# Supplementary material for: Crystal structure and Hirshfeld surface analysis of N-{[5-(4-methyl­phen­yl)-1,2-oxazol-3-yl]meth­yl}-1-phenyl-N-(prop-2-en-1-yl)methane­sulfonamide
Source: Acta Crystallogr E Crystallogr Commun. 2022 May 17;78(Pt 6):603–7. doi: 10.1107/S2056989022005035 (PMC9431795; doi:10.1107/S2056989022005035)
Supplement: Supplementary file 1 [file e-78-00603-sup1.cif]

##############################################################################
#                                                                            #
# This CIF contains the data in a paper accepted for publication in          #
# Acta Crystallographica Section E. It conforms to the requirements of       #
# Notes for Authors for Acta Crystallographica Section E, and has been       #
# peer reviewed under the auspices of the IUCr Commission on Journals.       #
#                                                                            #
# Full details of the Crystallographic Information File format               #
# are given in the paper "The Crystallographic Information File (CIF):       #
# a New Standard Archive File for Crystallography" by S. R. Hall, F. H.      #
# Allen and I. D. Brown [Acta Cryst. (1991), A47, 655-685].                  #
#                                                                            #
# The current version of the core CIF dictionary is obtainable from          #
# ftp://ftp.iucr.org/pub/cif_core.dic.                                       #
#                                                                            #
# Software is freely available for graphical display of the structure(s)     #
# in this CIF. For information consult the CIF software page                 #
# http://www.iucr.org/resources/cif/software.                                #
#                                                                            #
# This file may be used for bona fide research purposes within the           #
# scientific community so long as proper attribution is given to the journal # 
# article from which it was obtained.                                        #
#                                                                            #
##############################################################################
data_I
_audit_creation_method     'SHELXL-2018/3'
_journal_date_recd_electronic     2022-04-21
_journal_date_accepted     2022-05-10
_journal_name_full     'Acta Crystallographica, Section E'
_journal_year     2022
_journal_volume     78
_journal_issue      6
_journal_page_first     0
_journal_page_last     0
_journal_paper_category     GO
_journal_paper_doi     10.1107/S2056989022005035
_journal_coeditor_code     JY2020
_publ_contact_author_name     'Sixberth Mlowe'
_publ_contact_author_address
;
University of Dar es Salaam,
Dar es Salaam University College of Education,
Department of Chemistry,
PO Box 2329, Dar es Salaam,
Tanzania
;
_publ_contact_author_email     'sixberth.mlowe@duce.ac.tz'
_publ_contact_author_fax     ?
_publ_contact_author_phone     ?
_publ_section_title
;\
Crystal structure and Hirshfeld surface analysis of
<i>N</i>-{[5-(4-methylphenyl)-1,2-oxazol-3-yl]methyl}-1-phenyl-<i>N</i>-\
(prop-2-en-1-yl)methanesulfonamide
;
_publ_section_title_footnote     .
loop_
    _publ_author_name
    _publ_author_address
    'Victor N. Khrustalev'
;
Peoples' Friendship University of Russia (RUDN University),
6 Miklukho-Maklaya St., 117198, Moscow,
Russian Federation
N. D. Zelinsky Institute of Organic Chemistry,
119991 Moscow, Leninsky prosp. 47,
Russian Federation
;
    'Sevim T\"urktekin \,Celikesir'
;
Department of Physics,
Faculty of Sciences,
Erciyes University,
38039 Kayseri,
Turkey
;
    'Mehmet Akkurt'
;
Department of Physics,
Faculty of Sciences,
Erciyes University,
38039 Kayseri,
Turkey
;
    'Irina A. Kolesnik'
;
Laboratory of the Chemistry of Heterocyclic Compounds,
Institute of Physical Organic Chemistry,
National Academy of Sciences of Belarus,
13, Surganov Str., 220072, Minsk,
Belarus
;
    'Vladimir I. Potkin'
;
Laboratory of the Chemistry of Heterocyclic Compounds,
Institute of Physical Organic Chemistry,
National Academy of Sciences of Belarus,
13, Surganov Str., 220072, Minsk,
Belarus
;
    'Sixberth Mlowe'
;
University of Dar es Salaam,
Dar es Salaam University College of Education,
Department of Chemistry,
PO Box 2329, Dar es Salaam,
Tanzania
;
_publ_section_synopsis
;
Molecules in the crystal are joined together by C---H---O hydrogen bonds,
forming a three-dimensional network
;
_chemical_name_systematic
;\
<i>N</i>-{[5-(4-Methylphenyl)-1,2-oxazol-3-yl]methyl}-1-phenyl-<i>N</i>-\
(prop-2-en-1-yl)methanesulfonamide
;
_chemical_name_common     ?
_chemical_formula_moiety     'C21 H22 N2 O3 S'
_chemical_formula_sum     'C21 H22 N2 O3 S'
_chemical_formula_iupac     'C21 H22 N2 O3 S'
_chemical_formula_weight     382.46
_chemical_melting_point     ?
_chemical_absolute_configuration     ?
_space_group_crystal_system     monoclinic
_space_group_name_H-M_alt     'I a'
_space_group_name_Hall     'I -2ya'
loop_
    _space_group_symop_operation_xyz
    'x, y, z'
    'x+1/2, -y, z'
    'x+1/2, y+1/2, z+1/2'
    'x+1, -y+1/2, z+1/2'
_cell_length_a     10.79790(10)
_cell_length_b     10.2238(10)
_cell_length_c     17.7316(2)
_cell_angle_alpha     90
_cell_angle_beta     100.5260(10)
_cell_angle_gamma     90
_cell_volume     1924.55(19)
_cell_formula_units_Z     4
_cell_measurement_reflns_used     18074
_cell_measurement_theta_min     5.0
_cell_measurement_theta_max     79.2
_cell_measurement_temperature     100(2)
_exptl_crystal_description     prism
_exptl_crystal_colour     colourless
_exptl_crystal_size_max     0.240
_exptl_crystal_size_mid     0.220
_exptl_crystal_size_min     0.140
_exptl_crystal_density_diffrn     1.320
_exptl_crystal_density_meas     ?
_exptl_crystal_density_method     ?
_exptl_crystal_F_000     808
_exptl_absorpt_coefficient_mu     1.690
_exptl_absorpt_correction_type     multi-scan
_exptl_absorpt_process_details
;
(CrysAlisPro; Rigaku OD, 2021)
;
_exptl_absorpt_correction_T_min     0.668
_exptl_absorpt_correction_T_max     0.779
_diffrn_ambient_temperature     100(2)
_diffrn_source     'micro-focus sealed X-ray tube'
_diffrn_radiation_type     CuK\a
_diffrn_radiation_wavelength     1.54178
_diffrn_measurement_device_type     'XtaLAB Synergy, Dualflex, HyPix'
_diffrn_measurement_method     '\f and \w'
_diffrn_detector_area_resol_mean     ?
_diffrn_reflns_number     21251
_diffrn_reflns_av_R_equivalents     0.0507
_diffrn_reflns_av_unetI/netI     0.0306
_diffrn_reflns_theta_min     5.015
_diffrn_reflns_theta_max     79.602
_diffrn_reflns_theta_full     67.679
_diffrn_measured_fraction_theta_max     1.000
_diffrn_measured_fraction_theta_full     1.000
_diffrn_reflns_limit_h_min     -13
_diffrn_reflns_limit_h_max     13
_diffrn_reflns_limit_k_min     -12
_diffrn_reflns_limit_k_max     13
_diffrn_reflns_limit_l_min     -22
_diffrn_reflns_limit_l_max     22
_diffrn_standards_number     0
_diffrn_standards_interval_count     0
_diffrn_standards_interval_time     0
_diffrn_standards_decay_%     0
_refine_special_details
;
 Refined as a two-component inversion twin.
;
_reflns_number_total     3572
_reflns_number_gt     3542
_reflns_threshold_expression     'I > 2\s(I)'
_refine_ls_structure_factor_coef     Fsqd
_refine_ls_matrix_type     full
_refine_ls_R_factor_all     0.0452
_refine_ls_R_factor_gt     0.0451
_refine_ls_wR_factor_gt     0.1244
_refine_ls_wR_factor_ref     0.1246
_refine_ls_goodness_of_fit_ref     1.094
_refine_ls_restrained_S_all     1.093
_refine_ls_number_reflns     3572
_refine_ls_number_parameters     247
_refine_ls_number_restraints     2
_refine_ls_hydrogen_treatment     constr
_refine_ls_weighting_scheme     calc
_refine_ls_weighting_details
              'w=1/[\s^2^(Fo^2^)+(0.1004P)^2^+0.3109P] where P=(Fo^2^+2Fc^2^)/3'
_atom_sites_solution_hydrogens     geom
_atom_sites_solution_primary     'SHELXT'
_atom_sites_solution_secondary     ?
_refine_ls_shift/su_max     0.000
_refine_ls_shift/su_mean     0.000
_refine_diff_density_max     0.471
_refine_diff_density_min     -0.576
_refine_ls_extinction_method     'SHELXL-2018/3 (Sheldrick, 2015b)'
_refine_ls_extinction_coef     0.0023(4)
_refine_ls_extinction_expression
                                  'Fc^*^=kFc[1+0.001xFc^2^\l^3^/sin(2\q)]^-1/4^'
_refine_ls_abs_structure_details
;
 Refined as an inversion twin
;
_refine_ls_abs_structure_Flack     0.00(2)
loop_
    _atom_type_symbol
    _atom_type_description
    _atom_type_scat_dispersion_real
    _atom_type_scat_dispersion_imag
    _atom_type_scat_source
    'C' 'C' 0.0181 0.0091
                         'International Tables Vol C Tables 4.2.6.8 and 6.1.1.4'
    'H' 'H' 0.0000 0.0000
                         'International Tables Vol C Tables 4.2.6.8 and 6.1.1.4'
    'N' 'N' 0.0311 0.0180
                         'International Tables Vol C Tables 4.2.6.8 and 6.1.1.4'
    'O' 'O' 0.0492 0.0322
                         'International Tables Vol C Tables 4.2.6.8 and 6.1.1.4'
    'S' 'S' 0.3331 0.5567
                         'International Tables Vol C Tables 4.2.6.8 and 6.1.1.4'
_computing_data_collection     'CrysAlisPro (Rigaku OD, 2021)'
_computing_cell_refinement     'CrysAlisPro (Rigaku OD, 2021)'
_computing_data_reduction     'CrysAlisPro (Rigaku OD, 2021)'
_computing_structure_solution     'SHELXT (Sheldrick, 2015a)'
_computing_structure_refinement     'SHELXL2018 (Sheldrick, 2015b)'
_computing_molecular_graphics     'ORTEP-3 for Windows (Farrugia, 2012)'
_computing_publication_material     'PLATON (Spek, 2020)'
loop_
    _atom_site_type_symbol
    _atom_site_label
    _atom_site_fract_x
    _atom_site_fract_y
    _atom_site_fract_z
    _atom_site_U_iso_or_equiv
    _atom_site_adp_type
    _atom_site_calc_flag
    _atom_site_occupancy
    _atom_site_disorder_assembly
    _atom_site_disorder_group
    S S1 0.20850(6) 0.59215(6) 0.37939(4) 0.0181(2) Uani d 1 . .
    O O1 0.1034(2) 0.6795(2) 0.36066(12) 0.0253(5) Uani d 1 . .
    O O2 0.1867(2) 0.4534(2) 0.37509(14) 0.0271(5) Uani d 1 . .
    O O3 0.1016(2) 0.7878(2) 0.64904(11) 0.0248(5) Uani d 1 . .
    N N1 0.2802(2) 0.6254(2) 0.46571(13) 0.0183(5) Uani d 1 . .
    N N2 0.2125(3) 0.7725(3) 0.61968(15) 0.0259(6) Uani d 1 . .
    C C1 0.3167(3) 0.6294(3) 0.31677(16) 0.0206(6) Uani d 1 . .
    H H1A 0.390384 0.570343 0.328837 0.025 Uiso calc 1 . .
    H H1B 0.275212 0.612336 0.263131 0.025 Uiso calc 1 . .
    C C2 0.2760(3) 0.7586(3) 0.49593(15) 0.0180(5) Uani d 1 . .
    H H2A 0.258277 0.820906 0.452560 0.022 Uiso calc 1 . .
    H H2B 0.359354 0.780818 0.526667 0.022 Uiso calc 1 . .
    C C3 0.1778(3) 0.7734(3) 0.54474(16) 0.0178(5) Uani d 1 . .
    C C4 0.0450(3) 0.7881(3) 0.52263(15) 0.0179(5) Uani d 1 . .
    H H4 -0.003053 0.791270 0.472112 0.022 Uiso calc 1 . .
    C C5 0.0023(3) 0.7966(3) 0.58978(15) 0.0180(5) Uani d 1 . .
    C C6 -0.1207(3) 0.8145(3) 0.61079(15) 0.0173(5) Uani d 1 . .
    C C7 -0.1342(3) 0.8064(3) 0.68787(15) 0.0199(6) Uani d 1 . .
    H H7 -0.063522 0.785401 0.726289 0.024 Uiso calc 1 . .
    C C8 -0.2503(3) 0.8290(3) 0.70805(15) 0.0193(5) Uani d 1 . .
    H H8 -0.258482 0.822084 0.760347 0.023 Uiso calc 1 . .
    C C9 -0.3554(3) 0.8615(3) 0.65319(16) 0.0189(6) Uani d 1 . .
    C C10 -0.3414(3) 0.8690(3) 0.57646(16) 0.0214(6) Uani d 1 . .
    H H10 -0.412186 0.890631 0.538263 0.026 Uiso calc 1 . .
    C C11 -0.2261(3) 0.8453(3) 0.55508(16) 0.0209(6) Uani d 1 . .
    H H11 -0.218664 0.850017 0.502582 0.025 Uiso calc 1 . .
    C C12 -0.4808(3) 0.8853(3) 0.67664(17) 0.0235(6) Uani d 1 . .
    H H12A -0.470660 0.949937 0.718118 0.035 Uiso calc 1 . .
    H H12B -0.512271 0.803142 0.694488 0.035 Uiso calc 1 . .
    H H12C -0.540911 0.918217 0.632572 0.035 Uiso calc 1 . .
    C C13 0.3384(3) 0.5231(3) 0.51956(18) 0.0233(6) Uani d 1 . .
    H H13A 0.325804 0.436904 0.493807 0.028 Uiso calc 1 . .
    H H13B 0.295250 0.521026 0.564246 0.028 Uiso calc 1 . .
    C C14 0.4759(3) 0.5443(3) 0.5472(2) 0.0264(6) Uani d 1 . .
    H H14 0.528386 0.555444 0.510125 0.032 Uiso calc 1 . .
    C C15 0.5284(4) 0.5485(3) 0.6206(2) 0.0334(8) Uani d 1 . .
    H H15A 0.477943 0.537711 0.658813 0.040 Uiso calc 1 . .
    H H15B 0.616492 0.562376 0.635134 0.040 Uiso calc 1 . .
    C C16 0.3618(3) 0.7690(3) 0.32347(15) 0.0189(6) Uani d 1 . .
    C C17 0.2818(3) 0.8703(3) 0.29145(17) 0.0221(6) Uani d 1 . .
    H H17 0.198709 0.850949 0.265671 0.026 Uiso calc 1 . .
    C C18 0.3237(3) 0.9990(3) 0.29736(18) 0.0260(6) Uani d 1 . .
    H H18 0.269020 1.067490 0.275926 0.031 Uiso calc 1 . .
    C C19 0.4454(4) 1.0278(3) 0.33448(18) 0.0265(7) Uani d 1 . .
    H H19 0.474088 1.115850 0.338020 0.032 Uiso calc 1 . .
    C C20 0.5246(3) 0.9281(3) 0.36625(19) 0.0271(6) Uani d 1 . .
    H H20 0.607762 0.947754 0.391695 0.033 Uiso calc 1 . .
    C C21 0.4827(3) 0.7986(3) 0.36106(17) 0.0223(6) Uani d 1 . .
    H H21 0.537283 0.730553 0.383366 0.027 Uiso calc 1 . .
loop_
    _atom_site_aniso_label
    _atom_site_aniso_U_11
    _atom_site_aniso_U_22
    _atom_site_aniso_U_33
    _atom_site_aniso_U_12
    _atom_site_aniso_U_13
    _atom_site_aniso_U_23
    S1 0.0203(3) 0.0186(3) 0.0162(3) -0.0028(2) 0.0055(2) -0.0023(2)
    O1 0.0217(11) 0.0310(11) 0.0225(10) 0.0011(8) 0.0021(8) 0.0003(8)
    O2 0.0370(14) 0.0212(10) 0.0251(10) -0.0095(9) 0.0107(10) -0.0038(9)
    O3 0.0178(10) 0.0414(12) 0.0150(10) 0.0038(8) 0.0028(8) -0.0014(8)
    N1 0.0245(12) 0.0164(10) 0.0141(10) 0.0019(9) 0.0032(9) -0.0022(9)
    N2 0.0209(12) 0.0395(15) 0.0182(12) 0.0047(11) 0.0061(10) -0.0024(10)
    C1 0.0271(15) 0.0194(12) 0.0176(11) -0.0009(11) 0.0099(11) -0.0021(10)
    C2 0.0204(13) 0.0169(11) 0.0175(12) -0.0005(10) 0.0055(10) -0.0014(9)
    C3 0.0192(13) 0.0180(12) 0.0165(12) 0.0013(9) 0.0042(10) -0.0010(9)
    C4 0.0193(13) 0.0199(11) 0.0143(11) 0.0007(9) 0.0022(10) 0.0008(9)
    C5 0.0201(14) 0.0178(11) 0.0160(12) 0.0011(10) 0.0031(10) -0.0007(10)
    C6 0.0216(14) 0.0150(11) 0.0160(12) 0.0004(9) 0.0049(10) -0.0005(9)
    C7 0.0241(14) 0.0197(13) 0.0162(12) 0.0014(10) 0.0044(10) 0.0012(10)
    C8 0.0245(14) 0.0188(11) 0.0158(12) -0.0011(10) 0.0065(10) 0.0002(10)
    C9 0.0213(13) 0.0146(12) 0.0220(13) 0.0002(9) 0.0073(11) -0.0013(9)
    C10 0.0222(14) 0.0235(14) 0.0181(13) 0.0012(11) 0.0022(10) 0.0015(10)
    C11 0.0206(14) 0.0259(13) 0.0164(12) 0.0007(10) 0.0042(10) 0.0000(11)
    C12 0.0223(15) 0.0256(13) 0.0247(14) 0.0003(11) 0.0105(12) -0.0012(12)
    C13 0.0274(15) 0.0190(13) 0.0229(14) 0.0014(10) 0.0030(11) 0.0044(10)
    C14 0.0257(16) 0.0237(14) 0.0297(15) 0.0047(11) 0.0046(13) 0.0013(12)
    C15 0.0347(18) 0.0248(15) 0.0369(18) 0.0049(13) -0.0035(14) -0.0022(13)
    C16 0.0235(14) 0.0192(13) 0.0156(12) 0.0001(10) 0.0079(10) -0.0015(9)
    C17 0.0242(14) 0.0244(14) 0.0175(11) -0.0017(12) 0.0036(11) 0.0006(11)
    C18 0.0360(18) 0.0213(13) 0.0212(14) 0.0011(12) 0.0061(12) 0.0029(11)
    C19 0.0388(19) 0.0216(13) 0.0199(13) -0.0089(12) 0.0076(13) 0.0001(10)
    C20 0.0276(16) 0.0323(16) 0.0218(14) -0.0082(13) 0.0055(12) 0.0018(12)
    C21 0.0220(14) 0.0255(13) 0.0204(13) 0.0013(11) 0.0068(11) 0.0033(11)
_geom_special_details
;
 All esds (except the esd in the dihedral angle between two l.s. planes)
 are estimated using the full covariance matrix.  The cell esds are taken
 into account individually in the estimation of esds in distances, angles
 and torsion angles; correlations between esds in cell parameters are only
 used when they are defined by crystal symmetry.  An approximate (isotropic)
 treatment of cell esds is used for estimating esds involving l.s. planes.
;
loop_
    _geom_bond_atom_site_label_1
    _geom_bond_atom_site_label_2
    _geom_bond_site_symmetry_2
    _geom_bond_distance
    _geom_bond_publ_flag
    S1 O1 . 1.434(2) ?
    S1 O2 . 1.438(2) ?
    S1 N1 . 1.620(2) ?
    S1 C1 . 1.794(3) ?
    O3 C5 . 1.360(3) ?
    O3 N2 . 1.399(3) ?
    N1 C2 . 1.468(3) ?
    N1 C13 . 1.477(4) ?
    N2 C3 . 1.313(4) ?
    C1 C16 . 1.506(4) ?
    C1 H1A . 0.9900 ?
    C1 H1B . 0.9900 ?
    C2 C3 . 1.494(4) ?
    C2 H2A . 0.9900 ?
    C2 H2B . 0.9900 ?
    C3 C4 . 1.424(4) ?
    C4 C5 . 1.355(4) ?
    C4 H4 . 0.9500 ?
    C5 C6 . 1.455(4) ?
    C6 C11 . 1.400(4) ?
    C6 C7 . 1.403(3) ?
    C7 C8 . 1.385(4) ?
    C7 H7 . 0.9500 ?
    C8 C9 . 1.393(4) ?
    C8 H8 . 0.9500 ?
    C9 C10 . 1.398(4) ?
    C9 C12 . 1.507(4) ?
    C10 C11 . 1.388(4) ?
    C10 H10 . 0.9500 ?
    C11 H11 . 0.9500 ?
    C12 H12A . 0.9800 ?
    C12 H12B . 0.9800 ?
    C12 H12C . 0.9800 ?
    C13 C14 . 1.492(5) ?
    C13 H13A . 0.9900 ?
    C13 H13B . 0.9900 ?
    C14 C15 . 1.322(5) ?
    C14 H14 . 0.9500 ?
    C15 H15A . 0.9500 ?
    C15 H15B . 0.9500 ?
    C16 C21 . 1.387(4) ?
    C16 C17 . 1.401(4) ?
    C17 C18 . 1.389(4) ?
    C17 H17 . 0.9500 ?
    C18 C19 . 1.389(5) ?
    C18 H18 . 0.9500 ?
    C19 C20 . 1.383(5) ?
    C19 H19 . 0.9500 ?
    C20 C21 . 1.397(4) ?
    C20 H20 . 0.9500 ?
    C21 H21 . 0.9500 ?
loop_
    _geom_angle_atom_site_label_1
    _geom_angle_atom_site_label_2
    _geom_angle_atom_site_label_3
    _geom_angle_site_symmetry_1
    _geom_angle_site_symmetry_3
    _geom_angle
    _geom_angle_publ_flag
    O1 S1 O2 . . 119.14(15) ?
    O1 S1 N1 . . 108.03(13) ?
    O2 S1 N1 . . 107.60(13) ?
    O1 S1 C1 . . 107.57(14) ?
    O2 S1 C1 . . 107.18(14) ?
    N1 S1 C1 . . 106.70(14) ?
    C5 O3 N2 . . 109.1(2) ?
    C2 N1 C13 . . 117.3(2) ?
    C2 N1 S1 . . 119.87(19) ?
    C13 N1 S1 . . 122.40(19) ?
    C3 N2 O3 . . 105.7(2) ?
    C16 C1 S1 . . 112.94(19) ?
    C16 C1 H1A . . 109.0 ?
    S1 C1 H1A . . 109.0 ?
    C16 C1 H1B . . 109.0 ?
    S1 C1 H1B . . 109.0 ?
    H1A C1 H1B . . 107.8 ?
    N1 C2 C3 . . 112.2(2) ?
    N1 C2 H2A . . 109.2 ?
    C3 C2 H2A . . 109.2 ?
    N1 C2 H2B . . 109.2 ?
    C3 C2 H2B . . 109.2 ?
    H2A C2 H2B . . 107.9 ?
    N2 C3 C4 . . 111.5(3) ?
    N2 C3 C2 . . 118.9(3) ?
    C4 C3 C2 . . 129.6(3) ?
    C5 C4 C3 . . 104.6(2) ?
    C5 C4 H4 . . 127.7 ?
    C3 C4 H4 . . 127.7 ?
    C4 C5 O3 . . 109.2(3) ?
    C4 C5 C6 . . 134.8(3) ?
    O3 C5 C6 . . 116.0(2) ?
    C11 C6 C7 . . 119.0(3) ?
    C11 C6 C5 . . 120.7(2) ?
    C7 C6 C5 . . 120.3(3) ?
    C8 C7 C6 . . 120.1(3) ?
    C8 C7 H7 . . 119.9 ?
    C6 C7 H7 . . 119.9 ?
    C7 C8 C9 . . 121.3(2) ?
    C7 C8 H8 . . 119.3 ?
    C9 C8 H8 . . 119.3 ?
    C8 C9 C10 . . 118.3(3) ?
    C8 C9 C12 . . 120.3(3) ?
    C10 C9 C12 . . 121.4(3) ?
    C11 C10 C9 . . 121.2(3) ?
    C11 C10 H10 . . 119.4 ?
    C9 C10 H10 . . 119.4 ?
    C10 C11 C6 . . 120.1(3) ?
    C10 C11 H11 . . 120.0 ?
    C6 C11 H11 . . 120.0 ?
    C9 C12 H12A . . 109.5 ?
    C9 C12 H12B . . 109.5 ?
    H12A C12 H12B . . 109.5 ?
    C9 C12 H12C . . 109.5 ?
    H12A C12 H12C . . 109.5 ?
    H12B C12 H12C . . 109.5 ?
    N1 C13 C14 . . 112.9(3) ?
    N1 C13 H13A . . 109.0 ?
    C14 C13 H13A . . 109.0 ?
    N1 C13 H13B . . 109.0 ?
    C14 C13 H13B . . 109.0 ?
    H13A C13 H13B . . 107.8 ?
    C15 C14 C13 . . 123.4(3) ?
    C15 C14 H14 . . 118.3 ?
    C13 C14 H14 . . 118.3 ?
    C14 C15 H15A . . 120.0 ?
    C14 C15 H15B . . 120.0 ?
    H15A C15 H15B . . 120.0 ?
    C21 C16 C17 . . 119.3(3) ?
    C21 C16 C1 . . 120.5(3) ?
    C17 C16 C1 . . 120.2(3) ?
    C18 C17 C16 . . 120.1(3) ?
    C18 C17 H17 . . 120.0 ?
    C16 C17 H17 . . 120.0 ?
    C19 C18 C17 . . 120.3(3) ?
    C19 C18 H18 . . 119.9 ?
    C17 C18 H18 . . 119.9 ?
    C20 C19 C18 . . 119.8(3) ?
    C20 C19 H19 . . 120.1 ?
    C18 C19 H19 . . 120.1 ?
    C19 C20 C21 . . 120.2(3) ?
    C19 C20 H20 . . 119.9 ?
    C21 C20 H20 . . 119.9 ?
    C16 C21 C20 . . 120.3(3) ?
    C16 C21 H21 . . 119.9 ?
    C20 C21 H21 . . 119.9 ?
loop_
    _geom_torsion_atom_site_label_1
    _geom_torsion_atom_site_label_2
    _geom_torsion_atom_site_label_3
    _geom_torsion_atom_site_label_4
    _geom_torsion_site_symmetry_1
    _geom_torsion_site_symmetry_2
    _geom_torsion_site_symmetry_3
    _geom_torsion_site_symmetry_4
    _geom_torsion
    _geom_torsion_publ_flag
    O1 S1 N1 C2 . . . . -28.6(3) ?
    O2 S1 N1 C2 . . . . -158.5(2) ?
    C1 S1 N1 C2 . . . . 86.8(2) ?
    O1 S1 N1 C13 . . . . 144.0(2) ?
    O2 S1 N1 C13 . . . . 14.2(3) ?
    C1 S1 N1 C13 . . . . -100.6(3) ?
    C5 O3 N2 C3 . . . . 0.4(3) ?
    O1 S1 C1 C16 . . . . 58.5(2) ?
    O2 S1 C1 C16 . . . . -172.3(2) ?
    N1 S1 C1 C16 . . . . -57.3(2) ?
    C13 N1 C2 C3 . . . . -75.0(3) ?
    S1 N1 C2 C3 . . . . 98.1(3) ?
    O3 N2 C3 C4 . . . . -0.4(3) ?
    O3 N2 C3 C2 . . . . -179.9(2) ?
    N1 C2 C3 N2 . . . . 101.3(3) ?
    N1 C2 C3 C4 . . . . -78.2(4) ?
    N2 C3 C4 C5 . . . . 0.2(3) ?
    C2 C3 C4 C5 . . . . 179.7(3) ?
    C3 C4 C5 O3 . . . . 0.0(3) ?
    C3 C4 C5 C6 . . . . 178.8(3) ?
    N2 O3 C5 C4 . . . . -0.2(3) ?
    N2 O3 C5 C6 . . . . -179.3(2) ?
    C4 C5 C6 C11 . . . . -8.8(5) ?
    O3 C5 C6 C11 . . . . 169.9(2) ?
    C4 C5 C6 C7 . . . . 173.8(3) ?
    O3 C5 C6 C7 . . . . -7.5(4) ?
    C11 C6 C7 C8 . . . . -0.2(4) ?
    C5 C6 C7 C8 . . . . 177.3(3) ?
    C6 C7 C8 C9 . . . . -0.8(4) ?
    C7 C8 C9 C10 . . . . 1.0(4) ?
    C7 C8 C9 C12 . . . . 179.9(3) ?
    C8 C9 C10 C11 . . . . -0.3(4) ?
    C12 C9 C10 C11 . . . . -179.1(3) ?
    C9 C10 C11 C6 . . . . -0.6(4) ?
    C7 C6 C11 C10 . . . . 0.8(4) ?
    C5 C6 C11 C10 . . . . -176.6(3) ?
    C2 N1 C13 C14 . . . . -65.6(3) ?
    S1 N1 C13 C14 . . . . 121.6(3) ?
    N1 C13 C14 C15 . . . . 126.2(3) ?
    S1 C1 C16 C21 . . . . 105.6(3) ?
    S1 C1 C16 C17 . . . . -74.6(3) ?
    C21 C16 C17 C18 . . . . 0.1(4) ?
    C1 C16 C17 C18 . . . . -179.7(3) ?
    C16 C17 C18 C19 . . . . 0.5(5) ?
    C17 C18 C19 C20 . . . . -0.6(5) ?
    C18 C19 C20 C21 . . . . 0.1(5) ?
    C17 C16 C21 C20 . . . . -0.6(4) ?
    C1 C16 C21 C20 . . . . 179.2(3) ?
    C19 C20 C21 C16 . . . . 0.5(5) ?
loop_
    _geom_hbond_atom_site_label_D
    _geom_hbond_atom_site_label_H
    _geom_hbond_atom_site_label_A
    _geom_hbond_site_symmetry_A
    _geom_hbond_distance_DH
    _geom_hbond_distance_HA
    _geom_hbond_distance_DA
    _geom_hbond_angle_DHA
    _geom_hbond_publ_flag
    C7 H7 O3 . 0.95 2.44 2.763(4) 100 no
    C8 H8 O2 3_455 0.95 2.59 3.404(4) 143 yes
    C13 H13A O2 . 0.99 2.36 2.867(4) 111 no
    C17 H17 O3 4_464 0.95 2.57 3.314(4) 135 yes
    C19 H19 O1 2_575 0.95 2.51 3.434(4) 165 yes
    C21 H21 O2 2_565 0.95 2.50 3.369(4) 152 yes
_shelx_space_group_comment
;
The symmetry employed for this shelxl refinement is uniquely defined
by the following loop, which should always be used as a source of
symmetry information in preference to the above space-group names.
They are only intended as comments.
;
_shelx_estimated_absorpt_T_min     0.687
_shelx_estimated_absorpt_T_max     0.798
_shelx_hkl_file
;
  13   0   3   -0.10    0.30
  13   0   3   -0.10    0.40
  13   0   1    0.10    0.50
  13   0   1   -0.10    0.50
  13   0   1    0.40    0.50
  13   0  -1   -0.10    0.60
  13   0  -1    0.10    0.50
  13   0  -1   -0.10    0.50
  13   0  -1   -0.60    0.60
  13   0  -3    0.50    0.60
  13   0  -3    1.00    0.60
  13   0  -3   -0.10    0.50
  13   0  -5    0.20    0.60
  13   0  -5   -0.10    0.50
  13   0  -5   -0.20    0.50
  13   0  -5    0.20    0.40
  13   0  -7    0.10    0.50
  13   0  -7    0.70    0.50
  13   0  -7    0.30    0.50
  13   0  -7    0.10    0.50
  13   0  -9    0.10    0.50
  13   0  -9    0.20    0.30
  13   0 -11    0.20    0.30
  13  -1   2   56.99    3.40
  13   1   2   53.69    3.50
  13  -1   2   57.69    3.30
  13   1   2   45.30    2.90
  13   1   0   62.19    3.80
  13  -1   0   61.29    3.60
  13   1   0   64.19    3.90
  13  -1   0   79.89    4.50
  13  -1   0   57.89    3.70
  13   1   0   85.29    5.00
  13  -1   0   80.09    4.50
  13   1   0   65.79    3.70
  13  -1   0   64.89    3.70
  13   1  -2    9.60    1.50
  13  -1  -2   10.30    1.30
  13  -1  -2   11.80    1.70
  13   1  -2   10.00    1.50
  13  -1  -2   14.20    1.90
  13   1  -2   13.50    2.10
  13   1  -2    9.50    1.50
  13  -1  -2    9.00    1.50
  13  -1  -4   10.50    1.70
  13  -1  -4    8.10    1.30
  13   1  -4    8.00    1.30
  13   1  -4    8.30    1.40
  13  -1  -4    8.50    1.40
  13  -1  -4    6.20    0.90
  13  -1  -4    7.60    1.40
  13   1  -4    8.60    1.50
  13   1  -4    8.70    1.50
  13  -1  -6   24.50    2.40
  13   1  -6   21.20    2.10
  13  -1  -6   22.10    2.00
  13   1  -6   24.80    2.10
  13  -1  -6   19.50    2.10
  13   1  -6   19.90    2.10
  13   1  -6   21.40    2.20
  13  -1  -6   18.70    2.10
  13  -1  -6   21.70    2.20
  13   1  -8   12.70    1.40
  13  -1  -8   10.60    1.10
  13   1  -8   10.50    1.30
  13  -1  -8   10.70    1.30
  13  -1  -8   14.00    1.50
  13   1  -8   10.50    1.40
  13   1  -8    9.40    1.40
  13  -1  -8   11.80    1.60
  13  -1 -10   83.89    4.40
  13   1 -10   88.19    4.40
  13   1 -10  103.99    4.40
  13  -1 -10  113.89    4.90
  13  -2   1    6.40    1.00
  13  -2   1    7.40    1.00
  13   2   1    9.90    1.30
  13  -2  -1   54.79    3.60
  13   2  -1   61.09    3.70
  13   2  -1   53.69    3.40
  13   2  -1   59.79    3.50
  13  -2  -1   52.89    3.40
  13   2  -3   10.50    1.50
  13   2  -3   10.70    1.50
  13   2  -3    9.60    1.40
  13  -2  -3    8.70    1.40
  13  -2  -5  149.88    7.10
  13   2  -5  154.78    6.80
  13  -2  -5  135.09    6.10
  13  -2  -5  139.69    6.70
  13   2  -5  145.39    6.80
  13   2  -5  143.39    6.80
  13  -2  -5  121.39    6.40
  13  -2  -5  139.69    6.60
  13  -2  -7   55.39    3.40
  13   2  -7   56.59    3.40
  13  -2  -7   46.90    3.10
  13   2  -7   53.79    3.20
  13   2  -7   51.29    3.30
  13  -2  -7   46.60    3.30
  13  -2  -7   46.80    3.00
  13   2  -9   99.09    4.50
  13   2  -9   92.19    4.60
  13   2  -9   98.89    4.60
  13  -2  -9   87.29    4.60
  13   3   0  109.79    5.20
  13   3   0  128.89    6.00
  13  -3  -2   66.59    3.80
  13  -3  -2   58.79    3.60
  13   3  -2   69.89    3.70
  13  -3  -4  122.09    5.80
  13   3  -4  131.69    5.70
  13   3  -4  119.49    5.40
  13   3  -4  126.69    5.60
  13  -3  -4  107.69    5.40
  13  -3  -4  120.99    5.40
  13  -3  -6   37.10    2.60
  13   3  -6   36.60    2.40
  13  -3  -6   32.70    2.40
  13  -3  -6   27.00    2.30
  13  -3  -6   28.40    2.10
  13   3  -6   33.90    2.40
  13   3  -8   74.99    3.50
  13  -3  -8   53.89    3.30
  13  -4  -3   35.40    2.10
  13  -4  -5   37.80    2.40
  13  -4  -5   40.50    2.40
  12   0   6   70.79    4.80
  12   0   6   67.79    4.50
  12   0   6   76.09    4.40
  12   0   4  143.29    8.20
  12   0   4  125.99    6.40
  12   0   4  119.89    7.50
  12   0   4  145.89    8.30
  12   0   2   87.09    6.30
  12   0   2  103.79    7.20
  12   0   2   91.89    5.80
  12   0   2   93.69    6.60
  12   0   2   88.09    6.60
  12   0   2   91.39    7.00
  12   0   0  372.26   15.60
  12   0   0  313.07   14.50
  12   0   0  392.46   17.70
  12   0   0  364.06   16.60
  12   0   0  327.47   14.90
  12   0   0  335.87   16.00
  12   0  -2   75.49    6.10
  12   0  -2   86.99    6.10
  12   0  -2   87.09    6.60
  12   0  -2   77.69    6.30
  12   0  -4   82.09    5.60
  12   0  -4  111.99    6.90
  12   0  -4   82.69    6.30
  12   0  -4   83.49    5.90
  12   0  -4  123.39    7.30
  12   0  -4  122.29    7.60
  12   0  -4   75.79    5.80
  12   0  -6   83.29    6.00
  12   0  -6   91.09    6.00
  12   0  -6   80.89    5.90
  12   0  -6   96.09    5.60
  12   0  -6   99.29    6.50
  12   0  -6   91.39    6.00
  12   0  -8  242.68   11.60
  12   0  -8  261.07   12.60
  12   0  -8  276.97   11.10
  12   0  -8  254.27   11.40
  12   0  -8  279.87   12.30
  12   0  -8  265.77   11.80
  12   0 -10  151.28    6.90
  12   0 -10  135.69    6.50
  12   0 -10  151.68    7.80
  12   0 -10  147.79    7.10
  12   0 -12  153.08    7.80
  12   0 -12  169.68    6.90
  12   0 -12  179.28    7.90
  12   0 -12  181.98    8.00
  12   0 -14   48.80    2.60
  12   0 -14   49.00    2.90
  12  -1   7   12.00    1.30
  12   1   7   11.00    1.30
  12  -1   7   10.20    1.20
  12  -1   5  162.58    8.20
  12  -1   5  145.29    7.30
  12  -1   5  140.59    7.50
  12   1   5  154.28    7.60
  12   1   5  129.99    6.90
  12  -1   5  157.88    7.90
  12  -1   5  168.38    8.30
  12  -1   3   68.09    5.20
  12  -1   3   66.49    5.30
  12  -1   3   66.79    5.20
  12   1   3   61.79    4.70
  12  -1   3   63.79    5.10
  12  -1   3   67.79    5.50
  12  -1   1   39.70    4.20
  12  -1   1   30.40    3.00
  12  -1   1   31.00    3.60
  12   1   1   32.50    3.80
  12   1   1   29.30    3.50
  12  -1   1   27.10    2.80
  12   1   1   27.60    2.80
  12   1   1   32.70    3.80
  12  -1   1   30.60    3.70
  12  -1   1   31.90    4.00
  12   1  -1   39.90    4.40
  12  -1  -1   36.60    4.00
  12   1  -1   36.40    3.70
  12   1  -1   38.90    4.20
  12  -1  -1   34.50    3.90
  12  -1  -1   35.70    3.60
  12  -1  -1   37.00    4.20
  12   1  -1   37.40    4.10
  12   1  -1   29.80    3.20
  12  -1  -1   45.10    3.70
  12   1  -1   31.00    3.30
  12  -1  -1   35.70    4.00
  12  -1  -3   39.70    4.10
  12   1  -3   44.50    4.60
  12   1  -3   42.10    4.30
  12  -1  -3   40.10    3.90
  12  -1  -3   26.50    3.10
  12   1  -3   37.60    4.10
  12   1  -3   29.10    3.30
  12   1  -3   27.40    3.20
  12  -1  -3   31.10    4.00
  12   1  -5   28.90    3.60
  12  -1  -5   36.60    3.70
  12  -1  -5   16.70    2.70
  12   1  -5   19.50    2.90
  12  -1  -5   20.80    2.30
  12   1  -5   19.30    2.50
  12  -1  -5   21.70    2.80
  12  -1  -5   18.10    2.60
  12   1  -5   16.60    2.40
  12   1  -5   28.50    3.50
  12   1  -5   20.50    2.80
  12  -1  -5   17.20    2.90
  12  -1  -7   75.89    5.40
  12   1  -7   79.19    4.90
  12   1  -7   78.79    5.10
  12  -1  -7   71.49    4.70
  12  -1  -7   73.39    4.20
  12   1  -7   83.59    5.40
  12  -1  -7   65.59    4.90
  12  -1  -7   66.19    5.20
  12  -1  -7   68.69    5.30
  12   1  -7   69.69    5.20
  12   1  -7   77.89    5.20
  12  -1  -7   71.29    5.70
  12  -1  -9   54.39    3.90
  12   1  -9   57.39    4.20
  12  -1  -9   54.29    4.40
  12  -1  -9   58.59    3.70
  12   1  -9   60.79    4.10
  12  -1  -9   65.79    4.30
  12  -1  -9   49.80    3.70
  12   1  -9   59.99    3.90
  12   1 -11  202.38    8.20
  12  -1 -11  178.98    7.70
  12   1 -11  195.58    8.90
  12  -1 -11  214.58    9.50
  12  -1 -11  199.38    8.90
  12   1 -11  199.98    8.30
  12   1 -13   88.79    4.30
  12   1 -13   86.29    4.30
  12  -1 -13   70.39    4.10
  12  -1 -13   77.59    4.10
  12  -1 -13   85.29    4.10
  12   1 -13   78.49    4.30
  12   1 -13   64.49    4.10
  12  -2   6   93.09    4.70
  12  -2   6   69.69    4.10
  12  -2   6   90.09    4.60
  12   2   6   78.39    4.20
  12  -2   6   78.99    4.20
  12   2   6   82.69    4.40
  12   2   6   82.69    4.70
  12  -2   4   69.19    4.80
  12  -2   4   69.09    4.90
  12  -2   4   66.09    4.70
  12   2   4   71.29    4.70
  12   2   4   62.29    4.60
  12   2   4   62.89    4.70
  12  -2   4   67.99    4.60
  12  -2   4   84.29    5.20
  12   2   4   69.09    5.10
  12   2   4   67.99    5.20
  12  -2   2   27.00    3.20
  12  -2   2   26.80    3.20
  12  -2   2   25.40    3.10
  12   2   2   22.90    3.00
  12  -2   2   24.20    2.90
  12   2   2   23.80    3.10
  12  -2   2   32.40    3.60
  12   2   2   28.60    3.50
  12  -2   0   29.20    3.30
  12  -2   0   26.60    3.00
  12  -2   0   37.40    3.70
  12   2   0   33.80    3.80
  12  -2   0   28.40    3.40
  12  -2   0   32.20    3.70
  12   2   0   31.20    3.70
  12   2   0   28.90    2.90
  12  -2   0   34.30    3.60
  12  -2  -2   49.80    4.20
  12  -2  -2   49.99    4.70
  12   2  -2   32.40    3.50
  12   2  -2   38.40    3.60
  12   2  -2   49.99    4.80
  12  -2  -2   43.20    4.00
  12   2  -2   46.20    4.60
  12  -2  -2   47.70    4.60
  12  -2  -4   53.39    4.00
  12  -2  -4   49.30    4.50
  12   2  -4   46.20    4.00
  12  -2  -4   48.30    3.40
  12   2  -4   45.90    4.10
  12   2  -4   58.59    5.20
  12   2  -4   62.99    5.40
  12  -2  -4   64.59    4.70
  12   2  -4   48.20    4.20
  12  -2  -6   43.30    4.00
  12   2  -6   43.50    3.80
  12   2  -6   45.20    3.70
  12  -2  -6   41.20    3.90
  12   2  -6   39.50    3.60
  12  -2  -6   38.40    3.80
  12   2  -6   42.90    3.80
  12  -2  -6   44.50    4.40
  12  -2  -8   30.00    3.00
  12   2  -8   31.50    2.80
  12  -2  -8   22.70    2.10
  12   2  -8   33.80    3.00
  12  -2  -8   24.10    2.90
  12  -2  -8   24.50    3.00
  12   2  -8   25.60    2.70
  12  -2  -8   22.00    2.40
  12   2  -8   22.80    2.60
  12   2  -8   32.70    3.20
  12   2  -8   29.60    2.80
  12   2  -8   23.40    2.70
  12  -2  -8   22.70    2.80
  12   2 -10   77.59    4.50
  12  -2 -10   68.99    4.60
  12  -2 -10   65.89    3.70
  12  -2 -10   68.99    4.80
  12   2 -10   65.09    4.40
  12   2 -10   64.29    4.60
  12  -2 -10   57.99    3.50
  12   2 -10   69.09    3.70
  12  -2 -10   71.79    4.00
  12   2 -10   80.59    4.50
  12   2 -12  116.19    6.10
  12   2 -12  133.29    6.30
  12   2 -12  145.99    6.50
  12  -2 -12  130.59    6.10
  12  -2 -12  150.28    6.70
  12   2 -12  141.89    5.90
  12   2 -12  106.69    6.20
  12  -3   5   78.69    4.40
  12   3   5   78.29    4.50
  12  -3   3   22.80    2.50
  12   3   3   24.60    2.80
  12   3   3   24.40    2.60
  12  -3   3   20.50    2.10
  12  -3   3   28.70    2.60
  12  -3   3   26.70    2.90
  12   3   3   18.50    2.10
  12   3   1    0.60    0.80
  12  -3   1    2.20    0.90
  12   3   1   -0.10    0.60
  12  -3   1    1.40    1.10
  12  -3   1    0.40    0.70
  12  -3   1   -0.20    0.70
  12   3   1    0.60    0.90
  12   3   1   -0.20    0.50
  12   3   1    0.60    0.90
  12  -3   1    0.10    0.50
  12  -3  -1   16.80    2.00
  12   3  -1   16.60    2.60
  12  -3  -1   12.20    2.00
  12  -3  -1   16.40    2.20
  12   3  -1   15.30    2.60
  12  -3  -1   15.40    2.40
  12   3  -1   15.20    2.10
  12  -3  -1   18.40    2.70
  12   3  -1   12.50    1.90
  12  -3  -1   15.30    2.50
  12   3  -3   51.49    4.10
  12   3  -3   50.69    4.10
  12   3  -3   49.50    3.90
  12   3  -3   58.79    5.10
  12   3  -3   66.79    5.40
  12  -3  -3   51.09    4.70
  12   3  -5   21.90    2.60
  12  -3  -5   24.60    2.90
  12   3  -5   28.10    3.50
  12   3  -5   25.80    2.80
  12  -3  -5   18.60    2.50
  12   3  -5   25.10    2.80
  12   3  -5   23.20    2.70
  12  -3  -5   20.90    3.00
  12   3  -7   72.29    4.60
  12   3  -7   72.49    4.70
  12  -3  -7   56.49    3.50
  12  -3  -7   61.69    4.60
  12  -3  -7   57.99    4.70
  12  -3  -7   69.19    4.30
  12   3  -7   64.39    4.50
  12   3  -7   65.49    4.30
  12   3  -7   72.19    4.60
  12   3  -7   63.29    4.70
  12  -3  -7   66.59    5.10
  12  -3  -9   77.09    4.40
  12   3  -9   75.79    4.10
  12   3  -9   64.69    4.70
  12   3  -9   72.29    4.40
  12   3  -9   77.89    4.60
  12   3  -9   63.79    4.30
  12  -3  -9   64.19    3.60
  12  -3  -9   67.79    4.60
  12   3  -9   76.79    4.70
  12  -3 -11   82.39    4.70
  12  -3 -11   78.09    4.30
  12   3 -11   84.19    4.30
  12   3 -13   13.90    1.20
  12  -4   4   22.80    1.90
  12  -4   4   26.10    2.30
  12   4   4   23.40    2.30
  12  -4   2   46.10    3.30
  12   4   2   51.39    4.10
  12   4   2   51.29    4.20
  12  -4   2   57.09    4.00
  12  -4   2   54.49    4.00
  12   4   0   35.90    3.10
  12  -4   0   42.30    3.70
  12  -4   0   50.39    3.90
  12  -4   0   34.50    2.80
  12  -4   0   39.60    3.20
  12   4   0   44.80    4.00
  12   4   0   46.00    3.20
  12  -4   0   44.40    3.70
  12   4  -2   85.69    6.10
  12  -4  -2   80.99    5.80
  12   4  -2   78.09    5.10
  12  -4  -2   96.19    5.70
  12  -4  -2   90.19    5.80
  12  -4  -2   87.39    6.00
  12  -4  -4    7.90    1.60
  12   4  -4    6.00    1.40
  12   4  -4    7.70    1.40
  12   4  -4    6.30    1.30
  12   4  -6    8.00    1.50
  12   4  -6    8.00    1.40
  12   4  -6    9.10    1.50
  12  -4  -6    5.70    1.30
  12   4  -6    7.50    1.50
  12   4  -6    5.50    1.30
  12  -4  -6    7.00    1.60
  12  -4  -6    6.00    1.40
  12  -4  -8   35.40    2.80
  12   4  -8   36.70    3.20
  12  -4  -8   31.40    3.00
  12  -4  -8   29.70    2.80
  12   4 -10  134.09    5.90
  12  -4 -10  112.69    5.60
  12   4 -10  114.79    5.70
  12  -4 -10  123.29    6.10
  12   4 -12  300.17   11.30
  12   5   3   81.89    4.30
  12  -5   1  245.88   10.20
  12  -5   1  227.18    9.60
  12   5   1  241.48   10.50
  12  -5  -1   19.30    2.10
  12  -5  -1   15.30    1.80
  12   5  -1   19.00    2.40
  12   5  -3   33.80    2.80
  12   5  -5   22.20    2.20
  12  -5  -5   20.70    2.20
  12  -5  -7  121.69    5.80
  12  -5  -7  107.39    5.90
  12   5  -7  122.39    5.70
  12  -5  -9   77.79    4.10
  12  -5  -9   70.79    3.80
  12  -6  -2   75.59    3.90
  12  -6  -4   31.60    2.30
  12  -6  -6  119.19    5.10
  12  -6  -6  111.09    5.10
  11   0   9   -0.10    0.50
  11   0   9    0.10    0.80
  11   0   7   -0.30    0.70
  11   0   7   -0.20    0.80
  11   0   7   -0.20    0.90
  11   0   7    0.20    0.70
  11   0   5   -0.30    0.90
  11   0   5    0.20    0.70
  11   0   5    1.00    0.90
  11   0   5    0.30    0.90
  11   0   5    0.30    1.20
  11   0   5   -0.30    1.10
  11   0   5    0.60    1.00
  11   0   3    1.00    1.20
  11   0   3    1.40    1.20
  11   0   3    1.20    1.40
  11   0   3    0.20    0.90
  11   0   3   -0.20    0.70
  11   0   3    0.30    1.00
  11   0   3   -0.40    1.20
  11   0   3    1.00    1.30
  11   0   3   -0.30    1.30
  11   0   1   -0.30    1.20
  11   0   1    0.70    0.90
  11   0   1    1.20    1.40
  11   0   1   -0.60    1.20
  11   0   1    0.60    1.10
  11   0   1    0.70    1.20
  11   0   1    1.90    1.20
  11   0   1    0.40    1.10
  11   0   1    0.80    1.40
  11   0   1   -1.40    1.40
  11   0   1    1.80    1.20
  11   0  -1    0.30    1.00
  11   0  -1    0.30    0.90
  11   0  -1   -0.30    1.10
  11   0  -1    0.30    1.30
  11   0  -1    0.30    1.00
  11   0  -1    0.40    0.70
  11   0  -1    0.40    1.30
  11   0  -1    0.30    1.10
  11   0  -3    1.20    1.50
  11   0  -3    0.50    1.10
  11   0  -3   -0.60    1.20
  11   0  -3    0.90    1.30
  11   0  -3    0.20    0.80
  11   0  -3   -0.20    0.70
  11   0  -3    0.30    0.90
  11   0  -3   -0.40    1.10
  11   0  -3    1.00    1.30
  11   0  -5    2.40    1.30
  11   0  -5    0.70    1.00
  11   0  -5   -0.20    0.90
  11   0  -5    2.30    1.10
  11   0  -5    1.10    1.20
  11   0  -5   -0.30    0.90
  11   0  -5    1.60    1.30
  11   0  -7    0.50    1.10
  11   0  -7    0.30    0.80
  11   0  -7   -0.20    0.90
  11   0  -7   -0.30    0.90
  11   0  -9    0.50    0.80
  11   0  -9    0.40    0.70
  11   0  -9    0.50    0.80
  11   0  -9   -0.20    0.70
  11   0  -9    0.30    0.70
  11   0  -9    0.20    0.80
  11   0  -9    0.90    1.00
  11   0 -11    0.60    0.70
  11   0 -11    0.70    0.70
  11   0 -11   -0.10    0.50
  11   0 -11    1.70    1.10
  11   0 -11    0.40    0.80
  11   0 -13    0.40    0.50
  11   0 -13   -0.10    0.60
  11   0 -15    0.10    0.50
  11   0 -15    0.10    0.40
  11   0 -15    0.20    0.40
  11   1   8   16.60    2.10
  11  -1   8   17.10    2.20
  11  -1   8   18.30    2.50
  11   1   8   19.00    2.40
  11  -1   8   18.50    2.40
  11   1   8   19.10    2.40
  11  -1   8   18.20    2.50
  11   1   8   22.10    2.80
  11   1   6   36.50    3.80
  11   1   6   40.90    3.90
  11  -1   6   29.60    3.90
  11   1   6   41.30    4.40
  11  -1   6   39.40    3.90
  11   1   6   36.90    4.60
  11   1   6   35.80    4.10
  11  -1   6   31.90    3.90
  11   1   6   44.20    4.50
  11   1   6   40.60    4.70
  11  -1   6   36.60    4.20
  11   1   4   35.00    4.30
  11  -1   4   39.10    3.80
  11  -1   4   45.10    5.10
  11   1   4   43.90    4.40
  11  -1   4   38.30    4.40
  11  -1   4   44.70    4.40
  11   1   4   44.40    4.70
  11  -1   4   44.30    4.80
  11   1   4   52.39    6.00
  11  -1   4   36.30    4.50
  11  -1   4   40.90    5.00
  11   1   4   39.20    4.90
  11   1   4   42.80    5.30
  11  -1   2   31.90    4.40
  11   1   2   32.40    4.50
  11   1   2   31.10    4.20
  11  -1   2   34.70    4.30
  11  -1   2   35.80    4.70
  11   1   2   40.10    5.00
  11   1   2   31.70    3.50
  11  -1   2   36.10    3.70
  11   1   2   35.50    4.50
  11  -1   2   35.40    4.50
  11  -1   2   25.60    3.40
  11   1   2   29.30    4.10
  11   1   2   33.90    3.50
  11   1   2   32.90    4.90
  11  -1   2   31.20    4.50
  11   1   2   34.30    4.90
  11  -1   2   30.90    3.80
  11   1   0  252.87   14.50
  11  -1   0  234.48   13.80
  11   1   0  259.97   14.40
  11  -1   0  265.57   14.70
  11  -1   0  243.88   14.20
  11  -1   0  230.38   13.70
  11   1   0  261.07   15.00
  11  -1   0  263.27   14.30
  11  -1   0  236.08   12.80
  11   1   0  248.88   12.90
  11   1   0  254.57   14.20
  11  -1   0  259.57   13.00
  11   1   0  251.37   14.00
  11   1   0  220.98   12.20
  11  -1   0  268.47   15.10
  11   1   0  288.87   16.30
  11   1   0  296.77   14.50
  11  -1   0  266.77   13.90
  11   1  -2   12.00    2.90
  11  -1  -2   12.60    2.70
  11  -1  -2   19.00    3.40
  11  -1  -2   18.60    3.40
  11  -1  -2   13.40    2.90
  11  -1  -2   11.40    2.80
  11   1  -2   13.20    2.90
  11  -1  -2   13.40    2.80
  11   1  -2    9.00    2.00
  11  -1  -2   15.20    2.70
  11  -1  -2   10.60    2.10
  11   1  -2   15.00    3.10
  11   1  -2   16.90    3.50
  11  -1  -2   13.80    3.10
  11   1  -2   17.90    3.40
  11  -1  -2    9.60    2.60
  11   1  -4   90.69    7.20
  11  -1  -4   85.19    7.00
  11   1  -4  122.39    8.30
  11  -1  -4  101.59    7.20
  11  -1  -4  104.89    8.00
  11  -1  -4   90.79    7.00
  11  -1  -4  112.49    7.50
  11   1  -4   90.19    6.80
  11   1  -4  100.09    7.80
  11   1  -4   78.69    6.40
  11  -1  -4  111.39    7.90
  11   1  -4  113.69    8.40
  11   1  -4   92.09    6.50
  11  -1  -6  159.18    9.40
  11   1  -6  171.88   10.20
  11  -1  -6  150.78    8.40
  11   1  -6  138.99    8.90
  11  -1  -6  132.09    8.70
  11  -1  -6  122.29    7.30
  11   1  -6  129.29    7.90
  11  -1  -6  124.99    8.70
  11   1  -6  128.19    8.20
  11   1  -6  166.68   10.10
  11   1  -6  133.79    8.80
  11   1  -6  123.09    8.40
  11   1  -6  125.09    8.20
  11   1  -6  117.09    7.90
  11  -1  -6  127.79    9.20
  11   1  -6  143.89    9.60
  11  -1  -8   98.29    6.80
  11   1  -8  105.79    7.00
  11   1  -8   97.49    6.20
  11  -1  -8  102.79    5.70
  11   1  -8   90.39    6.20
  11  -1  -8   91.29    6.20
  11   1  -8   96.19    7.30
  11  -1  -8   99.09    7.00
  11   1  -8   97.09    6.60
  11   1  -8   90.69    6.30
  11  -1  -8  100.39    7.40
  11   1 -10  138.19    7.50
  11   1 -10  149.49    7.50
  11  -1 -10  126.19    6.80
  11  -1 -10  140.69    7.50
  11   1 -10  137.19    7.60
  11  -1 -10  129.99    7.20
  11  -1 -10  148.29    8.80
  11   1 -10  141.39    8.30
  11  -1 -10  134.49    8.10
  11   1 -10  133.39    7.10
  11  -1 -10  129.49    7.10
  11   1 -12    3.10    0.90
  11   1 -12    3.20    1.00
  11  -1 -12    1.40    0.60
  11   1 -12    2.90    1.10
  11   1 -12    2.00    1.10
  11  -1 -12    1.40    0.90
  11  -1 -12    2.20    1.00
  11   1 -14  192.28    8.70
  11  -1 -14  196.98    8.50
  11   1 -14  214.38    8.90
  11   1 -16   19.20    1.70
  11  -1 -16   17.80    1.70
  11  -2   9   11.00    1.50
  11  -2   9    8.90    1.20
  11   2   9    8.20    1.20
  11  -2   9   11.20    1.50
  11   2   9    9.70    1.50
  11   2   9   12.40    1.70
  11  -2   7  100.09    6.50
  11  -2   7   89.39    5.70
  11   2   7   99.09    6.20
  11   2   7   81.89    5.80
  11   2   7   95.09    6.80
  11  -2   7   88.59    6.00
  11   2   7   88.69    5.90
  11   2   7  108.59    6.60
  11   2   7   97.49    6.90
  11   2   7   87.39    6.20
  11  -2   7   90.59    6.00
  11  -2   5   43.60    4.40
  11   2   5   46.00    4.70
  11  -2   5   43.50    4.00
  11  -2   5   44.30    4.70
  11  -2   5   44.10    4.50
  11   2   5   39.20    4.00
  11   2   5   38.00    4.30
  11   2   5   41.30    4.90
  11  -2   5   38.50    4.30
  11   2   5   43.10    4.50
  11  -2   5   44.60    4.60
  11   2   5   40.70    4.60
  11   2   5   51.59    5.60
  11   2   5   51.49    5.20
  11   2   3  262.27   14.40
  11   2   3  288.77   15.20
  11  -2   3  285.87   14.80
  11  -2   3  278.57   14.10
  11  -2   3  273.47   14.50
  11   2   3  285.77   14.50
  11   2   3  252.27   14.30
  11   2   3  277.17   15.00
  11  -2   3  262.37   14.20
  11   2   3  287.57   15.20
  11  -2   3  288.37   14.90
  11   2   3  256.67   15.00
  11  -2   3  294.67   13.30
  11   2   1  173.38   11.20
  11  -2   1  184.38   11.20
  11  -2   1  179.68   11.20
  11  -2   1  177.88   10.90
  11  -2   1  200.28   11.00
  11  -2   1  159.28    9.50
  11  -2   1  168.48   10.60
  11   2   1  194.78   11.00
  11   2   1  163.98    9.30
  11  -2   1  191.08   11.60
  11   2   1  165.98   11.60
  11   2   1  193.08   12.00
  11  -2   1  177.08   10.40
  11   2  -1   67.79    6.60
  11  -2  -1   83.39    6.90
  11  -2  -1   84.59    7.10
  11  -2  -1   75.29    6.70
  11   2  -1   81.59    7.00
  11  -2  -1   62.59    5.70
  11   2  -1   77.19    6.20
  11  -2  -1   82.99    7.10
  11  -2  -1   71.79    6.30
  11   2  -1   77.69    7.10
  11  -2  -1   73.79    6.40
  11   2  -1   69.89    5.80
  11  -2  -1   80.39    7.10
  11   2  -1   78.79    7.80
  11   2  -1   71.99    7.00
  11   2  -1   78.29    7.20
  11  -2  -1   64.09    6.20
  11  -2  -3   19.80    3.00
  11   2  -3   21.20    3.60
  11   2  -3   13.90    2.40
  11  -2  -3   23.10    3.60
  11   2  -3   15.50    2.70
  11  -2  -3   21.50    3.50
  11  -2  -3   15.20    3.30
  11   2  -3   25.50    3.80
  11  -2  -3   18.20    2.90
  11  -2  -3   17.50    3.00
  11   2  -3   19.50    3.30
  11   2  -3   23.00    3.80
  11  -2  -3   21.20    3.20
  11   2  -3   17.40    2.80
  11   2  -3   19.00    2.80
  11   2  -3   21.90    3.70
  11  -2  -3   19.50    3.50
  11  -2  -5   90.09    7.70
  11  -2  -5   96.49    7.00
  11  -2  -5  104.59    8.30
  11  -2  -5  104.49    6.70
  11  -2  -5   95.09    7.20
  11   2  -5  109.39    7.70
  11  -2  -5   87.49    7.00
  11   2  -5   92.79    6.80
  11   2  -5  108.19    8.10
  11   2  -5  122.89    8.50
  11  -2  -5  120.29    7.50
  11   2  -5   96.19    7.00
  11   2  -5   85.19    6.60
  11  -2  -5  122.99    8.10
  11   2  -5   82.49    6.30
  11  -2  -5  108.29    7.60
  11  -2  -7  119.59    8.60
  11  -2  -7  135.89    8.50
  11  -2  -7  130.09    9.00
  11  -2  -7  128.99    8.20
  11   2  -7  126.99    7.70
  11   2  -7  127.69    7.60
  11   2  -7  114.99    7.50
  11   2  -7  125.49    7.90
  11   2  -7  121.59    8.10
  11  -2  -7  125.19    8.50
  11   2  -7  135.09    8.00
  11   2  -7  112.39    7.80
  11  -2  -9  216.98   10.40
  11  -2  -9  197.88    9.10
  11   2  -9  225.18   10.20
  11   2  -9  202.58   10.00
  11   2  -9  202.88    9.80
  11   2  -9  176.28   10.20
  11  -2  -9  183.38    9.40
  11   2  -9  200.68   10.20
  11  -2  -9  194.18   10.60
  11   2 -11  226.58   10.00
  11  -2 -11  210.48    9.30
  11   2 -11  201.78    8.80
  11   2 -11  228.28   10.80
  11   2 -11  193.08   10.50
  11  -2 -11  237.68   11.30
  11  -2 -11  211.68   10.40
  11  -2 -11  197.78    8.90
  11   2 -11  228.58   10.20
  11   2 -11  207.18   10.30
  11   2 -13  176.78    8.40
  11   2 -13  182.18    7.90
  11  -2 -13  165.08    8.00
  11  -2 -13  191.68    8.90
  11   2 -13  178.98    8.50
  11   2 -15   92.89    4.20
  11   2 -15  103.59    5.00
  11  -3   8    4.00    1.00
  11  -3   8    3.90    0.90
  11  -3   8    4.40    0.90
  11   3   8    3.90    1.00
  11   3   8    2.90    1.10
  11   3   8    3.20    1.00
  11  -3   6  178.18    9.30
  11  -3   6  160.28    8.90
  11  -3   6  172.18    9.20
  11  -3   6  167.08    8.70
  11   3   6  194.78    9.60
  11   3   6  151.68    9.00
  11  -3   6  168.88    8.60
  11   3   6  160.48    9.00
  11   3   6  190.98   10.00
  11  -3   4   35.90    4.20
  11  -3   4   45.30    4.30
  11  -3   4   42.80    4.40
  11  -3   4   46.10    4.60
  11   3   4   48.40    4.40
  11   3   4   40.00    4.60
  11  -3   4   40.60    4.10
  11   3   4   41.30    4.30
  11   3   4   49.70    5.00
  11   3   4   45.40    4.10
  11   3   4   42.70    4.50
  11  -3   4   41.10    4.20
  11   3   4   28.70    3.90
  11   3   2  108.59    8.50
  11  -3   2  141.99    8.80
  11  -3   2  120.99    8.70
  11  -3   2  117.19    7.20
  11  -3   2  132.49    8.70
  11  -3   2  133.29    8.20
  11   3   2  128.89    8.60
  11  -3   2  133.49    8.30
  11   3   2  120.29    8.50
  11   3   2  118.19    7.00
  11   3   2  135.69    8.70
  11  -3   2  146.49    8.90
  11   3   2  133.39    9.00
  11   3   2  125.49    9.30
  11   3   2  126.59    9.70
  11  -3   2  138.29    8.10
  11   3   0   86.69    7.40
  11  -3   0   97.49    7.00
  11  -3   0   90.59    7.30
  11  -3   0  100.29    7.60
  11  -3   0   98.49    7.10
  11  -3   0  101.89    7.50
  11  -3   0   90.49    6.60
  11   3   0   81.09    7.30
  11   3   0   81.79    7.10
  11   3   0   86.09    6.20
  11   3   0   90.99    7.50
  11   3   0   88.49    8.10
  11   3   0   78.49    7.30
  11  -3   0  105.99    7.60
  11   3   0   90.39    7.50
  11  -3   0   83.79    6.80
  11  -3  -2  104.19    7.30
  11   3  -2  109.69    7.40
  11   3  -2  124.09    9.10
  11  -3  -2  148.09    8.40
  11  -3  -2  137.39    9.00
  11  -3  -2  136.99    9.00
  11   3  -2  155.78    9.70
  11  -3  -2  121.59    9.00
  11  -3  -2  112.79    7.70
  11   3  -2  131.29    9.10
  11   3  -2  124.99    9.10
  11  -3  -2  126.49    7.80
  11   3  -2  137.09    8.00
  11   3  -2  124.39    9.10
  11  -3  -2  117.49    8.70
  11  -3  -4   79.59    6.30
  11   3  -4   78.39    5.80
  11  -3  -4   77.69    6.30
  11   3  -4   95.79    7.60
  11   3  -4   81.89    6.10
  11  -3  -4  102.59    6.30
  11   3  -4   76.49    6.10
  11   3  -4   82.19    6.20
  11  -3  -4  100.49    7.10
  11  -3  -4   96.59    7.00
  11   3  -4   78.29    6.00
  11   3  -4   82.89    6.10
  11  -3  -6   20.40    3.10
  11  -3  -6   20.60    3.40
  11   3  -6   17.20    2.70
  11  -3  -6   17.30    2.90
  11   3  -6   16.80    2.50
  11   3  -6   24.60    3.70
  11   3  -6   17.80    2.70
  11   3  -6   18.90    2.90
  11  -3  -6   21.60    3.40
  11   3  -6   21.00    2.90
  11  -3  -8    2.70    1.30
  11  -3  -8    2.90    1.40
  11  -3  -8    4.80    1.50
  11  -3  -8    1.90    0.70
  11   3  -8    2.10    1.20
  11   3  -8    3.90    1.30
  11   3  -8    3.60    1.30
  11   3  -8    3.40    1.40
  11   3  -8    2.70    1.20
  11  -3  -8    2.80    1.30
  11   3  -8    3.10    1.30
  11   3  -8    4.10    1.40
  11   3  -8    4.40    1.40
  11   3 -10   53.99    4.20
  11  -3 -10   51.09    3.90
  11   3 -10   51.29    4.50
  11   3 -10   56.29    3.80
  11  -3 -10   47.80    3.30
  11  -3 -10   58.59    4.90
  11   3 -10   60.79    4.40
  11   3 -12  304.37   13.90
  11   3 -12  335.77   13.90
  11  -3 -12  338.07   14.10
  11   3 -12  342.57   13.40
  11   3 -12  331.37   13.70
  11  -3 -12  307.87   13.20
  11  -3 -14   41.90    2.70
  11   3 -14   39.90    2.70
  11  -4   7  148.19    7.00
  11  -4   7  164.98    7.60
  11   4   7  138.89    7.40
  11   4   7  162.28    8.00
  11   4   7  167.28    8.30
  11  -4   5   62.59    4.50
  11  -4   5   62.29    4.90
  11  -4   5   61.89    4.60
  11  -4   5   66.79    4.90
  11   4   5   65.09    5.30
  11   4   5   71.59    5.30
  11  -4   5   57.99    4.00
  11   4   5   67.39    4.50
  11   4   5   66.89    5.60
  11   4   5   53.49    4.80
  11   4   3   53.79    5.20
  11  -4   3   73.09    5.20
  11  -4   3   74.19    5.80
  11  -4   3   64.19    5.20
  11   4   3   71.69    6.30
  11  -4   3   66.79    4.60
  11   4   3   62.79    5.40
  11   4   3   65.69    6.00
  11   4   3   55.59    5.50
  11  -4   3   60.19    4.50
  11  -4   1   85.39    6.50
  11  -4   1   90.49    5.90
  11  -4   1   69.59    6.10
  11  -4   1   80.59    6.00
  11  -4   1   80.19    6.10
  11   4   1   80.19    6.20
  11   4   1   78.09    6.80
  11  -4   1   76.79    5.20
  11   4   1   85.99    5.50
  11   4   1   75.39    6.60
  11   4   1   89.79    7.40
  11   4   1   78.19    6.80
  11  -4   1   86.99    6.20
  11  -4  -1   49.70    4.90
  11   4  -1   40.20    4.00
  11  -4  -1   41.70    4.50
  11   4  -1   37.20    3.60
  11  -4  -1   42.10    4.00
  11  -4  -1   47.00    4.90
  11   4  -1   42.40    4.80
  11   4  -1   50.59    4.90
  11   4  -1   42.30    4.00
  11   4  -1   43.30    5.10
  11   4  -1   35.60    4.40
  11  -4  -1   42.30    4.60
  11  -4  -3  168.38   10.80
  11  -4  -3  189.58   10.30
  11  -4  -3  201.08   11.60
  11   4  -3  185.88    9.70
  11   4  -3  229.58   11.90
  11   4  -3  200.98   10.40
  11   4  -3  192.08   10.20
  11   4  -3  174.18    9.50
  11  -4  -3  206.88   11.00
  11   4  -3  152.58    9.40
  11  -4  -3  202.98   10.50
  11  -4  -5   62.09    5.40
  11  -4  -5   60.19    5.80
  11   4  -5   54.29    4.60
  11   4  -5   59.09    4.70
  11   4  -5   60.29    5.10
  11   4  -5   60.59    4.90
  11  -4  -5   50.69    5.30
  11   4  -5   54.29    4.60
  11  -4  -5   72.89    5.30
  11  -4  -7  151.98    8.80
  11  -4  -7  136.09    8.90
  11   4  -7  143.99    8.10
  11   4  -7  130.29    7.60
  11   4  -7  131.19    7.80
  11   4  -7  125.19    8.20
  11   4  -7  154.38    8.10
  11  -4  -7  127.49    8.40
  11   4  -7  150.38    8.10
  11   4  -9  140.69    7.50
  11  -4  -9  130.29    7.90
  11   4  -9  118.99    7.20
  11   4  -9  142.79    7.80
  11  -4  -9  121.79    6.90
  11   4  -9  122.39    7.30
  11   4  -9  132.49    6.80
  11  -4  -9  141.39    8.10
  11   4  -9  144.89    7.50
  11   4 -11   38.10    3.40
  11   4 -11   41.20    3.20
  11  -4 -11   35.10    3.00
  11  -4 -11   39.90    3.50
  11   4 -11   34.00    3.40
  11  -4 -13   88.29    4.30
  11   4 -13   92.99    4.50
  11   4 -13   78.39    4.60
  11  -5   6    1.00    0.50
  11   5   6    1.70    0.80
  11   5   6    1.10    0.60
  11  -5   6    0.40    0.50
  11  -5   6    0.60    0.50
  11  -5   4   32.30    3.10
  11  -5   4   27.70    2.70
  11   5   4   24.90    3.00
  11   5   4   29.70    3.10
  11   5   4   27.10    3.20
  11   5   4   22.10    2.80
  11   5   2   38.10    4.00
  11  -5   2   44.40    4.10
  11  -5   2   47.60    4.10
  11  -5   2   38.60    3.50
  11  -5   2   39.80    3.50
  11   5   2   38.20    4.10
  11   5   2   40.50    4.30
  11   5   2   32.30    3.80
  11  -5   2   40.20    3.50
  11  -5   0   13.90    2.40
  11   5   0   10.30    1.80
  11  -5   0   10.80    2.10
  11  -5   0   10.10    1.60
  11  -5   0    9.80    2.00
  11   5   0    8.80    2.10
  11   5   0   10.50    2.30
  11  -5   0    9.80    2.10
  11   5   0    8.40    1.60
  11   5   0   11.20    2.50
  11   5  -2   34.70    4.40
  11   5  -2   29.20    3.80
  11  -5  -2   29.00    3.10
  11   5  -2   29.30    3.10
  11  -5  -2   29.20    3.50
  11  -5  -2   32.10    3.90
  11   5  -4   67.39    4.70
  11   5  -4   79.89    6.20
  11   5  -4   65.19    5.00
  11   5  -4   78.59    5.60
  11  -5  -4   68.09    5.10
  11   5  -4   58.79    4.50
  11   5  -4   67.79    4.90
  11  -5  -4   65.29    5.30
  11  -5  -6    0.50    0.70
  11   5  -6   -0.20    0.60
  11   5  -6    0.30    0.70
  11   5  -6    0.80    0.80
  11  -5  -6   -0.20    0.80
  11  -5  -6    0.60    0.80
  11  -5  -8   30.50    3.30
  11  -5  -8   25.10    2.60
  11  -5  -8   27.10    3.10
  11  -5  -8   25.00    3.00
  11   5  -8   24.20    2.60
  11   5  -8   21.90    2.50
  11   5  -8   26.40    2.60
  11   5  -8   22.70    2.90
  11  -5  -8   25.50    2.90
  11   5  -8   29.60    2.90
  11   5 -10   39.00    3.20
  11  -5 -10   39.20    3.40
  11  -5 -10   35.10    2.50
  11   5 -10   44.00    3.60
  11   5 -10   38.10    3.20
  11   5 -12   55.99    3.60
  11  -5 -12   49.50    3.20
  11   5 -12   53.99    3.50
  11  -6   5    0.90    0.40
  11   6   5    1.30    0.60
  11  -6   3  139.59    6.80
  11  -6   3  134.69    7.10
  11   6   3  157.78    7.80
  11   6   3  137.39    7.40
  11   6   1   30.00    3.10
  11   6   1   26.00    3.00
  11   6   1   28.70    3.40
  11  -6   1   28.10    2.60
  11  -6   1   26.50    2.90
  11  -6  -1    4.10    1.30
  11  -6  -1    4.40    1.00
  11  -6  -1    6.60    1.50
  11  -6  -1    6.50    1.60
  11   6  -1    7.30    1.60
  11  -6  -3   14.00    2.40
  11  -6  -3   15.70    2.30
  11  -6  -3   16.60    2.20
  11   6  -3   19.30    2.20
  11   6  -3   20.60    2.70
  11  -6  -5   38.20    3.60
  11  -6  -5   35.20    3.70
  11   6  -7   82.09    5.20
  11  -6  -7   62.49    4.70
  11  -6  -7   71.99    5.10
  11  -6  -7   75.99    5.10
  11   6  -9   75.49    4.50
  11  -6  -9   67.69    4.20
  11  -6 -11   17.80    1.60
  11   6 -11   18.70    1.70
  11  -7   2   28.80    2.20
  11  -7   0   58.29    3.60
  11  -7  -2   14.40    1.50
  11  -7  -4   59.19    4.00
  11  -7  -6   16.20    1.90
  11  -7  -8   99.59    4.90
  10   0  12  139.99    6.40
  10   0  12  127.69    6.00
  10   0  10   97.49    6.40
  10   0  10  104.29    7.30
  10   0  10  102.69    6.20
  10   0  10   82.89    6.10
  10   0   8  201.18   13.00
  10   0   8  199.98   12.10
  10   0   8  228.28   12.70
  10   0   8  242.28   12.10
  10   0   8  227.48   11.70
  10   0   6   33.50    4.40
  10   0   6   33.30    3.80
  10   0   6   31.80    4.10
  10   0   6   39.00    5.60
  10   0   6   41.90    5.20
  10   0   6   34.50    5.00
  10   0   6   28.70    4.50
  10   0   4  327.97   18.90
  10   0   4  342.07   18.10
  10   0   4  361.46   17.70
  10   0   4  342.67   15.90
  10   0   4  387.66   17.00
  10   0   4  419.36   21.00
  10   0   4  365.16   19.50
  10   0   4  435.46   20.10
  10   0   4  331.17   18.80
  10   0   2  443.36   22.40
  10   0   2  474.95   23.70
  10   0   2  422.56   21.70
  10   0   2  447.76   20.50
  10   0   2  453.05   22.70
  10   0   2  497.95   22.10
  10   0   2  557.54   22.40
  10   0   2  456.75   20.80
  10   0   2  478.65   23.80
  10   0   2  516.75   24.90
  10   0   2  482.55   23.80
  10   0   2  508.75   23.90
  10   0   2  442.66   22.80
  10   0   0  194.78   12.30
  10   0   0  225.48   13.90
  10   0   0  208.28   13.00
  10   0   0  193.48   11.60
  10   0   0  209.08   12.80
  10   0   0  203.18   12.50
  10   0   0  202.48   12.00
  10   0   0  234.48   15.00
  10   0   0  207.38   13.70
  10   0   0  198.18   13.00
  10   0  -2   35.70    4.80
  10   0  -2   38.60    4.40
  10   0  -2   41.50    5.40
  10   0  -2   47.00    5.60
  10   0  -2   48.80    5.70
  10   0  -2   48.50    5.80
  10   0  -2   34.50    4.70
  10   0  -2   45.00    5.50
  10   0  -2   37.70    5.10
  10   0  -2   38.10    3.90
  10   0  -2   40.30    5.10
  10   0  -2   52.79    6.20
  10   0  -2   38.80    5.40
  10   0  -2   45.10    6.20
  10   0  -4 1011.80   38.80
  10   0  -4  848.12   37.20
  10   0  -4  911.71   36.60
  10   0  -4 1014.30   38.50
  10   0  -4  882.01   37.60
  10   0  -4  973.50   38.90
  10   0  -4  899.31   38.00
  10   0  -4 1037.40   39.20
  10   0  -4 1003.10   39.30
  10   0  -4 1093.59   40.10
  10   0  -4 1068.09   40.80
  10   0  -6   24.40    3.60
  10   0  -6   22.00    3.30
  10   0  -6   22.70    3.60
  10   0  -6   23.60    3.70
  10   0  -6   17.80    3.30
  10   0  -6   21.00    3.70
  10   0  -6   21.50    3.80
  10   0  -6   24.30    3.60
  10   0  -8  623.74   24.50
  10   0  -8  607.14   26.50
  10   0  -8  615.64   26.90
  10   0  -8  633.34   25.90
  10   0 -10  649.43   25.30
  10   0 -10  637.34   26.00
  10   0 -10  647.44   24.90
  10   0 -10  708.53   25.00
  10   0 -10  597.04   24.50
  10   0 -10  605.34   25.00
  10   0 -10  665.63   27.20
  10   0 -10  622.04   26.20
  10   0 -12  171.08    9.90
  10   0 -12  156.88    9.20
  10   0 -12  166.48    8.50
  10   0 -12  177.38    8.50
  10   0 -14  312.67   13.30
  10   0 -16  376.46   14.40
  10   0 -16  423.96   16.80
  10   0 -18   25.60    2.10
  10  -1  11   37.20    3.20
  10   1  11   40.70    3.80
  10  -1  11   37.20    3.30
  10   1  11   37.20    3.10
  10   1  11   32.30    2.80
  10  -1   9    0.60    0.70
  10   1   9    1.30    1.00
  10   1   9   -0.20    0.70
  10   1   9    1.30    1.10
  10  -1   9    0.40    0.70
  10  -1   9    0.30    0.90
  10  -1   9    1.40    1.10
  10   1   9    1.80    1.10
  10   1   7   41.50    4.40
  10  -1   7   38.80    4.50
  10  -1   7   35.90    4.70
  10  -1   7   37.20    4.20
  10   1   7   37.40    4.70
  10  -1   7   46.90    5.70
  10  -1   7   30.50    4.30
  10   1   7   31.00    4.30
  10   1   7   39.60    5.10
  10  -1   7   44.50    5.00
  10  -1   7   44.70    4.70
  10   1   7   45.60    5.10
  10  -1   5   88.39    6.10
  10  -1   5   74.09    7.00
  10   1   5   91.89    7.20
  10  -1   5   88.79    6.90
  10   1   5   82.19    7.80
  10  -1   5   87.79    8.10
  10   1   5   90.29    7.50
  10   1   5   88.59    7.40
  10   1   5   94.79    9.00
  10  -1   5   98.09    9.00
  10   1   5   89.39    7.80
  10  -1   5   77.89    7.60
  10  -1   5   97.79    8.10
  10   1   5   82.99    7.90
  10  -1   5   98.09    8.40
  10   1   5  100.69    9.00
  10  -1   3  233.38   12.40
  10  -1   3  196.18   13.00
  10  -1   3  218.28   13.00
  10  -1   3  204.78   13.70
  10   1   3  197.98   12.70
  10  -1   3  207.18   13.40
  10   1   3  231.78   11.70
  10  -1   3  233.38   11.70
  10   1   3  236.48   13.80
  10  -1   3  240.58   15.60
  10   1   3  229.18   15.20
  10   1   3  209.58   11.10
  10  -1   3  191.88   13.40
  10   1   3  223.28   14.40
  10   1   3  239.88   15.40
  10  -1   3  251.97   15.10
  10  -1   3  238.18   14.40
  10   1   3  231.98   14.30
  10  -1   3  200.28   13.30
  10  -1   1  110.69    9.20
  10   1   1   99.99    9.00
  10  -1   1  104.79    8.00
  10   1   1  110.39    9.50
  10  -1   1  103.99    9.10
  10   1   1  124.59    9.20
  10   1   1  122.09    9.40
  10   1   1  109.59    7.90
  10  -1   1  106.49    7.80
  10  -1   1  111.69    9.20
  10   1   1  116.19    9.20
  10   1   1  131.09    9.90
  10  -1   1  128.99    9.20
  10  -1   1  126.49   10.70
  10   1   1  122.89   10.50
  10   1   1  113.19    8.20
  10   1   1  112.99    8.60
  10  -1   1  114.79    8.30
  10   1   1  132.29    9.10
  10   1   1  127.09    9.10
  10  -1   1  123.49    9.10
  10  -1   1  115.09    8.60
  10  -1   1  123.39    9.90
  10   1   1  122.99   10.50
  10  -1   1  110.29    9.40
  10  -1   1  118.99   10.10
  10  -1  -1  165.68   10.50
  10  -1  -1  168.68   10.00
  10   1  -1  149.59    9.50
  10   1  -1  161.18    9.60
  10   1  -1  166.08   11.40
  10   1  -1  198.68   12.80
  10  -1  -1  161.38   11.50
  10   1  -1  164.28   11.40
  10  -1  -1  194.18   12.30
  10  -1  -1  197.08   12.20
  10  -1  -1  185.28   11.70
  10   1  -1  193.08   12.10
  10  -1  -1  173.68   11.70
  10   1  -1  168.08   10.70
  10   1  -1  192.18   12.10
  10  -1  -1  199.88   12.30
  10  -1  -1  200.18   12.10
  10   1  -1  199.48   12.10
  10   1  -1  187.18   11.70
  10   1  -1  165.78   10.80
  10   1  -1  170.28    9.60
  10  -1  -1  155.88   10.60
  10   1  -1  181.98   12.50
  10  -1  -1  213.08   13.30
  10  -1  -1  170.88   12.00
  10  -1  -1  172.48   11.60
  10   1  -1  171.78   12.10
  10   1  -1  182.58   12.10
  10   1  -3  126.79    9.70
  10  -1  -3  116.19    8.90
  10   1  -3  124.99    9.50
  10   1  -3  118.39    9.20
  10  -1  -3  124.29    8.60
  10   1  -3  115.89    8.20
  10  -1  -3  116.09    8.40
  10   1  -3  118.19    8.30
  10  -1  -3  121.09    8.30
  10  -1  -3  130.79    9.90
  10  -1  -3  129.79    9.10
  10   1  -3  123.99    8.90
  10   1  -3  130.09    9.40
  10   1  -3  125.29    9.60
  10  -1  -3  119.69    9.60
  10   1  -3  129.69    9.80
  10  -1  -3  123.29    9.50
  10   1  -3  108.99    7.70
  10  -1  -3  123.69    9.00
  10   1  -3  122.29    8.90
  10  -1  -3  131.19    9.50
  10  -1  -3  139.29    9.80
  10   1  -3  136.79    9.80
  10   1  -3  140.29   10.20
  10  -1  -3  130.89    9.50
  10  -1  -3  129.69   10.00
  10   1  -3  119.69    9.60
  10   1  -5  206.18   12.80
  10   1  -5  185.78   11.60
  10   1  -5  203.18   12.20
  10  -1  -5  192.78   12.10
  10  -1  -5  244.28   12.70
  10  -1  -5  212.68   12.20
  10  -1  -5  217.78   11.90
  10   1  -5  238.18   12.90
  10   1  -5  213.38   12.30
  10  -1  -5  201.88   13.20
  10  -1  -5  227.68   12.80
  10   1  -5  219.48   13.10
  10   1  -5  227.18   13.40
  10   1  -5  219.58   13.40
  10  -1  -5  198.18   12.80
  10  -1  -5  213.08   13.40
  10   1  -5  218.18   12.60
  10  -1  -5  210.18   12.60
  10  -1  -5  223.48   12.70
  10  -1  -5  233.18   13.00
  10  -1  -7   53.59    5.70
  10   1  -7   54.89    5.70
  10   1  -7   67.39    6.50
  10  -1  -7   47.10    5.20
  10  -1  -7   56.69    6.00
  10   1  -7   70.69    6.00
  10  -1  -7   52.09    5.20
  10   1  -7   70.19    6.40
  10  -1  -7   62.49    5.80
  10   1  -7   54.09    5.40
  10  -1  -7   54.69    5.60
  10  -1  -7   49.70    5.60
  10  -1  -7   42.90    5.30
  10   1  -7   52.99    5.70
  10   1  -7   58.49    6.00
  10  -1  -7   44.50    4.10
  10   1  -7   53.79    4.80
  10   1  -9  277.77   13.10
  10  -1  -9  261.37   12.90
  10  -1  -9  246.28   13.40
  10   1  -9  256.87   12.40
  10  -1  -9  244.98   11.90
  10  -1  -9  270.57   11.80
  10   1  -9  277.47   12.70
  10   1  -9  248.58   12.40
  10  -1  -9  272.17   14.30
  10   1  -9  252.97   13.40
  10   1  -9  237.48   12.50
  10  -1 -11  103.99    6.30
  10   1 -11  102.69    6.00
  10  -1 -11   91.49    6.90
  10   1 -11  115.59    6.80
  10  -1 -11  108.79    6.10
  10  -1 -11  118.49    7.90
  10  -1 -11   96.29    6.20
  10   1 -11  108.29    7.40
  10   1 -11  113.49    6.80
  10   1 -11  117.39    8.00
  10  -1 -11  108.49    7.20
  10   1 -13   40.20    3.30
  10   1 -13   39.30    3.30
  10   1 -13   36.70    3.60
  10  -1 -13   36.00    3.50
  10  -1 -13   40.50    4.00
  10   1 -15   97.49    6.50
  10   1 -15   94.09    5.20
  10   1 -15   97.99    5.20
  10   1 -15   89.79    5.80
  10  -1 -15   88.19    4.80
  10  -1 -17   96.29    5.20
  10   1 -17  106.99    5.30
  10  -1 -17  114.39    6.00
  10   1 -17  116.69    6.10
  10  -2  10   31.90    3.00
  10  -2  10   32.70    3.40
  10   2  10   31.20    3.60
  10  -2  10   28.30    3.20
  10  -2  10   35.00    3.30
  10   2  10   40.00    3.90
  10   2  10   27.40    3.10
  10   2  10   38.00    3.20
  10  -2   8   20.90    3.10
  10   2   8   21.70    3.00
  10  -2   8   21.60    2.90
  10   2   8   22.60    3.10
  10  -2   8   17.80    3.10
  10  -2   8   23.10    3.60
  10   2   8   22.00    3.70
  10  -2   8   16.50    2.90
  10   2   8   23.90    3.10
  10   2   8   17.40    2.90
  10   2   8   27.30    4.00
  10   2   8   20.70    3.20
  10   2   8   16.40    3.00
  10  -2   8   17.70    3.00
  10   2   6  169.48   12.00
  10  -2   6  174.38   11.10
  10  -2   6  212.38   11.40
  10   2   6  164.48   11.20
  10   2   6  153.68   11.50
  10  -2   6  201.28   12.50
  10   2   6  175.48   10.20
  10   2   6  166.78   10.80
  10   2   6  156.58    9.40
  10   2   6  167.78   10.80
  10  -2   6  145.59   10.40
  10   2   6  152.58   10.40
  10   2   6  165.28   10.80
  10  -2   6  170.08    9.80
  10   2   4   14.00    3.30
  10  -2   4   13.30    3.00
  10   2   4   13.30    3.10
  10  -2   4   16.70    3.80
  10   2   4    8.50    2.80
  10  -2   4   13.40    3.10
  10  -2   4   15.60    3.20
  10   2   4    9.80    2.90
  10   2   4   14.40    3.60
  10   2   4   10.90    2.90
  10   2   4   14.40    2.80
  10   2   4   11.30    2.00
  10   2   4   13.00    3.00
  10  -2   4   11.70    2.70
  10   2   4   11.80    2.50
  10  -2   4   14.80    3.20
  10  -2   4   12.70    2.20
  10   2   4   10.30    2.80
  10  -2   4   10.90    2.80
  10   2   4   13.00    2.80
  10   2   4   10.80    2.30
  10  -2   4   11.50    2.30
  10  -2   2   44.70    4.90
  10   2   2   41.40    5.70
  10  -2   2   46.50    5.80
  10  -2   2   56.99    6.40
  10   2   2   44.80    4.40
  10   2   2   51.89    5.80
  10   2   2   49.20    6.30
  10   2   2   51.09    6.30
  10   2   2   45.70    4.60
  10  -2   2   39.90    5.30
  10  -2   2   54.39    5.50
  10  -2   2   43.40    5.50
  10   2   2   39.10    5.40
  10  -2   2   39.30    5.20
  10   2   2   45.80    5.30
  10   2   2   41.70    5.90
  10   2   2   41.90    5.40
  10   2   2   38.20    5.40
  10  -2   2   49.80    5.70
  10  -2   0  216.68   13.10
  10  -2   0  210.18   12.60
  10  -2   0  195.98   12.40
  10   2   0  195.28   13.40
  10   2   0  190.18   12.80
  10  -2   0  188.88   10.80
  10   2   0  237.48   13.20
  10   2   0  211.78   12.00
  10   2   0  217.98   13.30
  10  -2   0  213.18   12.90
  10  -2   0  226.58   13.20
  10   2   0  213.08   14.00
  10   2   0  233.68   14.50
  10   2   0  221.78   11.40
  10   2   0  185.48   11.10
  10  -2   0  196.38   11.90
  10   2   0  229.58   13.50
  10   2   0  201.68   11.90
  10   2   0  218.98   14.00
  10   2   0  202.68   14.10
  10   2   0  204.78   13.40
  10  -2   0  210.48   13.20
  10  -2   0  211.88   13.00
  10  -2   0  210.38   13.20
  10   2   0  215.38   13.10
  10  -2   0  188.98   12.60
  10   2  -2   96.59    8.50
  10  -2  -2   95.39    7.90
  10   2  -2   98.09    8.40
  10   2  -2   95.39    7.00
  10   2  -2   91.69    6.90
  10  -2  -2  101.09    7.60
  10   2  -2  110.19    8.70
  10  -2  -2   94.19    7.80
  10  -2  -2  107.39    8.80
  10   2  -2   98.59    8.60
  10  -2  -2   96.89    8.40
  10   2  -2  121.59   10.00
  10   2  -2  107.29    9.00
  10   2  -2   99.99    7.20
  10   2  -2  110.29    9.00
  10   2  -2  105.89    8.60
  10  -2  -2  102.29    8.70
  10   2  -2  102.19    8.50
  10  -2  -2  108.59    8.40
  10   2  -2  117.99    9.40
  10  -2  -2  105.09    8.50
  10   2  -2  113.29    8.90
  10  -2  -2  106.89    8.60
  10   2  -4   90.59    7.80
  10   2  -4   78.69    6.00
  10   2  -4   83.79    6.80
  10   2  -4   74.79    6.40
  10  -2  -4   87.59    7.20
  10   2  -4   85.29    7.10
  10   2  -4   89.89    7.50
  10  -2  -4   90.79    6.90
  10   2  -4   87.19    7.70
  10   2  -4   98.29    8.50
  10  -2  -4   88.39    7.50
  10   2  -4   74.39    6.40
  10   2  -4   81.59    6.70
  10   2  -4   83.49    7.10
  10  -2  -4   90.09    7.40
  10  -2  -4   97.39    7.70
  10  -2  -4   92.09    7.30
  10   2  -4   94.49    7.80
  10   2  -4   88.19    7.70
  10  -2  -4   91.69    7.20
  10  -2  -6   12.40    2.50
  10   2  -6   12.40    2.90
  10   2  -6   13.80    2.80
  10   2  -6   13.40    2.80
  10   2  -6   13.30    3.00
  10  -2  -6   12.60    3.00
  10   2  -6   17.40    3.30
  10   2  -6   12.60    2.60
  10  -2  -6   10.00    2.70
  10  -2  -6   10.60    2.50
  10   2  -6    7.60    2.00
  10   2  -6   10.70    2.30
  10  -2  -6   11.50    2.50
  10   2  -6    8.40    2.00
  10   2  -6   13.60    2.70
  10  -2  -6   12.30    2.60
  10  -2  -6    7.30    2.30
  10  -2  -6   11.40    2.60
  10  -2  -8   14.80    3.00
  10  -2  -8   15.70    3.00
  10   2  -8   22.50    3.20
  10   2  -8   17.70    3.20
  10   2  -8   25.90    4.10
  10   2  -8   17.90    2.70
  10  -2  -8   15.80    3.00
  10   2  -8   15.30    2.50
  10   2  -8   15.20    2.70
  10   2  -8   17.30    2.60
  10  -2 -10   63.09    5.50
  10  -2 -10   77.49    6.40
  10   2 -10   74.59    5.60
  10  -2 -10   62.09    4.70
  10   2 -10   80.39    6.20
  10   2 -10   73.99    6.30
  10  -2 -10   69.19    5.20
  10   2 -10   71.99    5.40
  10   2 -10   77.59    5.50
  10   2 -10   70.99    5.00
  10   2 -10   62.29    5.80
  10  -2 -10   73.19    6.20
  10  -2 -10   61.69    5.40
  10   2 -12   13.60    2.60
  10  -2 -12   15.10    2.30
  10  -2 -12   19.60    2.90
  10   2 -12   16.90    2.60
  10   2 -12   16.10    2.30
  10   2 -12   13.80    2.10
  10  -2 -12   11.90    2.30
  10  -2 -14   35.70    3.60
  10   2 -14   33.00    3.80
  10   2 -14   38.40    3.00
  10   2 -14   42.70    3.50
  10   2 -14   34.40    3.60
  10  -2 -14   40.60    3.50
  10   2 -14   37.20    3.30
  10  -2 -14   39.60    3.10
  10   2 -16    9.00    1.70
  10   2 -16    5.60    0.90
  10   2 -16    6.30    1.30
  10   3  11    3.60    0.90
  10  -3  11    3.90    0.80
  10  -3  11    4.90    1.00
  10   3  11    4.70    1.00
  10  -3   9    7.60    1.80
  10  -3   9   11.70    2.10
  10  -3   9   11.80    2.00
  10  -3   9   15.80    2.30
  10   3   9   12.00    2.00
  10  -3   9   10.70    1.80
  10   3   9   15.40    2.70
  10   3   9   14.20    2.30
  10   3   9    9.40    2.10
  10   3   7    2.40    1.00
  10  -3   7    3.50    1.20
  10  -3   7    3.70    1.50
  10   3   7    1.90    1.40
  10   3   7    2.60    1.20
  10  -3   7    3.40    1.50
  10   3   7    2.70    1.40
  10   3   7    1.30    1.00
  10   3   7    2.10    1.40
  10   3   7    3.30    1.70
  10   3   7    0.80    0.90
  10   3   7    2.00    1.40
  10  -3   7    2.50    1.30
  10   3   5   46.30    5.70
  10   3   5   48.20    5.20
  10  -3   5   50.69    5.10
  10  -3   5   53.09    5.70
  10   3   5   59.69    5.80
  10  -3   5   46.60    5.30
  10   3   5   49.70    5.00
  10   3   5   53.29    6.10
  10   3   5   61.69    6.20
  10   3   5   46.00    5.10
  10  -3   5   50.89    5.40
  10   3   5   62.69    6.20
  10   3   5   45.50    5.60
  10   3   5   48.80    5.50
  10  -3   5   52.79    5.40
  10   3   5   55.79    4.90
  10   3   3  154.98    9.20
  10   3   3  143.59   10.20
  10   3   3  149.88   10.90
  10  -3   3  147.79   10.00
  10   3   3  165.38   11.60
  10  -3   3  145.19   10.00
  10   3   3  146.19   10.50
  10   3   3  144.99   11.50
  10   3   3  145.09    8.40
  10   3   3  145.79   10.40
  10  -3   3  159.08    9.60
  10  -3   3  136.39   10.10
  10   3   3  148.79   11.30
  10   3   3  155.68   10.20
  10   3   3  151.88   11.10
  10  -3   3  153.28    9.30
  10   3   3  149.79   10.70
  10  -3   3  140.59   10.20
  10   3   1  177.38   11.80
  10   3   1  187.38   13.00
  10  -3   1  180.48   11.20
  10   3   1  173.08   12.20
  10   3   1  162.88    9.40
  10   3   1  158.08   11.60
  10   3   1  200.58   12.80
  10  -3   1  187.68   11.60
  10   3   1  192.58   12.60
  10  -3   1  186.88   11.90
  10   3   1  205.38   13.00
  10  -3   1  202.68   11.90
  10   3   1  208.78   13.70
  10   3   1  192.58   12.00
  10  -3   1  181.28   11.70
  10   3   1  163.98   11.60
  10   3   1  177.28   12.50
  10   3   1  172.88   12.80
  10  -3   1  183.18   11.50
  10   3   1  190.28   12.50
  10   3   1  169.08   10.00
  10  -3  -1   54.79    5.40
  10   3  -1   53.39    6.60
  10   3  -1   50.99    5.90
  10   3  -1   43.70    5.70
  10   3  -1   51.99    6.00
  10   3  -1   48.50    4.80
  10  -3  -1   52.59    5.40
  10  -3  -1   66.09    6.10
  10  -3  -1   56.69    6.10
  10  -3  -1   59.09    6.20
  10   3  -1   54.09    6.60
  10   3  -1   54.49    6.70
  10  -3  -1   55.59    5.70
  10  -3  -1   60.39    6.30
  10   3  -1   51.49    6.00
  10   3  -1   53.99    6.50
  10  -3  -1   59.59    6.10
  10   3  -1   54.49    6.30
  10   3  -1   54.09    5.10
  10   3  -1   48.70    5.00
  10   3  -1   62.29    6.70
  10  -3  -3   31.30    4.70
  10   3  -3   26.40    4.30
  10   3  -3   35.50    5.10
  10   3  -3   29.60    4.50
  10  -3  -3   34.60    4.00
  10   3  -3   26.20    4.30
  10   3  -3   30.70    3.80
  10   3  -3   26.30    3.50
  10   3  -3   31.80    4.50
  10  -3  -3   30.60    4.20
  10  -3  -3   35.60    4.60
  10  -3  -3   34.90    4.10
  10   3  -3   33.60    4.20
  10   3  -3   35.20    4.70
  10  -3  -3   29.70    3.80
  10   3  -3   28.70    4.00
  10  -3  -3   32.20    4.80
  10   3  -3   31.70    4.50
  10   3  -3   30.10    4.60
  10  -3  -3   25.90    3.90
  10   3  -3   35.30    4.40
  10   3  -3   29.90    3.80
  10   3  -3   31.50    4.80
  10  -3  -3   26.00    4.00
  10   3  -3   29.70    3.80
  10   3  -5  333.67   16.20
  10   3  -5  370.16   18.20
  10   3  -5  309.87   15.80
  10  -3  -5  358.46   17.40
  10  -3  -5  364.36   17.00
  10   3  -5  302.37   15.50
  10  -3  -5  354.56   16.70
  10   3  -5  342.67   16.90
  10   3  -5  366.46   17.30
  10  -3  -5  324.47   17.80
  10   3  -5  351.06   16.90
  10   3  -5  304.17   15.20
  10  -3  -5  391.96   16.20
  10   3  -5  300.87   16.00
  10   3  -5  333.77   16.20
  10  -3  -7  121.79    8.80
  10   3  -7  121.59    7.80
  10   3  -7  121.79    7.80
  10  -3  -7  121.79    7.80
  10   3  -7  110.19    8.30
  10   3  -7  112.29    7.90
  10  -3  -7  118.49    9.00
  10   3  -7  127.09    8.50
  10   3  -7  102.59    7.50
  10   3  -7  142.49    9.70
  10   3  -7  133.09    8.10
  10  -3  -9    1.80    1.10
  10  -3  -9    2.20    1.40
  10   3  -9    1.10    1.20
  10   3  -9    0.60    1.00
  10   3  -9    2.80    1.30
  10   3  -9    1.50    1.00
  10  -3  -9    3.00    1.40
  10  -3  -9    3.10    1.40
  10   3  -9    0.30    1.00
  10  -3  -9    0.30    1.00
  10   3  -9    3.60    1.30
  10  -3 -11   48.20    4.50
  10   3 -11   44.30    4.10
  10   3 -11   46.60    3.50
  10  -3 -11   43.90    3.60
  10   3 -11   47.00    4.80
  10  -3 -11   46.40    4.60
  10   3 -11   49.80    4.80
  10   3 -11   52.59    4.30
  10   3 -11   56.09    4.80
  10   3 -11   52.49    4.50
  10   3 -13   38.10    3.90
  10   3 -13   45.00    3.50
  10   3 -13   43.30    3.80
  10   3 -13   36.20    3.40
  10  -3 -13   40.90    3.30
  10  -3 -13   37.40    3.60
  10  -3 -13   37.10    3.70
  10   3 -13   41.70    4.30
  10   3 -15    5.40    1.00
  10   3 -15    5.50    1.30
  10  -3 -15    5.50    1.00
  10   3 -15    6.90    1.60
  10  -3 -15    5.00    1.20
  10   3 -17   72.59    3.40
  10   3 -17   76.09    4.00
  10   4  10   28.80    2.40
  10  -4  10   26.10    2.30
  10  -4  10   24.30    2.10
  10   4   8   13.40    2.40
  10  -4   8   12.40    2.10
  10   4   8   12.60    2.30
  10  -4   8   13.10    2.20
  10   4   8   11.30    1.70
  10   4   8   17.70    2.40
  10  -4   8   11.10    1.80
  10   4   8   14.40    2.00
  10   4   6  168.28   11.10
  10   4   6  156.68   10.50
  10  -4   6  178.38    9.20
  10   4   6  158.08   10.80
  10  -4   6  176.08   10.30
  10  -4   6  169.78    9.60
  10  -4   6  182.48   10.40
  10   4   6  175.28   10.10
  10   4   6  166.28    9.20
  10   4   6  205.58   11.10
  10  -4   6  166.18    9.50
  10   4   6  188.98   10.80
  10   4   4   27.10    4.20
  10   4   4   27.20    3.60
  10  -4   4   20.40    3.10
  10   4   4   25.10    4.00
  10   4   4   23.30    4.00
  10   4   4   23.80    4.20
  10  -4   4   29.70    3.60
  10   4   4   24.00    3.60
  10   4   4   24.60    3.50
  10   4   4   23.00    4.10
  10  -4   4   25.10    3.10
  10  -4   4   27.50    3.80
  10  -4   4   25.70    3.80
  10   4   4   26.70    3.70
  10   4   4   29.90    4.30
  10   4   4   25.00    3.30
  10  -4   4   24.30    3.00
  10   4   2  325.07   15.50
  10   4   2  301.87   17.50
  10   4   2  330.47   16.80
  10   4   2  302.97   17.70
  10  -4   2  353.66   16.10
  10  -4   2  332.67   16.20
  10   4   2  323.17   18.60
  10   4   2  372.26   17.30
  10  -4   2  319.37   16.60
  10  -4   2  310.47   16.70
  10  -4   2  319.47   16.10
  10   4   2  358.46   18.10
  10   4   2  333.27   17.90
  10   4   2  338.67   15.00
  10   4   2  322.47   16.60
  10  -4   2  311.37   15.40
  10   4   2  332.57   18.30
  10   4   0   35.80    5.20
  10   4   0   29.30    4.60
  10   4   0   33.90    4.50
  10  -4   0   26.70    3.50
  10   4   0   29.20    3.30
  10  -4   0   28.50    3.90
  10  -4   0   34.80    4.60
  10  -4   0   31.60    4.40
  10  -4   0   33.30    4.00
  10   4   0   37.00    5.30
  10  -4   0   33.00    4.20
  10   4   0   38.80    4.80
  10  -4   0   33.00    4.50
  10   4   0   31.40    5.10
  10  -4   0   33.70    4.20
  10   4   0   25.10    4.40
  10   4   0   36.50    5.20
  10   4   0   34.20    4.60
  10   4   0   38.60    4.20
  10   4   0   38.00    5.20
  10   4   0   32.40    3.80
  10   4  -2  249.18   14.60
  10   4  -2  284.47   14.90
  10   4  -2  250.47   15.40
  10   4  -2  242.48   12.60
  10  -4  -2  254.67   14.00
  10   4  -2  225.28   12.40
  10  -4  -2  272.17   14.70
  10  -4  -2  273.17   14.20
  10   4  -2  313.57   17.40
  10  -4  -2  254.27   14.90
  10  -4  -2  253.47   13.10
  10   4  -2  238.88   14.20
  10   4  -2  289.87   15.70
  10   4  -2  279.87   13.80
  10   4  -2  267.17   15.80
  10   4  -4  101.59    7.00
  10   4  -4   94.99    6.50
  10   4  -4   99.29    7.10
  10  -4  -4  106.09    8.20
  10   4  -4   94.89    7.60
  10   4  -4   97.09    8.40
  10   4  -4  109.39    8.30
  10   4  -4  105.69    7.50
  10   4  -4   92.09    7.30
  10   4  -4  114.79    9.40
  10   4  -4   90.99    6.70
  10  -4  -4  107.89    7.50
  10   4  -4  112.89    8.30
  10  -4  -4  109.99    7.90
  10   4  -6  301.77   14.90
  10   4  -6  319.47   15.30
  10   4  -6  328.97   15.60
  10  -4  -6  356.96   17.10
  10   4  -6  303.97   15.00
  10   4  -6  292.67   14.80
  10   4  -6  335.57   16.80
  10  -4  -6  358.16   15.30
  10  -4  -6  339.87   15.30
  10   4  -6  308.27   15.10
  10   4  -6  347.17   16.90
  10  -4  -6  320.87   17.10
  10   4  -6  343.77   15.60
  10   4  -8   14.10    2.90
  10   4  -8   15.40    2.50
  10   4  -8   16.10    2.50
  10   4  -8   14.90    2.80
  10   4  -8   10.40    2.30
  10   4  -8   13.10    2.40
  10   4  -8   15.20    2.70
  10  -4  -8   13.30    2.70
  10  -4  -8   18.50    3.10
  10   4 -10    4.30    1.20
  10  -4 -10    1.80    1.10
  10  -4 -10    1.10    1.00
  10   4 -10    2.30    1.30
  10   4 -10    2.50    1.20
  10   4 -10    1.80    1.20
  10   4 -10    1.10    0.90
  10  -4 -12   45.60    4.10
  10  -4 -12   42.60    3.90
  10  -4 -12   39.30    3.40
  10   4 -12   47.00    3.80
  10   4 -12   59.09    4.40
  10   4 -12   49.80    4.10
  10   4 -12   35.80    4.20
  10   4 -14  113.79    6.90
  10   4 -14  128.69    6.90
  10   4 -14  107.29    6.50
  10  -4 -14  126.79    6.70
  10   4 -14  126.89    6.20
  10  -4 -14  119.29    6.00
  10   4 -16   52.59    3.40
  10   4 -16   55.29    3.10
  10   4 -16   46.50    2.80
  10   5   9   15.70    1.80
  10   5   9   19.40    2.10
  10  -5   9   13.20    1.70
  10   5   9   13.60    1.80
  10   5   9   16.60    2.00
  10   5   7   23.40    2.90
  10   5   7   19.30    2.80
  10   5   7   22.30    3.20
  10  -5   7   18.90    2.60
  10  -5   7   21.50    2.50
  10  -5   7   20.30    2.40
  10   5   7   18.10    2.60
  10   5   7   21.60    2.70
  10   5   7   23.70    2.60
  10   5   5  257.87   13.00
  10   5   5  242.18   12.60
  10   5   5  194.08   11.60
  10   5   5  221.88   12.60
  10   5   5  196.58   12.10
  10   5   5  229.68   13.40
  10  -5   5  240.68   12.00
  10  -5   5  225.88   11.10
  10  -5   5  231.18   11.70
  10   5   5  237.38   11.20
  10   5   5  218.88   12.30
  10   5   3   24.70    4.00
  10   5   3   19.00    3.40
  10   5   3   25.20    3.90
  10   5   3   22.90    3.70
  10  -5   3   27.60    3.40
  10   5   3   22.50    4.10
  10  -5   3   25.20    3.50
  10  -5   3   25.10    3.60
  10  -5   3   25.70    3.10
  10   5   3   30.20    4.10
  10   5   3   26.10    3.30
  10   5   3   27.00    2.80
  10   5   3   24.20    3.90
  10   5   1  248.38   14.30
  10   5   1  294.37   15.30
  10   5   1  246.08   14.40
  10  -5   1  274.27   13.60
  10  -5   1  289.67   14.40
  10   5   1  286.87   16.60
  10   5   1  223.78   12.10
  10  -5   1  259.07   13.90
  10  -5   1  272.87   14.60
  10   5   1  301.67   16.20
  10   5   1  288.87   13.00
  10   5   1  279.87   15.60
  10   5   1  263.37   15.00
  10   5  -1    6.10    2.10
  10   5  -1    5.10    2.00
  10   5  -1    3.70    1.60
  10   5  -1    5.20    1.80
  10  -5  -1    4.40    1.70
  10  -5  -1    4.60    1.80
  10   5  -1    4.10    1.30
  10   5  -1    3.30    1.30
  10  -5  -1    1.80    1.30
  10   5  -1    3.60    2.00
  10   5  -1    3.30    2.00
  10  -5  -1    5.60    1.60
  10  -5  -1    3.40    1.70
  10   5  -1    3.80    1.70
  10   5  -1    3.70    1.40
  10   5  -1    6.20    2.30
  10   5  -1    5.80    1.80
  10   5  -3   25.50    3.80
  10   5  -3   31.90    4.10
  10   5  -3   24.70    4.00
  10   5  -3   25.30    3.70
  10  -5  -3   23.20    3.60
  10   5  -3   24.60    3.00
  10  -5  -3   24.40    3.20
  10   5  -3   22.20    3.10
  10  -5  -3   25.50    3.60
  10   5  -3   22.40    3.60
  10   5  -3   24.90    3.10
  10   5  -3   23.40    4.20
  10   5  -3   29.50    4.80
  10   5  -3   26.80    3.50
  10   5  -3   22.20    3.40
  10   5  -3   27.80    4.50
  10  -5  -3   27.60    4.20
  10   5  -5  153.68    9.00
  10  -5  -5  182.78   10.90
  10   5  -5  156.88    9.20
  10  -5  -5  163.68    9.40
  10   5  -5  186.78   11.10
  10   5  -5  176.58    9.60
  10   5  -5  166.08    9.10
  10   5  -5  175.78    9.50
  10   5  -5  177.58   10.80
  10   5  -5  167.08    9.40
  10   5  -5  162.28   11.50
  10   5  -5  165.08   10.80
  10   5  -5  176.38    9.80
  10  -5  -5  159.28   10.80
  10  -5  -7   63.69    6.00
  10   5  -7   61.89    5.20
  10   5  -7   58.39    4.90
  10   5  -7   64.89    5.20
  10   5  -7   60.09    5.70
  10   5  -7   61.59    5.20
  10   5  -7   54.39    5.30
  10   5  -7   66.89    5.10
  10   5  -7   65.09    5.10
  10   5  -7   61.39    5.90
  10   5  -9  275.47   14.80
  10   5  -9  285.07   13.90
  10  -5  -9  310.27   14.60
  10   5  -9  306.47   13.80
  10   5  -9  273.47   14.10
  10   5  -9  323.57   13.10
  10   5 -11  265.97   13.40
  10  -5 -11  286.17   13.10
  10  -5 -11  330.17   14.00
  10   5 -11  324.07   13.10
  10  -5 -11  266.37   13.00
  10   5 -11  313.77   13.30
  10   5 -11  275.77   14.20
  10   5 -13   29.50    3.30
  10   5 -13   34.50    3.10
  10   5 -13   26.60    2.70
  10  -5 -13   29.20    2.50
  10   5 -13   33.30    2.80
  10  -5 -13   27.30    2.70
  10  -5 -15  134.29    6.40
  10   5 -15  170.58    6.70
  10   6   8   81.89    4.20
  10  -6   8   77.89    4.30
  10  -6   8   76.89    4.10
  10   6   6   58.39    4.50
  10   6   6   62.59    4.60
  10   6   6   54.89    4.10
  10   6   6   46.20    4.20
  10  -6   6   56.69    4.10
  10   6   6   50.09    4.70
  10  -6   6   54.69    4.00
  10  -6   6   50.69    4.00
  10   6   6   52.79    4.40
  10   6   6   54.49    3.80
  10   6   4  276.07   13.50
  10   6   4  218.68   11.80
  10   6   4  222.28   12.30
  10   6   4  241.48   13.70
  10  -6   4  248.58   11.70
  10   6   4  289.07   12.80
  10   6   4  259.97   11.60
  10   6   4  249.88   13.00
  10   6   2    3.00    1.30
  10   6   2    7.40    2.00
  10  -6   2    7.00    2.10
  10  -6   2    3.90    1.40
  10   6   2    6.40    1.90
  10   6   2    7.20    2.20
  10   6   2    5.00    1.90
  10   6   2    5.70    2.00
  10  -6   2    4.10    1.30
  10  -6   2    7.70    1.80
  10   6   0  118.59    8.20
  10  -6   0  123.19    8.10
  10  -6   0  121.49    7.60
  10  -6   0  132.69    8.60
  10   6   0  117.79    8.60
  10   6   0  125.59    9.20
  10   6   0  136.49    9.90
  10   6   0  140.49    9.80
  10   6   0  140.99    7.80
  10  -6   0  125.19    8.50
  10   6  -2    2.50    1.30
  10  -6  -2    4.00    1.60
  10  -6  -2    1.40    1.10
  10   6  -2    1.70    1.00
  10  -6  -2    2.00    1.00
  10   6  -2    1.20    1.10
  10   6  -2    1.90    1.30
  10   6  -2    1.80    1.70
  10   6  -2    2.00    1.40
  10  -6  -2    2.80    1.60
  10   6  -4  117.09    7.20
  10   6  -4  146.49    8.90
  10  -6  -4  132.19    8.70
  10   6  -4  146.89    8.20
  10   6  -4  149.09    8.90
  10   6  -4  126.99    9.50
  10   6  -4  127.49    7.40
  10   6  -4  132.29    7.70
  10  -6  -4  130.39    7.70
  10   6  -4  130.59    8.70
  10  -6  -6  217.48   12.80
  10   6  -6  253.37   11.80
  10   6  -6  269.97   12.20
  10   6  -6  271.87   13.90
  10   6  -6  284.97   13.90
  10   6  -6  249.58   11.80
  10   6  -6  227.28   11.40
  10   6  -6  265.67   12.10
  10   6  -6  275.87   13.10
  10   6  -6  236.58   11.70
  10  -6  -8   21.20    2.90
  10   6  -8   17.20    2.50
  10   6  -8   20.80    3.20
  10   6  -8   24.10    2.80
  10   6  -8   19.40    2.50
  10  -6  -8   20.40    2.90
  10   6  -8   23.20    3.00
  10   6 -10   39.00    4.10
  10  -6 -10   41.10    3.70
  10   6 -10   32.80    3.40
  10   6 -10   34.00    3.40
  10  -6 -12   29.80    2.50
  10   6 -12   31.10    3.20
  10   6 -12   35.70    2.90
  10  -6 -14   43.20    2.60
  10   6 -14   48.00    3.20
  10   7   5   67.09    3.80
  10   7   5   67.89    4.50
  10  -7   5   51.99    3.50
  10   7   5   64.39    4.50
  10   7   3  143.99    8.30
  10   7   3  174.68    8.90
  10  -7   3  142.79    7.20
  10  -7   3  148.19    8.10
  10   7   3  150.68    8.80
  10  -7   1   38.40    3.70
  10  -7   1   31.90    2.80
  10   7   1   37.70    4.10
  10   7   1   29.60    3.50
  10   7   1   37.00    4.30
  10  -7   1   34.90    3.50
  10   7   1   35.20    4.10
  10  -7  -1  134.79    7.60
  10   7  -1  126.49    8.20
  10   7  -1  143.19    9.40
  10  -7  -1  123.19    7.90
  10  -7  -1  116.39    7.50
  10  -7  -3   24.40    3.10
  10   7  -3   20.10    3.00
  10  -7  -3   25.90    2.70
  10  -7  -3   20.10    3.00
  10  -7  -5   37.80    4.10
  10   7  -5   45.10    4.80
  10   7  -7   51.89    4.70
  10  -7  -7   42.00    3.90
  10   7  -7   48.90    4.40
  10   7  -7   47.30    4.00
  10  -7  -7   40.50    3.90
  10   7  -9    5.80    1.30
  10  -7  -9    7.70    1.50
  10   7  -9    7.70    1.40
  10   7  -9    9.30    1.90
  10  -7 -11    7.10    1.10
  10   7 -11   10.00    1.70
  10  -8   2   47.30    3.20
  10   8   2   42.60    3.50
  10  -8   0   17.10    1.90
  10  -8   0   15.20    1.90
  10  -8  -2   36.10    2.50
  10  -8  -2   48.00    3.70
  10  -8  -6   20.20    2.30
  10  -8  -8   31.10    2.50
   9   0  13   -0.10    0.60
   9   0  13    0.80    0.80
   9   0  11    0.60    1.10
   9   0  11    0.90    0.90
   9   0  11    0.70    0.80
   9   0  11   -1.00    1.20
   9   0  11    0.50    1.00
   9   0   9    0.50    1.10
   9   0   9   -0.40    1.30
   9   0   9    0.50    1.20
   9   0   9    0.70    1.00
   9   0   9    2.00    1.60
   9   0   7    0.80    1.40
   9   0   7   -0.40    1.20
   9   0   7    0.50    1.50
   9   0   7   -0.30    1.10
   9   0   7   -0.20    0.70
   9   0   7   -0.70    1.10
   9   0   7    0.70    1.20
   9   0   7    1.00    1.60
   9   0   5    0.40    1.40
   9   0   5    1.10    1.80
   9   0   5   -0.30    1.20
   9   0   5   -0.40    1.30
   9   0   5    1.00    0.90
   9   0   5   -0.50    1.50
   9   0   5    0.50    1.60
   9   0   5    3.60    2.10
   9   0   5    0.30    1.00
   9   0   5   -0.20    0.90
   9   0   5   -0.40    0.70
   9   0   3   -0.40    1.50
   9   0   3    0.80    1.50
   9   0   3    0.20    0.80
   9   0   3    1.00    1.20
   9   0   3   -0.50    1.00
   9   0   3   -0.50    0.90
   9   0   3   -0.50    1.50
   9   0   3    1.20    1.70
   9   0   3   -0.30    1.00
   9   0   3    0.80    1.10
   9   0   1    0.30    1.10
   9   0   1    1.00    1.10
   9   0   1   -0.40    1.10
   9   0   1    1.80    1.30
   9   0   1    1.30    1.40
   9   0   1    3.00    1.80
   9   0   1    0.40    1.00
   9   0   1    0.30    1.00
   9   0   1    0.40    1.10
   9   0   1   -0.40    1.00
   9   0   1    0.60    0.90
   9   0   1    0.40    1.40
   9   0   1   -0.40    1.20
   9   0  -1    1.10    1.20
   9   0  -1    0.30    1.20
   9   0  -1    0.30    1.00
   9   0  -1    0.50    0.90
   9   0  -1    0.70    1.10
   9   0  -1    1.30    1.10
   9   0  -1    0.70    1.30
   9   0  -1    0.70    1.40
   9   0  -1    0.40    1.50
   9   0  -1    0.70    1.20
   9   0  -1    0.80    1.60
   9   0  -1   -0.40    1.00
   9   0  -1    0.70    1.60
   9   0  -1   -0.70    1.30
   9   0  -1    1.60    1.40
   9   0  -1    0.30    0.90
   9   0  -1    0.20    0.60
   9   0  -3    0.30    1.10
   9   0  -3    1.90    1.20
   9   0  -3   -0.20    0.70
   9   0  -3    1.00    1.30
   9   0  -3    0.60    1.10
   9   0  -3    0.40    1.00
   9   0  -3    3.20    1.60
   9   0  -3    0.40    1.30
   9   0  -3   -0.30    1.10
   9   0  -3    2.00    1.30
   9   0  -3    0.30    1.10
   9   0  -3    2.40    1.50
   9   0  -3    0.30    1.00
   9   0  -3    0.30    1.20
   9   0  -5    3.60    1.80
   9   0  -5    0.30    0.90
   9   0  -5   -0.60    0.90
   9   0  -5    0.30    0.90
   9   0  -5    1.00    1.20
   9   0  -5    2.40    1.60
   9   0  -5    0.30    1.00
   9   0  -5    0.30    1.10
   9   0  -5   -0.40    1.20
   9   0  -5    0.30    0.90
   9   0  -5   -0.30    0.80
   9   0  -5    0.60    1.10
   9   0  -5   -0.30    1.10
   9   0  -5    0.90    1.10
   9   0  -7    0.60    1.00
   9   0  -7    0.20    0.70
   9   0  -7    2.30    1.40
   9   0  -7   -0.30    0.80
   9   0  -7   -0.20    0.70
   9   0  -7    2.30    1.60
   9   0  -7    1.50    1.30
   9   0  -7   -0.30    0.80
   9   0  -7    0.30    1.10
   9   0  -7    0.30    0.90
   9   0  -9    0.60    0.90
   9   0  -9    0.60    0.70
   9   0  -9    0.20    0.70
   9   0  -9    0.20    0.60
   9   0  -9    0.20    0.70
   9   0  -9   -0.30    0.70
   9   0  -9    0.30    0.80
   9   0 -11   -0.20    0.90
   9   0 -11    0.50    0.80
   9   0 -11    0.60    0.80
   9   0 -11    0.70    0.70
   9   0 -11    0.30    1.00
   9   0 -13   -0.20    0.80
   9   0 -13    0.40    0.90
   9   0 -13    0.10    0.50
   9   0 -13    0.40    0.60
   9   0 -13    0.80    1.00
   9   0 -15    0.80    0.70
   9   0 -19   -0.20    0.40
   9   1  14    9.10    1.30
   9  -1  12   28.30    3.40
   9  -1  12   26.30    3.10
   9   1  12   23.50    2.80
   9   1  12   29.50    3.70
   9   1  12   26.20    3.10
   9   1  10   50.69    6.20
   9  -1  10   51.89    4.80
   9  -1  10   47.00    5.60
   9   1  10   45.30    4.80
   9   1  10   38.90    4.60
   9   1  10   61.59    5.30
   9   1  10   56.39    6.30
   9  -1  10   55.59    5.10
   9   1  10   52.19    5.70
   9   1   8   66.39    6.00
   9   1   8   64.89    6.40
   9  -1   8   72.69    6.60
   9   1   8   65.09    7.80
   9  -1   8   72.99    8.00
   9   1   8   59.89    6.50
   9   1   8   78.19    6.70
   9   1   8   56.19    6.30
   9  -1   8   65.99    6.70
   9   1   8   78.19    7.90
   9   1   8   68.29    6.80
   9  -1   8   65.49    7.40
   9  -1   8   70.79    6.40
   9   1   6   13.70    3.30
   9   1   6   18.40    3.70
   9   1   6   15.50    3.60
   9  -1   6   21.50    3.40
   9   1   6   18.30    3.30
   9   1   6   20.70    3.20
   9  -1   6   14.10    3.40
   9   1   6   16.00    4.00
   9  -1   6   16.50    4.00
   9  -1   6   18.10    3.90
   9   1   6   20.10    4.00
   9   1   6   20.50    4.40
   9   1   6   15.90    3.40
   9   1   6   16.20    3.40
   9  -1   6   22.50    4.60
   9   1   6   17.90    3.20
   9  -1   4 1255.07   44.90
   9   1   4 1164.88   44.70
   9   1   4 1049.79   43.50
   9   1   4  962.30   43.50
   9   1   4 1070.09   45.60
   9  -1   4 1081.39   44.40
   9   1   4 1075.79   45.70
   9  -1   4 1028.00   43.40
   9  -1   4  967.50   39.60
   9   1   4 1045.30   39.90
   9  -1   4 1044.00   42.10
   9   1   4 1055.09   41.50
   9   1   4  946.01   41.60
   9  -1   4 1195.68   41.60
   9   1   4  931.21   42.10
   9   1   4 1041.40   39.70
   9   1   4 1081.09   43.70
   9  -1   4 1038.50   39.60
   9  -1   4 1090.69   45.70
   9   1   4 1045.70   41.00
   9   1   4 1127.29   41.10
   9   1   4 1139.79   41.10
   9  -1   4 1096.49   41.10
   9  -1   4 1112.19   40.90
   9  -1   2  161.38   12.00
   9   1   2  176.78   12.60
   9  -1   2  195.08   12.90
   9   1   2  201.28   13.50
   9  -1   2  185.68   12.80
   9  -1   2  207.08   13.60
   9   1   2  190.28   13.70
   9   1   2  171.18   12.70
   9  -1   2  172.38   10.70
   9   1   2  186.48   11.90
   9   1   2  183.08   10.80
   9   1   2  211.18   10.40
   9  -1   2  169.28   11.70
   9   1   2  189.48   11.90
   9   1   2  181.28   12.10
   9   1   2  181.98   12.50
   9   1   2  187.78   10.80
   9  -1   2  179.08   12.30
   9  -1   2  200.58   11.90
   9   1   2  188.88   13.70
   9  -1   2  199.68   13.90
   9   1   2  162.18   10.30
   9  -1   2  183.38   11.60
   9   1   2  203.38   11.80
   9  -1   2  179.98   11.30
   9   1   2  214.28   12.10
   9   1   0  522.45   25.00
   9  -1   0  473.85   23.20
   9   1   0  461.65   23.60
   9   1   0  441.46   23.10
   9  -1   0  423.56   21.50
   9   1   0  486.95   20.70
   9  -1   0  540.55   25.30
   9  -1   0  522.45   24.50
   9  -1   0  439.36   23.20
   9   1   0  484.65   22.10
   9   1   0  487.45   20.80
   9  -1   0  464.05   22.10
   9   1   0  536.95   23.60
   9  -1   0  498.85   23.80
   9   1   0  482.65   23.90
   9  -1   0  493.05   23.40
   9   1   0  476.05   23.30
   9   1   0  486.65   23.10
   9   1   0  552.84   24.80
   9   1   0  505.85   23.60
   9  -1   0  515.85   23.70
   9  -1   0  518.55   23.60
   9   1   0  495.75   22.10
   9   1   0  548.05   23.70
   9   1   0  526.15   23.30
   9  -1   0  534.95   23.80
   9   1   0  526.95   25.40
   9  -1   0  531.25   25.70
   9   1  -2  172.98   11.90
   9   1  -2  193.78   13.00
   9  -1  -2  176.58   11.50
   9   1  -2  170.78   11.60
   9   1  -2  180.78   10.60
   9   1  -2  167.68   11.40
   9  -1  -2  170.28   10.80
   9  -1  -2  172.68   10.60
   9  -1  -2  163.88   11.10
   9   1  -2  202.98   12.90
   9  -1  -2  199.18   12.50
   9   1  -2  186.78   11.80
   9   1  -2  202.08   12.50
   9  -1  -2  187.98   12.30
   9  -1  -2  217.18   13.70
   9   1  -2  169.78   12.00
   9   1  -2  181.78   12.10
   9   1  -2  203.88   12.20
   9  -1  -2  196.48   12.10
   9  -1  -2  181.08   11.70
   9  -1  -2  184.48   11.80
   9  -1  -2  202.88   12.60
   9   1  -2  190.28   12.00
   9   1  -2  190.88   12.10
   9   1  -2  183.78   11.90
   9  -1  -4  382.36   18.60
   9   1  -4  342.37   18.40
   9   1  -4  364.06   18.80
   9  -1  -4  378.66   18.10
   9   1  -4  345.47   17.70
   9   1  -4  356.66   18.60
   9  -1  -4  354.06   17.90
   9  -1  -4  390.76   18.20
   9   1  -4  374.46   18.40
   9   1  -4  378.36   18.20
   9   1  -4  363.66   19.20
   9  -1  -4  425.76   20.20
   9   1  -4  407.76   20.80
   9  -1  -4  380.66   18.60
   9  -1  -4  367.46   18.40
   9   1  -4  427.56   19.60
   9  -1  -4  379.56   18.70
   9   1  -4  389.76   19.40
   9   1  -4  370.06   19.10
   9  -1  -4  390.76   18.70
   9   1  -4  379.16   18.40
   9   1  -4  414.66   19.90
   9   1  -6   97.69    8.00
   9   1  -6   91.39    7.50
   9  -1  -6  101.79    7.70
   9  -1  -6   92.39    7.50
   9   1  -6  100.09    7.50
   9   1  -6   92.39    7.20
   9  -1  -6   88.29    6.70
   9  -1  -6   86.29    7.80
   9   1  -6   84.49    7.60
   9  -1  -6   88.79    7.90
   9   1  -6   93.29    7.80
   9  -1  -6  108.99    8.00
   9  -1  -6   85.89    7.00
   9   1  -6   90.49    7.20
   9  -1  -6   93.99    7.40
   9   1  -6  104.49    8.20
   9  -1  -6   92.99    7.50
   9  -1  -8   18.10    3.30
   9   1  -8   20.10    3.30
   9   1  -8   20.80    3.00
   9   1  -8   32.10    4.60
   9  -1  -8   26.50    3.90
   9  -1  -8   17.70    3.00
   9   1  -8   18.90    3.10
   9  -1  -8   22.40    3.70
   9  -1  -8   20.80    3.50
   9   1  -8   20.20    3.30
   9   1  -8   17.00    3.20
   9  -1  -8   20.10    3.50
   9   1  -8   17.20    3.10
   9   1  -8   20.50    2.90
   9  -1  -8   18.30    2.50
   9   1  -8   24.50    3.40
   9  -1  -8   23.70    3.50
   9  -1  -8   24.40    3.60
   9   1  -8   27.40    4.10
   9  -1 -10   41.50    4.00
   9  -1 -10   47.50    5.10
   9   1 -10   41.50    4.20
   9   1 -10   44.60    4.70
   9   1 -10   51.19    5.30
   9   1 -10   44.20    4.70
   9  -1 -10   42.40    4.20
   9   1 -10   45.60    4.30
   9  -1 -10   42.30    4.60
   9  -1 -10   44.00    4.80
   9  -1 -10   42.60    4.60
   9   1 -10   47.40    4.30
   9  -1 -10   45.90    4.00
   9   1 -10   47.10    4.40
   9  -1 -10   47.60    5.30
   9  -1 -10   48.40    5.00
   9   1 -10   42.30    4.00
   9  -1 -12  116.09    8.20
   9   1 -12  133.49    7.50
   9   1 -12  124.09    7.30
   9  -1 -12  112.99    6.70
   9  -1 -12  108.29    7.80
   9   1 -12  115.09    7.70
   9   1 -12  125.49    8.40
   9  -1 -12  111.69    7.50
   9  -1 -14   25.10    3.40
   9   1 -14   28.50    2.80
   9   1 -14   25.00    3.00
   9  -1 -14   24.40    2.80
   9  -1 -14   27.60    3.20
   9  -1 -16   93.59    5.00
   9   1 -16   98.69    5.30
   9   1 -18   34.20    2.50
   9  -1 -18   34.60    2.50
   9   1 -18   38.50    3.30
   9   2  13  160.48    7.30
   9  -2  13  139.39    6.70
   9  -2  13  140.89    7.20
   9  -2  13  138.29    7.10
   9   2  11   18.00    2.50
   9  -2  11   15.50    2.70
   9   2  11   13.50    2.70
   9   2  11   14.90    2.30
   9  -2  11   11.40    2.00
   9   2   9  119.79    7.80
   9   2   9   73.69    6.90
   9   2   9   95.29    9.00
   9   2   9   92.39    7.30
   9   2   9  103.79    8.10
   9   2   9  110.49    7.50
   9  -2   9  102.39    8.60
   9   2   9  101.79    8.90
   9   2   9  110.39    9.10
   9   2   9  106.79    9.00
   9  -2   9  115.19    7.50
   9   2   9  120.59    8.60
   9   2   7   47.50    5.50
   9   2   7   50.29    5.50
   9   2   7   37.70    5.10
   9   2   7   36.10    6.00
   9  -2   7   40.10    5.60
   9   2   7   43.20    4.80
   9  -2   7   53.19    5.50
   9  -2   7   43.60    5.20
   9   2   7   40.90    6.00
   9   2   7   38.30    5.90
   9   2   7   35.20    5.00
   9  -2   7   38.90    4.50
   9   2   7   36.20    4.50
   9   2   7   42.40    4.80
   9   2   7   41.50    5.60
   9   2   5  380.76   17.90
   9   2   5  394.86   20.10
   9   2   5  297.67   18.30
   9   2   5  381.86   19.70
   9   2   5  340.27   18.20
   9  -2   5  339.87   15.80
   9  -2   5  394.36   17.20
   9   2   5  360.46   20.10
   9  -2   5  379.36   20.80
   9   2   5  355.26   15.70
   9   2   5  359.36   17.70
   9   2   5  315.17   18.70
   9  -2   5  361.76   18.20
   9  -2   5  431.16   20.00
   9   2   5  377.46   21.30
   9   2   5  344.57   20.50
   9   2   5  354.46   20.60
   9  -2   5  375.26   19.40
   9  -2   5  367.16   16.70
   9  -2   3  564.44   25.60
   9   2   3  523.85   26.30
   9   2   3  515.85   26.20
   9  -2   3  544.35   25.30
   9  -2   3  506.15   22.30
   9   2   3  475.95   24.00
   9   2   3  534.75   22.40
   9   2   3  494.75   21.50
   9   2   3  572.84   25.00
   9  -2   3  465.85   23.60
   9   2   3  488.95   24.80
   9   2   3  514.55   23.70
   9   2   3  488.55   22.60
   9   2   3  519.05   25.70
   9   2   3  487.25   24.90
   9   2   3  437.06   23.80
   9  -2   3  548.55   26.50
   9   2   3  528.25   22.20
   9   2   3  523.55   25.90
   9   2   3  496.15   24.10
   9  -2   3  542.95   23.50
   9   2   3  582.94   23.60
   9  -2   3  512.55   23.10
   9  -2   1  583.64   25.90
   9   2   1  504.15   26.00
   9  -2   1  493.65   24.40
   9   2   1  477.65   24.60
   9  -2   1  547.95   25.60
   9   2   1  536.05   23.10
   9   2   1  563.84   22.50
   9  -2   1  467.45   22.70
   9   2   1  510.65   24.70
   9   2   1  583.94   26.00
   9   2   1  507.95   24.10
   9   2   1  463.75   22.10
   9   2   1  478.85   24.30
   9   2   1  545.45   26.20
   9  -2   1  473.85   23.80
   9  -2   1  463.55   22.00
   9   2   1  557.54   26.40
   9  -2   1  557.14   26.60
   9   2   1  595.34   24.50
   9   2   1  601.84   24.60
   9  -2   1  528.15   24.20
   9   2   1  550.24   26.20
   9   2   1  507.25   22.70
   9  -2   1  556.14   24.40
   9  -2  -1  713.93   30.10
   9   2  -1  657.33   30.20
   9   2  -1  593.74   28.60
   9   2  -1  642.54   29.30
   9  -2  -1  658.33   28.90
   9  -2  -1  591.44   27.30
   9   2  -1  655.53   27.60
   9   2  -1  621.84   26.30
   9   2  -1  650.73   29.10
   9   2  -1  702.43   30.60
   9   2  -1  649.14   29.30
   9  -2  -1  655.33   28.40
   9   2  -1  668.83   28.80
   9   2  -1  770.62   28.50
   9  -2  -1  657.53   28.80
   9   2  -1  721.73   29.10
   9   2  -1  708.53   29.00
   9  -2  -1  731.23   29.80
   9   2  -1  625.64   29.00
   9   2  -1  613.84   29.60
   9  -2  -1  595.94   27.60
   9   2  -1  624.14   26.10
   9   2  -1  594.84   25.80
   9   2  -1  662.03   29.80
   9   2  -1  674.83   28.80
   9   2  -1  612.44   27.00
   9  -2  -1  655.63   29.00
   9   2  -1  657.73   30.10
   9  -2  -1  633.94   28.10
   9  -2  -1  585.74   26.90
   9   2  -3  167.28   11.50
   9   2  -3  189.48   12.50
   9  -2  -3  179.88   11.10
   9   2  -3  160.68   11.30
   9   2  -3  165.58   10.20
   9   2  -3  179.18   10.60
   9  -2  -3  166.48   11.00
   9   2  -3  194.58   11.40
   9   2  -3  182.28   12.20
   9   2  -3  185.48   13.00
   9  -2  -3  169.18   10.90
   9  -2  -3  164.78   11.00
   9   2  -3  189.18   11.10
   9  -2  -3  172.78   11.30
   9   2  -3  192.78   12.40
   9  -2  -3  166.28   10.90
   9   2  -3  189.78   12.80
   9   2  -3  165.18   11.50
   9   2  -3  196.08   12.40
   9  -2  -3  187.18   12.00
   9  -2  -3  177.58   10.80
   9   2  -3  184.78   11.60
   9   2  -3  193.58   11.30
   9  -2  -3  154.88   11.40
   9   2  -3  200.88   13.30
   9   2  -5  100.69    8.40
   9   2  -5   85.89    7.40
   9   2  -5   84.69    7.50
   9   2  -5   77.39    7.20
   9  -2  -5   76.49    7.60
   9   2  -5   77.69    7.00
   9   2  -5   96.29    7.80
   9  -2  -5   85.99    6.90
   9   2  -5   81.89    7.40
   9   2  -5   85.69    7.10
   9   2  -5   79.19    6.70
   9  -2  -5   88.79    6.80
   9  -2  -5   90.69    7.50
   9  -2  -5   84.89    6.90
   9  -2  -5   86.09    7.10
   9  -2  -5   80.39    6.80
   9   2  -5   64.99    6.40
   9   2  -5   81.49    7.10
   9  -2  -5   91.99    7.40
   9   2  -5   96.09    7.40
   9   2  -5   98.59    8.50
   9  -2  -5   73.39    6.20
   9   2  -5   88.29    7.30
   9   2  -5   81.39    6.80
   9  -2  -5   76.09    7.50
   9  -2  -7  577.54   24.40
   9   2  -7  591.14   24.30
   9   2  -7  513.45   22.90
   9   2  -7  472.75   23.90
   9   2  -7  485.95   22.50
   9  -2  -7  625.94   24.60
   9  -2  -7  554.54   23.60
   9   2  -7  693.23   26.70
   9  -2  -7  648.04   24.60
   9   2  -7  525.35   23.10
   9   2  -7  589.74   25.00
   9   2  -7  637.04   26.30
   9  -2  -7  509.85   23.40
   9  -2  -7  499.55   22.70
   9  -2  -7  557.74   24.90
   9   2  -7  595.04   25.90
   9   2  -7  559.94   24.80
   9   2  -7  575.84   25.00
   9  -2  -7  552.74   25.30
   9  -2  -7  501.95   24.30
   9   2  -7  591.84   24.10
   9  -2  -7  545.55   25.20
   9   2  -9  135.69    8.20
   9  -2  -9  115.19    8.50
   9  -2  -9  115.89    8.60
   9  -2  -9  120.39    8.50
   9   2  -9  126.29    8.10
   9   2  -9  125.59    8.50
   9   2  -9  140.29    9.40
   9   2  -9  112.89    8.20
   9   2  -9  122.59    7.90
   9   2  -9  115.99    7.40
   9  -2  -9  129.29    8.30
   9   2  -9  121.69    7.80
   9   2  -9  129.29    8.00
   9  -2  -9  127.39    9.10
   9  -2  -9  119.29    8.50
   9   2  -9  110.89    8.90
   9   2 -11   13.80    2.60
   9   2 -11   15.70    2.90
   9  -2 -11   11.80    2.50
   9   2 -11    7.30    2.40
   9  -2 -11   11.30    2.40
   9   2 -11   12.70    2.30
   9   2 -11    9.40    2.00
   9   2 -11   11.50    3.10
   9  -2 -11    8.70    1.70
   9   2 -11   12.30    2.30
   9  -2 -13  114.29    7.70
   9  -2 -13   95.59    6.80
   9  -2 -13   96.79    6.40
   9   2 -13  107.59    6.50
   9   2 -13  110.59    7.00
   9   2 -13  117.09    6.80
   9   2 -15   21.10    3.30
   9  -2 -15   24.10    3.10
   9  -2 -15   24.20    2.70
   9   2 -15   29.80    2.90
   9   2 -15   25.80    2.70
   9   2 -15   25.70    3.10
   9   2 -17   38.90    3.10
   9  -2 -19   91.69    4.60
   9   2 -19   91.39    4.60
   9   3  12   16.90    2.40
   9  -3  12   16.30    2.20
   9  -3  12   16.80    1.80
   9   3  12   16.30    1.80
   9   3  12   20.40    2.70
   9   3  12   19.80    2.10
   9  -3  10   70.09    5.70
   9   3  10   69.69    6.00
   9   3  10   63.29    6.20
   9   3  10   67.39    5.70
   9   3  10   64.89    6.20
   9   3  10   61.79    6.10
   9   3  10   58.29    4.70
   9   3   8   20.90    3.50
   9   3   8   31.10    4.00
   9   3   8   22.00    3.40
   9  -3   8   32.60    4.50
   9   3   8   30.00    3.90
   9  -3   8   26.90    3.40
   9   3   8   23.30    4.10
   9   3   8   26.20    4.40
   9   3   8   22.20    4.30
   9   3   8   25.80    3.50
   9   3   6  150.28   11.00
   9   3   6  197.48   12.60
   9   3   6  219.48   13.00
   9  -3   6  199.08   13.00
   9   3   6  169.48   11.60
   9  -3   6  187.88   11.40
   9   3   6  204.68   13.70
   9   3   6  188.88   11.20
   9   3   6  158.08   12.50
   9   3   6  188.38   13.40
   9   3   6  186.18   11.10
   9   3   4  114.39    9.50
   9   3   4  145.49   11.00
   9   3   4  150.58   11.40
   9  -3   4  147.29   11.30
   9   3   4  141.19    8.60
   9   3   4  137.39    8.20
   9  -3   4  120.59    8.40
   9   3   4  161.48   10.80
   9   3   4  128.99   10.20
   9   3   4  153.08    9.60
   9   3   4  159.08   12.20
   9   3   4  146.99   10.20
   9  -3   4  132.39    9.00
   9  -3   4  169.28   10.90
   9   3   4  144.49   11.60
   9   3   4  136.19   11.60
   9   3   4  133.79   11.00
   9   3   4  142.19    9.60
   9   3   2   70.69    7.70
   9   3   2   91.99    6.60
   9  -3   2   88.79    7.10
   9   3   2   79.79    8.10
   9   3   2  103.09    7.20
   9   3   2   81.59    6.60
   9   3   2   97.49    8.80
   9   3   2   89.49    8.30
   9   3   2   87.39    7.40
   9  -3   2   83.99    7.60
   9   3   2   74.29    7.60
   9   3   2   78.09    8.40
   9   3   2   89.09    8.60
   9   3   2   86.99    7.10
   9   3   2   72.69    7.30
   9   3   2   86.99    8.70
   9  -3   2   72.99    7.00
   9   3   2   82.09    7.60
   9  -3   2   74.49    7.00
   9   3   2   94.49    9.20
   9  -3   2   69.89    6.40
   9  -3   2   81.59    7.30
   9   3   2   95.39    7.50
   9  -3   2   82.59    7.30
   9  -3   0  191.68   12.30
   9   3   0  172.48   10.60
   9  -3   0  173.48   11.60
   9   3   0  182.38   13.10
   9   3   0  176.88   12.20
   9   3   0  183.18   11.60
   9  -3   0  150.18   10.60
   9   3   0  170.28   11.90
   9   3   0  161.08   12.30
   9   3   0  174.98   11.80
   9  -3   0  175.18   11.40
   9   3   0  172.68   12.60
   9   3   0  156.08   11.90
   9   3   0  149.79    9.80
   9   3   0  153.48   11.60
   9  -3   0  153.68   10.50
   9   3   0  177.88   11.80
   9   3   0  150.78    8.90
   9  -3   0  149.88   10.50
   9  -3   0  152.78   10.40
   9   3   0  176.28   10.30
   9   3   0  171.28   10.20
   9   3   0  158.58   11.80
   9   3   0  181.48   10.70
   9  -3   0  205.78   12.00
   9   3   0  191.18   11.60
   9  -3   0  172.28   11.70
   9  -3  -2  655.93   29.70
   9   3  -2  705.53   29.50
   9  -3  -2  699.23   30.50
   9   3  -2  699.33   31.50
   9  -3  -2  626.64   27.70
   9  -3  -2  662.13   27.90
   9   3  -2  728.43   29.10
   9  -3  -2  623.94   28.30
   9   3  -2  673.13   30.30
   9  -3  -2  687.53   29.00
   9   3  -2  620.04   29.00
   9   3  -2  670.63   29.40
   9   3  -2  753.82   30.30
   9   3  -2  687.73   30.60
   9   3  -2  724.93   31.70
   9   3  -2  616.64   29.50
   9   3  -2  659.53   29.00
   9   3  -2  612.14   29.10
   9   3  -2  656.43   29.10
   9  -3  -2  617.44   27.20
   9   3  -2  683.53   30.70
   9   3  -2  727.43   28.70
   9   3  -2  628.94   25.80
   9   3  -2  574.64   28.40
   9   3  -2  637.74   26.60
   9  -3  -2  657.93   28.70
   9   3  -2  696.43   30.50
   9   3  -2  624.44   27.20
   9   3  -2  728.43   29.60
   9  -3  -2  702.43   30.20
   9   3  -4   23.40    3.70
   9   3  -4   25.60    4.00
   9   3  -4   19.70    3.50
   9   3  -4   16.80    3.00
   9  -3  -4   23.40    3.60
   9  -3  -4   20.70    3.50
   9   3  -4   21.80    3.30
   9   3  -4   27.10    4.50
   9  -3  -4   22.10    3.70
   9   3  -4   21.60    3.50
   9   3  -4   28.30    4.30
   9   3  -4   20.10    4.10
   9   3  -4   24.70    4.60
   9   3  -4   25.40    4.30
   9   3  -4   26.70    4.20
   9   3  -4   20.20    3.60
   9   3  -4   24.40    3.80
   9   3  -4   24.90    3.90
   9   3  -4   22.80    3.90
   9  -3  -4   23.50    3.30
   9   3  -4   25.70    4.30
   9   3  -4   27.30    3.80
   9   3  -4   27.70    3.40
   9   3  -4   24.00    3.60
   9   3  -4   23.40    3.40
   9  -3  -4   23.20    3.80
   9   3  -4   26.50    4.10
   9  -3  -4   26.60    4.40
   9   3  -6  756.92   28.10
   9  -3  -6  679.63   29.60
   9  -3  -6  641.94   28.80
   9  -3  -6  671.43   26.90
   9   3  -6  591.64   25.90
   9  -3  -6  634.34   26.70
   9   3  -6  592.64   27.70
   9   3  -6  725.43   30.30
   9  -3  -6  647.34   27.70
   9   3  -6  655.13   26.60
   9   3  -6  745.83   30.80
   9   3  -6  714.73   27.60
   9   3  -6  635.74   29.60
   9   3  -6  659.33   28.10
   9   3  -6  665.13   27.30
   9   3  -6  581.34   26.50
   9   3  -6  639.54   26.60
   9   3  -6  578.54   26.30
   9   3  -6  631.64   27.00
   9   3  -6  614.54   26.60
   9   3  -6  681.23   28.00
   9  -3  -6  633.94   26.30
   9  -3  -6  675.53   28.40
   9  -3  -6  607.64   28.30
   9   3  -6  648.54   28.00
   9  -3  -6  618.64   28.70
   9   3  -8  272.97   13.10
   9  -3  -8  245.88   13.10
   9   3  -8  239.68   12.10
   9   3  -8  223.88   12.90
   9   3  -8  240.58   12.30
   9   3  -8  228.28   12.20
   9   3  -8  223.78   13.70
   9   3  -8  239.58   13.40
   9  -3  -8  237.38   13.80
   9   3  -8  243.18   12.60
   9  -3  -8  238.88   13.60
   9  -3  -8  242.38   12.70
   9   3  -8  238.18   14.60
   9  -3  -8  214.28   13.80
   9   3  -8  245.38   13.30
   9  -3  -8  216.18   13.20
   9   3 -10   94.09    7.90
   9  -3 -10   92.09    7.00
   9   3 -10  105.99    7.10
   9   3 -10  114.69    7.80
   9  -3 -10   98.39    7.30
   9  -3 -10  100.39    7.60
   9  -3 -10   99.49    7.80
   9   3 -10  113.29    7.30
   9   3 -10  116.79    7.40
   9   3 -10   94.39    8.40
   9   3 -10  105.89    6.50
   9  -3 -10   97.89    7.30
   9   3 -10   98.09    9.10
   9   3 -12   20.00    3.50
   9  -3 -12   23.20    3.30
   9   3 -12   21.30    2.90
   9  -3 -12   16.80    2.80
   9   3 -12   25.30    3.20
   9   3 -12   17.00    2.70
   9   3 -12   14.90    2.40
   9   3 -12   21.00    3.30
   9   3 -12   15.70    3.60
   9   3 -14  145.09    7.70
   9   3 -14  149.19    7.90
   9  -3 -14  126.89    6.80
   9  -3 -14  126.09    7.40
   9   3 -14  130.89    8.20
   9   3 -14  146.19    9.40
   9  -3 -14  136.39    8.30
   9   3 -16  137.59    7.20
   9   3 -16  133.89    6.40
   9   3 -18  107.39    5.70
   9   4  11   42.90    3.60
   9   4  11   42.10    4.10
   9   4  11   38.80    3.70
   9  -4  11   35.10    3.30
   9  -4  11   34.50    3.20
   9  -4   9   79.09    5.50
   9   4   9   77.79    7.00
   9   4   9   80.59    6.80
   9   4   9   83.99    7.20
   9   4   9  101.19    6.60
   9   4   7   11.00    3.00
   9   4   7   13.40    2.80
   9   4   7   13.30    2.90
   9  -4   7    9.60    2.20
   9   4   7   13.00    3.20
   9   4   7   10.50    2.70
   9   4   7   11.20    3.10
   9   4   7   14.50    2.70
   9   4   5  378.66   17.50
   9   4   5  395.56   19.80
   9   4   5  330.47   17.10
   9  -4   5  323.87   17.10
   9   4   5  356.06   18.80
   9   4   5  334.87   18.60
   9   4   5  366.46   18.00
   9   4   5  330.77   19.60
   9   4   5  367.06   17.10
   9  -4   5  364.76   16.20
   9   4   5  375.46   18.10
   9  -4   5  345.27   16.90
   9   4   5  293.77   17.10
   9   4   5  345.87   19.80
   9   4   5  342.37   19.30
   9   4   5  361.56   19.30
   9   4   3  106.29    9.00
   9   4   3  114.59    7.30
   9   4   3  105.89    8.70
   9   4   3   88.99    8.10
   9   4   3  101.99    9.20
   9   4   3  112.89   10.00
   9  -4   3   98.99    7.80
   9   4   3  104.79    7.90
   9   4   3  118.99    9.90
   9   4   3  114.19    9.90
   9   4   3  101.99    8.30
   9  -4   3   91.49    7.60
   9   4   3  115.29    8.60
   9   4   3  101.59    9.80
   9  -4   3  111.59    8.20
   9   4   3  102.49    9.10
   9  -4   3   91.19    7.40
   9   4   3  100.09    9.60
   9  -4   3  107.99    8.70
   9   4   1  449.86   23.70
   9  -4   1  453.05   21.70
   9   4   1  437.76   21.20
   9   4   1  472.25   22.20
   9  -4   1  404.86   20.10
   9   4   1  405.56   20.80
   9   4   1  417.76   20.90
   9   4   1  409.16   22.10
   9  -4   1  452.95   20.40
   9   4   1  444.56   23.00
   9   4   1  452.75   21.70
   9   4   1  426.36   19.90
   9   4   1  467.15   22.00
   9   4   1  406.16   20.60
   9  -4   1  387.76   19.30
   9   4   1  406.46   18.10
   9  -4   1  394.16   20.20
   9  -4   1  386.76   19.70
   9   4   1  514.85   20.70
   9   4   1  429.86   19.70
   9   4   1  425.66   22.50
   9   4   1  423.66   19.20
   9  -4   1  469.95   21.90
   9  -4   1  456.55   21.60
   9  -4  -1   25.30    4.40
   9   4  -1   29.20    4.50
   9   4  -1   28.40    5.00
   9   4  -1   32.00    4.50
   9  -4  -1   29.70    4.00
   9   4  -1   27.30    4.20
   9   4  -1   21.50    4.00
   9   4  -1   17.60    3.80
   9   4  -1   23.50    4.50
   9   4  -1   22.80    4.20
   9   4  -1   31.60    4.70
   9   4  -1   26.10    3.60
   9   4  -1   32.90    4.70
   9   4  -1   21.60    4.20
   9   4  -1   21.00    4.00
   9   4  -1   27.10    4.80
   9   4  -1   23.50    3.80
   9   4  -1   22.60    3.80
   9   4  -1   27.60    4.30
   9   4  -1   24.40    3.10
   9   4  -1   22.00    2.80
   9   4  -1   19.70    3.00
   9  -4  -1   19.50    3.70
   9   4  -1   25.10    4.50
   9  -4  -1   21.70    3.60
   9   4  -1   22.30    3.40
   9   4  -1   29.10    3.90
   9   4  -1   28.00    3.90
   9  -4  -1   27.60    4.40
   9  -4  -1   26.90    4.40
   9   4  -3  131.39    9.50
   9   4  -3  113.09    9.30
   9   4  -3  115.49    7.50
   9   4  -3  111.09    9.50
   9   4  -3  116.59    8.70
   9   4  -3   99.39    8.60
   9   4  -3  114.99    8.90
   9   4  -3  111.49    7.70
   9   4  -3  105.89    7.60
   9   4  -3  105.59    8.80
   9   4  -3  104.19    7.20
   9  -4  -3  116.19    9.20
   9  -4  -3  111.59    7.70
   9  -4  -3  107.59    8.10
   9   4  -3  121.39    9.20
   9   4  -3  136.39   10.90
   9   4  -3  132.79    9.50
   9   4  -3  106.19    8.10
   9   4  -3  123.69    8.60
   9  -4  -3  110.89    8.70
   9   4  -3  110.59    8.00
   9   4  -3  113.59    9.70
   9   4  -3  134.79    9.50
   9   4  -3  100.09    8.40
   9   4  -3  111.09    9.10
   9   4  -3  112.19    9.70
   9   4  -3  138.39    9.90
   9   4  -3  106.09    9.90
   9   4  -5   18.50    3.10
   9  -4  -5   17.10    3.60
   9   4  -5   17.90    3.50
   9   4  -5   20.50    3.20
   9  -4  -5   20.70    3.20
   9  -4  -5   21.90    3.40
   9   4  -5   18.30    3.20
   9   4  -5   16.30    3.20
   9   4  -5   21.50    3.70
   9   4  -5   20.80    3.20
   9   4  -5   14.20    2.80
   9   4  -5   22.70    3.80
   9   4  -5   22.30    3.20
   9   4  -5   22.60    3.90
   9   4  -5   17.20    3.00
   9   4  -5   23.40    3.40
   9  -4  -5   21.10    3.70
   9  -4  -5   26.20    3.60
   9   4  -5   21.80    4.20
   9   4  -5   18.10    3.00
   9  -4  -5   23.60    3.80
   9   4  -5   23.70    3.50
   9   4  -5   24.10    4.00
   9  -4  -5   19.40    3.90
   9   4  -7   13.80    2.70
   9  -4  -7   20.90    3.70
   9  -4  -7   13.50    3.00
   9   4  -7    9.80    2.60
   9   4  -7   10.80    2.30
   9   4  -7   15.50    2.80
   9   4  -7   16.50    3.40
   9   4  -7    9.70    2.30
   9   4  -7   16.30    3.30
   9   4  -7   14.10    2.80
   9  -4  -7   20.60    3.20
   9   4  -7   14.50    2.70
   9   4  -7   11.50    2.30
   9  -4  -7   13.70    2.70
   9   4  -7   13.30    3.20
   9   4  -7   13.60    2.90
   9   4  -7   13.40    3.40
   9  -4  -7   12.50    3.00
   9  -4  -7   16.50    3.30
   9   4  -9   46.00    5.80
   9   4  -9   32.40    4.20
   9   4  -9   42.10    5.30
   9   4  -9   38.70    4.10
   9  -4  -9   40.80    4.90
   9  -4  -9   40.20    4.40
   9   4  -9   26.70    4.30
   9   4  -9   36.50    4.00
   9   4  -9   42.80    4.30
   9   4  -9   41.90    4.90
   9   4  -9   42.00    4.00
   9  -4  -9   35.20    4.40
   9   4  -9   41.50    5.20
   9   4 -11   18.10    3.30
   9   4 -11   19.50    3.10
   9   4 -11   17.20    2.70
   9   4 -11   18.10    2.80
   9   4 -11   17.80    2.60
   9  -4 -11   13.60    2.60
   9  -4 -11   17.60    3.00
   9  -4 -11   18.00    2.80
   9   4 -11   16.30    3.30
   9   4 -13   24.20    4.10
   9   4 -13   30.30    3.60
   9  -4 -13   30.00    3.60
   9   4 -13   34.70    3.30
   9   4 -13   31.00    3.30
   9  -4 -13   31.50    3.30
   9  -4 -13   26.60    2.70
   9   4 -13   31.10    4.10
   9   4 -15   62.29    4.00
   9  -4 -15   57.09    3.60
   9   4 -15   66.79    4.70
   9   4 -15   65.19    5.30
   9   4 -17   26.00    1.90
   9   4 -17   16.80    1.50
   9   5  10   19.30    2.30
   9   5  10   20.90    2.20
   9  -5  10   19.50    2.00
   9   5  10   21.10    2.90
   9   5  10   21.90    2.80
   9   5  10   23.70    3.10
   9   5   8   33.00    4.50
   9   5   8   45.90    5.00
   9  -5   8   37.60    3.70
   9   5   8   48.20    4.50
   9  -5   8   35.70    3.60
   9   5   8   46.70    4.50
   9   5   8   35.80    4.70
   9  -5   6   25.20    3.30
   9   5   6   28.10    4.20
   9   5   6   30.70    4.30
   9   5   6   25.60    4.20
   9   5   6   28.50    4.30
   9   5   6   29.80    3.70
   9   5   6   30.40    3.90
   9   5   6   28.50    4.70
   9   5   6   30.30    4.50
   9   5   4   48.70    6.10
   9  -5   4   39.90    4.30
   9   5   4   45.30    5.80
   9   5   4   41.30    5.50
   9  -5   4   44.90    5.50
   9   5   4   50.69    6.50
   9   5   4   52.49    6.00
   9   5   4   50.59    4.30
   9   5   4   57.09    5.40
   9   5   4   59.39    6.40
   9   5   4   45.40    6.30
   9  -5   4   47.90    4.80
   9   5   2   46.30    5.90
   9  -5   2   43.30    4.70
   9   5   2   44.60    4.90
   9   5   2   40.00    4.80
   9   5   2   55.59    4.80
   9   5   2   43.40    5.90
   9   5   2   57.89    7.30
   9  -5   2   38.10    4.80
   9  -5   2   53.29    6.10
   9   5   2   46.90    6.20
   9   5   2   49.40    5.40
   9   5   2   43.50    6.30
   9   5   0  119.09    9.60
   9   5   0  110.29    8.50
   9   5   0  124.89   10.70
   9   5   0  140.49   10.10
   9   5   0  111.39    7.30
   9   5   0  119.99    8.50
   9   5   0  120.59   10.10
   9   5   0  146.19   10.30
   9   5   0  133.89    9.20
   9   5   0  114.69   10.10
   9   5   0  102.09    8.70
   9   5   0  125.29    7.50
   9  -5   0  117.89    9.20
   9   5   0  147.59    9.20
   9   5   0  124.49   10.30
   9   5   0  127.49    8.30
   9   5   0  133.69   11.10
   9  -5   0  141.09   10.40
   9   5  -2   25.10    4.50
   9   5  -2   30.70    5.20
   9   5  -2   32.50    4.80
   9   5  -2   35.30    4.80
   9   5  -2   21.80    3.10
   9  -5  -2   20.40    3.30
   9   5  -2   21.00    3.20
   9   5  -2   23.90    3.50
   9   5  -2   29.60    4.50
   9   5  -2   26.50    4.60
   9   5  -2   29.30    4.10
   9   5  -2   29.30    4.30
   9   5  -2   24.20    4.50
   9   5  -2   23.70    3.00
   9   5  -2   29.80    4.50
   9   5  -2   25.20    4.10
   9   5  -2   31.30    3.60
   9   5  -2   29.60    3.30
   9   5  -2   28.40    3.30
   9   5  -2   32.90    5.40
   9  -5  -2   27.40    4.60
   9   5  -2   31.10    4.40
   9   5  -2   28.10    4.10
   9   5  -2   26.10    4.70
   9  -5  -2   35.40    4.90
   9  -5  -2   32.00    4.90
   9   5  -4  131.39    8.20
   9  -5  -4  126.09    8.80
   9   5  -4  128.59    8.20
   9  -5  -4  128.49    8.20
   9   5  -4  124.59    9.60
   9   5  -4  117.09    9.20
   9   5  -4  114.19    9.20
   9   5  -4  146.09    9.70
   9   5  -4  128.19    8.20
   9   5  -4  125.29    9.60
   9   5  -4  137.29    9.40
   9   5  -4  108.79    8.50
   9   5  -4  137.39    9.70
   9   5  -4  127.69    8.20
   9   5  -4  127.19    8.00
   9   5  -4  128.39    8.20
   9  -5  -4  112.69    9.90
   9   5  -4  117.99   10.10
   9   5  -4  149.09   10.40
   9  -5  -4  118.39    9.20
   9   5  -4  128.39    8.90
   9   5  -4  134.29    8.70
   9   5  -4  133.69   10.40
   9  -5  -4  126.39    8.50
   9  -5  -4  132.19    9.70
   9  -5  -4  116.99   10.00
   9   5  -6  153.68    9.90
   9   5  -6  144.89    9.30
   9   5  -6  152.08    9.40
   9   5  -6  145.29    9.00
   9   5  -6  161.58    9.40
   9   5  -6  170.38   10.70
   9  -5  -6  145.49    9.40
   9   5  -6  153.98   11.50
   9   5  -6  145.99    9.00
   9   5  -6  157.18    9.20
   9   5  -6  139.99   10.50
   9  -5  -6  153.08    8.90
   9   5  -6  136.49    9.70
   9   5  -6  152.48   10.60
   9   5  -6  148.69   11.40
   9   5  -6  157.98    9.30
   9   5  -6  134.39    9.50
   9   5  -8  123.09    9.20
   9   5  -8  177.18    9.30
   9   5  -8  151.68   10.90
   9   5  -8  153.78    9.80
   9   5  -8  166.88   11.40
   9   5  -8  186.38   10.30
   9   5  -8  162.18    9.60
   9   5  -8  150.98   10.30
   9   5  -8  158.48   11.30
   9   5  -8  185.18   12.30
   9   5  -8  164.68   10.20
   9  -5  -8  154.98   10.30
   9  -5  -8  166.78    9.90
   9  -5  -8  160.98   10.50
   9  -5 -10   24.20    3.30
   9  -5 -10   28.20    3.70
   9   5 -10   29.80    4.60
   9   5 -10   24.60    4.10
   9   5 -10   31.70    3.50
   9   5 -10   26.60    3.80
   9   5 -10   30.50    3.00
   9   5 -10   26.60    4.20
   9   5 -10   28.50    3.40
   9   5 -10   30.60    3.60
   9   5 -10   30.80    3.70
   9  -5 -12  128.59    7.40
   9   5 -12  124.89    7.30
   9  -5 -12  126.19    7.90
   9  -5 -12  122.99    7.50
   9  -5 -12  138.29    8.00
   9   5 -12  112.59    8.60
   9   5 -12  125.69    7.90
   9   5 -12  100.59    8.20
   9   5 -12  114.09    8.20
   9  -5 -14   53.59    4.20
   9   5 -14   41.20    4.40
   9   5 -14   42.90    3.70
   9   5 -14   52.29    4.70
   9   5 -14   55.89    3.80
   9  -5 -14   43.50    3.20
   9   5 -14   58.59    4.30
   9   5 -16   13.00    1.90
   9   5 -16   15.20    1.60
   9   6   9   14.00    2.10
   9   6   9   18.70    2.70
   9   6   9   17.80    2.10
   9  -6   9   14.70    1.70
   9   6   7    4.60    1.30
   9   6   7    4.90    1.50
   9   6   7    3.70    1.60
   9   6   7    5.60    2.10
   9   6   7    4.40    1.60
   9   6   7    5.20    1.60
   9   6   5   55.19    5.70
   9   6   5   54.79    5.80
   9   6   5   58.69    6.30
   9   6   5   55.39    5.50
   9  -6   5   55.79    5.60
   9  -6   5   43.80    4.10
   9   6   5   61.29    5.80
   9   6   5   56.39    5.00
   9   6   5   48.20    5.60
   9   6   5   53.49    6.20
   9  -6   3  218.08   12.80
   9   6   3  219.48   13.00
   9   6   3  201.58   11.20
   9   6   3  190.38   12.80
   9   6   3  160.68   10.90
   9   6   3  220.58   14.30
   9  -6   3  181.88   11.00
   9  -6   3  201.88   11.10
   9   6   3  187.98   12.70
   9   6   3  203.28   12.90
   9   6   1   43.30    5.90
   9   6   1   49.10    5.40
   9  -6   1   46.80    5.30
   9  -6   1   56.79    6.20
   9   6   1   48.80    5.50
   9   6   1   48.70    6.30
   9   6   1   51.29    6.10
   9   6   1   51.49    5.10
   9   6   1   39.30    5.50
   9   6   1   48.20    4.50
   9   6   1   53.39    5.40
   9  -6  -1   62.09    6.40
   9   6  -1   53.99    6.40
   9   6  -1   60.19    5.50
   9   6  -1   75.59    6.90
   9   6  -1   68.29    6.40
   9   6  -1   55.99    6.60
   9   6  -1   67.39    6.80
   9   6  -1   71.59    7.70
   9   6  -1   66.89    6.20
   9   6  -1   61.49    5.10
   9   6  -3   92.09    6.90
   9   6  -3   95.89    7.40
   9  -6  -3  106.39    8.40
   9   6  -3   94.99    8.00
   9   6  -3   94.39    8.10
   9   6  -3   81.49    7.10
   9   6  -3   87.29    7.90
   9   6  -3   88.99    6.30
   9   6  -3  107.99    8.10
   9   6  -3   98.99    8.70
   9   6  -3  116.69    8.90
   9   6  -3  103.39    7.80
   9   6  -3   94.69    6.20
   9   6  -3   90.29    6.40
   9   6  -3   89.09    6.30
   9   6  -3   93.49    6.60
   9   6  -3  107.39    8.50
   9   6  -5  220.78   11.60
   9   6  -5  224.68   13.80
   9   6  -5  238.08   12.70
   9   6  -5  215.78   11.20
   9   6  -5  223.78   11.40
   9   6  -5  225.68   12.50
   9  -6  -5  209.88   11.80
   9   6  -5  202.88   12.50
   9   6  -5  205.28   11.40
   9   6  -5  213.18   12.40
   9   6  -5  224.68   11.30
   9  -6  -5  208.08   11.10
   9   6  -5  218.88   11.30
   9   6  -5  234.98   13.70
   9   6  -5  221.98   14.20
   9   6  -5  227.08   13.40
   9   6  -7  105.89    7.00
   9   6  -7   95.09    6.80
   9  -6  -7  104.09    7.80
   9  -6  -7  106.59    7.40
   9   6  -7  105.69    8.80
   9   6  -7  101.29    8.10
   9   6  -7   96.19    7.10
   9   6  -7   88.89    7.10
   9   6  -7  108.29    7.00
   9   6  -7  119.59    7.30
   9   6  -7   95.59    8.20
   9   6  -7  104.19    7.60
   9   6  -7  104.69    6.90
   9   6  -7  118.49    9.50
   9   6  -9  121.69    9.20
   9   6  -9   84.39    7.60
   9  -6  -9  105.89    7.40
   9  -6  -9  108.59    7.10
   9   6  -9   92.59    7.00
   9   6  -9   96.59    7.00
   9   6  -9  101.49    7.60
   9   6  -9  103.69    8.00
   9   6  -9   94.09    7.00
   9   6 -11  113.19    7.00
   9  -6 -11  120.49    7.10
   9  -6 -11  101.99    6.70
   9   6 -11   91.29    6.60
   9   6 -11  101.39    7.20
   9   6 -11  112.29    6.70
   9   6 -11  106.19    8.00
   9   6 -11  109.19    8.30
   9   6 -13   72.99    4.50
   9   6 -13   73.99    4.90
   9  -6 -13   61.29    3.90
   9   6 -13   67.49    5.20
   9  -6 -13   74.29    4.90
   9   6 -13   61.49    5.40
   9   6 -13   64.49    5.50
   9   6 -15    3.80    0.80
   9   6 -15    4.60    1.20
   9   6 -15    3.70    1.00
   9   7   8   62.99    4.30
   9  -7   8   56.89    3.80
   9   7   8   58.09    3.90
   9   7   8   58.29    3.80
   9   7   8   60.69    4.20
   9   7   6   31.20    3.80
   9   7   6   34.90    3.30
   9   7   6   39.10    3.70
   9   7   6   35.00    3.80
   9   7   6   36.60    3.90
   9   7   4   43.30    5.30
   9  -7   4   45.70    3.90
   9  -7   4   45.90    4.90
   9   7   4   51.99    5.40
   9   7   4   55.19    5.20
   9   7   4   50.29    4.40
   9   7   4   49.90    5.20
   9   7   4   54.49    5.50
   9  -7   2  235.58   12.70
   9   7   2  248.08   14.60
   9  -7   2  278.27   14.40
   9   7   2  248.18   12.40
   9   7   2  218.38   13.60
   9   7   2  234.88   14.10
   9   7   2  253.57   12.80
   9  -7   0   63.09    5.90
   9  -7   0   61.29    4.80
   9   7   0   66.59    6.90
   9   7   0   59.39    6.10
   9   7   0   57.09    5.10
   9   7   0   62.69    6.80
   9   7   0   66.89    6.10
   9   7   0   59.19    6.30
   9  -7  -2    8.00    2.30
   9   7  -2    6.90    2.20
   9   7  -2   12.30    2.90
   9   7  -2    7.70    2.40
   9   7  -2   11.00    2.60
   9   7  -2    6.80    2.20
   9   7  -2    8.70    2.30
   9   7  -4  132.09    8.10
   9   7  -4  159.38    9.80
   9   7  -4  156.18    8.40
   9  -7  -4  129.19    8.00
   9   7  -4  150.18    9.80
   9  -7  -4  142.59    8.70
   9   7  -4  152.28   10.60
   9   7  -4  151.98   10.20
   9   7  -4  159.98   11.00
   9   7  -4  178.28    9.80
   9   7  -4  161.68   10.50
   9   7  -6  153.38    8.90
   9  -7  -6  147.99    9.00
   9  -7  -6  132.49    8.20
   9   7  -6  119.09    8.40
   9   7  -6  140.49    9.40
   9   7  -6  123.69    7.80
   9   7  -6  131.69    8.60
   9   7  -8   65.29    5.10
   9   7  -8   51.89    4.60
   9  -7  -8   61.39    4.90
   9  -7  -8   57.89    5.00
   9   7  -8   50.29    4.60
   9  -7  -8   52.49    4.90
   9   7  -8   57.49    5.60
   9   7  -8   55.79    5.30
   9   7 -10   85.19    5.50
   9  -7 -10   81.39    5.50
   9  -7 -10   87.59    5.70
   9   7 -10   91.09    7.20
   9   7 -12   86.29    6.10
   9  -7 -12   73.59    4.20
   9   7 -12   88.49    5.20
   9  -7 -12   81.49    5.00
   9   7 -12   85.99    5.40
   9   7 -12   76.69    4.20
   9   7 -14   78.19    4.30
   9   7 -14   87.39    4.60
   9   8   7   70.09    3.80
   9   8   7   72.69    4.00
   9   8   5   83.49    4.90
   9  -8   5   66.59    4.10
   9   8   5   85.49    5.60
   9   8   5   97.89    5.60
   9   8   5   79.69    5.70
   9  -8   3    4.40    1.00
   9   8   3    5.00    1.40
   9   8   3    2.90    1.50
   9   8   3    4.80    1.30
   9   8   3    5.40    1.60
   9  -8   3    4.70    1.30
   9   8   3    3.40    1.50
   9   8   1   73.19    5.90
   9   8   1   76.29    6.30
   9   8   1   87.59    6.80
   9   8   1   91.09    6.80
   9   8   1   83.49    5.60
   9   8   1   99.19    6.10
   9   8   1   76.39    6.80
   9  -8   1   81.69    6.00
   9   8  -1  122.39    8.50
   9   8  -1  139.49    9.00
   9   8  -1  146.09    8.90
   9  -8  -3  108.09    6.30
   9   8  -3  125.59    8.10
   9   8  -3  121.29    8.20
   9  -8  -3  116.99    7.70
   9   8  -3  136.89    8.50
   9   8  -3  114.79    8.50
   9   8  -3  121.69    8.40
   9   8  -3  129.79    8.10
   9  -8  -5  170.58    9.40
   9  -8  -5  159.08    8.70
   9   8  -5  174.28    9.60
   9   8  -5  176.48    9.80
   9   8  -5  176.78   10.50
   9   8  -7  227.08   11.40
   9   8  -7  209.48   11.40
   9   8  -7  249.38   12.10
   9  -8  -7  185.18   10.20
   9  -8  -7  207.28   10.10
   9  -8  -7  213.28   10.30
   9   8  -9   31.90    3.30
   9   8  -9   32.80    3.60
   9  -8  -9   28.40    2.70
   9  -8  -9   26.00    2.70
   9  -8 -11  102.49    4.90
   9   8 -11  119.09    6.10
   9  -9   4   53.49    3.00
   9  -9   2   66.19    3.90
   9   9   2   61.09    4.40
   9   9   2   68.39    4.50
   9  -9   2   62.09    4.00
   9   9   2   67.89    4.00
   9  -9   0   98.89    5.20
   9   9   0  115.99    6.50
   9  -9  -2   59.29    4.40
   9   9  -2   66.59    4.80
   9   9  -2   56.49    4.80
   9   9  -4   56.29    4.40
   9   9  -4   62.79    4.80
   9  -9  -4   56.19    4.10
   9  -9  -6   71.19    4.40
   9   9  -6   76.99    4.80
   9  -9  -8   39.10    2.70
   9  -9  -8   41.90    2.60
   8   0  14  137.39    8.60
   8   0  14  129.39    8.10
   8   0  12  206.08   13.50
   8   0  12  220.88   12.10
   8   0  12  200.68   12.90
   8   0  10    0.50    1.40
   8   0  10   -0.60    1.00
   8   0  10    1.40    1.50
   8   0  10    1.20    1.70
   8   0  10    0.80    1.40
   8   0  10    0.30    0.90
   8   0   8  466.85   20.70
   8   0   8  492.45   26.60
   8   0   8  534.95   23.40
   8   0   8  471.35   22.30
   8   0   8  490.95   25.50
   8   0   8  481.55   24.90
   8   0   8  491.75   23.70
   8   0   6  305.77   16.10
   8   0   6  294.57   19.30
   8   0   6  293.57   15.50
   8   0   6  304.57   13.90
   8   0   6  315.87   17.30
   8   0   6  338.57   14.90
   8   0   6  308.07   18.50
   8   0   6  280.37   18.50
   8   0   6  307.37   18.70
   8   0   4  156.58   10.00
   8   0   4  163.58   12.90
   8   0   4  144.49    9.00
   8   0   4  145.89   10.10
   8   0   4  175.28   10.20
   8   0   4  147.79    8.90
   8   0   4  167.98   11.60
   8   0   4  179.48   12.10
   8   0   4  161.58    9.80
   8   0   4  140.49    9.30
   8   0   4  163.18   12.30
   8   0   4  158.08   12.40
   8   0   4  153.98   11.90
   8   0   2 1326.47   51.99
   8   0   2 1397.16   54.89
   8   0   2 1489.45   55.89
   8   0   2 1429.06   57.19
   8   0   2 1610.74   54.19
   8   0   2 1476.95   53.39
   8   0   2 1561.24   54.09
   8   0   2 1353.56   53.79
   8   0   2 1463.15   56.39
   8   0   2 1316.37   54.69
   8   0   2 1428.86   52.49
   8   0   0   97.39    8.60
   8   0   0   82.79    5.90
   8   0   0   91.59    7.10
   8   0   0   87.09    7.70
   8   0   0   93.69    7.70
   8   0   0   96.49    7.80
   8   0   0   99.29    7.70
   8   0   0   99.59    7.60
   8   0   0   95.39    7.60
   8   0   0   89.69    8.20
   8   0   0   97.09    8.40
   8   0   0   88.29    7.50
   8   0  -2  261.07   14.60
   8   0  -2  251.97   14.30
   8   0  -2  286.47   16.00
   8   0  -2  261.17   13.40
   8   0  -2  285.97   15.00
   8   0  -2  273.97   14.40
   8   0  -2  289.77   15.20
   8   0  -2  290.97   15.20
   8   0  -2  272.67   14.80
   8   0  -2  268.07   14.50
   8   0  -2  276.47   14.60
   8   0  -2  256.07   13.90
   8   0  -2  291.87   14.60
   8   0  -2  278.37   15.10
   8   0  -2  291.87   16.00
   8   0  -2  275.17   15.10
   8   0  -4 1392.36   53.79
   8   0  -4 1373.86   53.59
   8   0  -4 1334.67   53.29
   8   0  -4 1492.35   53.29
   8   0  -4 1425.66   53.19
   8   0  -4 1423.56   54.49
   8   0  -4 1416.76   54.49
   8   0  -4 1456.55   54.09
   8   0  -4 1451.25   53.79
   8   0  -4 1551.84   53.99
   8   0  -4 1602.44   54.89
   8   0  -4 1499.35   53.69
   8   0  -4 1470.35   54.69
   8   0  -4 1518.45   55.19
   8   0  -6  160.68   10.20
   8   0  -6  147.79    9.60
   8   0  -6  140.49    8.70
   8   0  -6  160.78    9.50
   8   0  -6  151.28   10.20
   8   0  -6  162.58   10.20
   8   0  -6  144.79    9.80
   8   0  -6  157.48   10.20
   8   0  -6  169.98    9.90
   8   0  -6  164.68   10.10
   8   0  -6  155.68    9.50
   8   0  -8  122.99    8.70
   8   0  -8  160.58   10.10
   8   0  -8  115.79    8.10
   8   0  -8  127.89    8.80
   8   0  -8  125.19    8.00
   8   0  -8  116.89    8.40
   8   0  -8  149.09    9.60
   8   0  -8  128.59    8.10
   8   0  -8  118.09    8.50
   8   0  -8  106.49    8.10
   8   0  -8  115.29    7.30
   8   0 -10   37.50    3.80
   8   0 -10   43.10    4.80
   8   0 -10   40.80    4.30
   8   0 -10   35.40    4.00
   8   0 -10   43.40    4.80
   8   0 -10   39.30    4.00
   8   0 -10   36.80    3.80
   8   0 -10   45.10    4.10
   8   0 -10   32.10    4.90
   8   0 -12   79.29    6.80
   8   0 -12   73.89    5.90
   8   0 -12   82.79    5.70
   8   0 -12   78.09    6.40
   8   0 -12   83.29    5.70
   8   0 -12   61.49    7.30
   8   0 -14  168.88    9.20
   8   0 -14  178.58    9.80
   8   0 -14  161.48   10.30
   8   0 -16  181.18    8.50
   8   0 -18   58.49    3.90
   8   0 -20  135.09    6.70
   8   0 -20  132.39    6.20
   8  -1  15  101.69    5.60
   8   1  15  122.29    6.40
   8  -1  13  146.89    9.90
   8   1  13  176.78   11.00
   8  -1  13  160.28    9.80
   8   1  13  162.18    9.40
   8   1  13  151.68   10.10
   8  -1  11  161.18   11.70
   8   1  11  141.99   11.50
   8  -1  11  156.18   11.30
   8  -1  11  147.49    9.60
   8   1  11  139.69   10.60
   8   1  11  146.49   10.80
   8   1  11  145.69    9.30
   8  -1   9   92.49    9.20
   8  -1   9   93.19    8.40
   8   1   9  104.69    9.60
   8   1   9  105.69    9.70
   8  -1   9   96.39    7.80
   8  -1   9   95.29    9.60
   8   1   9   88.99    9.60
   8   1   9   82.09    7.20
   8   1   9   87.19    7.30
   8   1   9  106.79    8.00
   8  -1   7  365.06   17.40
   8   1   7  283.37   16.30
   8   1   7  332.27   17.00
   8  -1   7  274.87   18.30
   8  -1   7  264.77   16.10
   8   1   7  254.97   15.30
   8   1   7  303.07   15.80
   8   1   7  286.97   18.20
   8  -1   7  302.97   18.50
   8  -1   7  273.17   16.90
   8   1   7  272.57   18.00
   8  -1   7  290.67   16.30
   8   1   7  279.17   14.20
   8  -1   7  273.37   14.70
   8   1   5  460.45   24.80
   8  -1   5  477.35   25.00
   8  -1   5  462.65   23.80
   8  -1   5  476.15   23.40
   8   1   5  488.75   20.20
   8  -1   5  422.16   19.50
   8   1   5  407.26   22.10
   8  -1   5  496.25   21.10
   8   1   5  485.15   21.60
   8  -1   5  471.65   22.10
   8   1   5  469.55   20.10
   8  -1   5  452.05   20.10
   8   1   5  478.85   21.90
   8  -1   5  520.25   23.90
   8   1   5  476.95   23.40
   8   1   5  529.75   24.40
   8   1   5  507.75   21.10
   8   1   5  501.05   21.00
   8  -1   5  484.05   21.00
   8  -1   5  484.85   20.80
   8  -1   5  466.75   25.30
   8  -1   3  190.98   13.80
   8  -1   3  209.48   13.70
   8   1   3  200.78   14.20
   8   1   3  214.58   14.50
   8   1   3  195.18   13.90
   8  -1   3  198.38   13.10
   8   1   3  235.78   11.10
   8   1   3  195.18   11.10
   8  -1   3  202.38   11.30
   8  -1   3  186.68   11.10
   8   1   3  224.08   12.30
   8  -1   3  207.98   13.30
   8   1   3  195.98   13.10
   8   1   3  223.88   14.00
   8   1   3  192.18   12.00
   8   1   3  200.08   11.20
   8   1   3  200.68   12.90
   8  -1   3  227.48   12.40
   8   1   3  224.18   12.20
   8  -1   3  221.18   12.30
   8   1   3  225.98   12.20
   8  -1   3  210.28   14.60
   8   1   1  447.06   20.10
   8  -1   1  455.65   22.20
   8   1   1  449.76   22.70
   8  -1   1  466.05   22.80
   8   1   1  466.35   23.40
   8   1   1  470.45   23.30
   8   1   1  452.55   22.90
   8  -1   1  443.26   22.10
   8   1   1  427.76   21.10
   8   1   1  460.55   20.50
   8   1   1  463.85   19.60
   8  -1   1  433.36   20.30
   8   1   1  444.76   21.70
   8   1   1  529.65   22.10
   8   1   1  454.25   22.40
   8   1   1  450.15   20.20
   8  -1   1  508.35   21.90
   8   1   1  429.86   21.30
   8   1   1  442.26   22.10
   8   1   1  456.45   21.40
   8  -1   1  471.55   23.40
   8  -1   1  483.95   21.80
   8   1   1  507.05   21.80
   8   1   1  491.55   21.50
   8   1   1  485.35   22.40
   8  -1  -1  226.58   13.50
   8  -1  -1  208.38   12.60
   8  -1  -1  203.08   12.60
   8   1  -1  203.88   12.70
   8   1  -1  207.78   12.30
   8   1  -1  242.68   13.10
   8   1  -1  203.58   12.10
   8   1  -1  201.08   11.30
   8  -1  -1  223.68   12.80
   8  -1  -1  197.58   12.00
   8   1  -1  204.18   12.80
   8   1  -1  197.98   12.40
   8   1  -1  197.58   12.00
   8  -1  -1  191.68   12.00
   8  -1  -1  211.18   12.40
   8   1  -1  225.38   12.60
   8  -1  -1  219.68   12.70
   8   1  -1  229.38   12.50
   8   1  -1  185.18   12.10
   8   1  -1  186.68   11.90
   8  -1  -1  174.58   11.50
   8   1  -1  186.78   10.60
   8  -1  -1  200.18   13.20
   8   1  -1  204.38   13.10
   8  -1  -1  200.78   11.40
   8   1  -1  231.18   13.50
   8   1  -3  194.78   11.20
   8   1  -3  196.18   12.40
   8  -1  -3  190.78   11.40
   8   1  -3  170.38   10.90
   8   1  -3  176.48   11.50
   8   1  -3  163.98   10.70
   8  -1  -3  164.78   10.50
   8  -1  -3  156.28   10.00
   8   1  -3  168.58   10.20
   8   1  -3  161.98   10.60
   8  -1  -3  177.88   10.60
   8  -1  -3  163.18   10.30
   8   1  -3  192.08   12.00
   8   1  -3  173.68   10.30
   8   1  -3  176.98   10.70
   8  -1  -3  188.68   12.20
   8   1  -3  182.18   12.00
   8  -1  -3  186.18   11.50
   8   1  -3  160.48   10.90
   8  -1  -3  181.48   11.50
   8   1  -3  164.88   11.10
   8  -1  -3  191.78   11.00
   8   1  -3  186.28   10.80
   8   1  -3  172.28   11.10
   8   1  -3  183.38   11.30
   8  -1  -3  182.08   11.00
   8   1  -3  197.38   11.40
   8  -1  -3  170.08   10.70
   8   1  -3  198.28   11.30
   8  -1  -3  186.88   11.10
   8   1  -5  218.58   12.30
   8   1  -5  204.78   11.30
   8   1  -5  202.98   12.30
   8  -1  -5  197.88   11.30
   8   1  -5  189.88   11.80
   8  -1  -5  178.08   10.40
   8   1  -5  198.98   11.20
   8   1  -5  194.88   11.00
   8  -1  -5  177.38   11.60
   8   1  -5  210.78   12.10
   8  -1  -5  210.78   12.50
   8   1  -5  215.48   12.60
   8   1  -5  178.78   11.30
   8  -1  -5  183.48   11.70
   8   1  -5  198.98   11.80
   8   1  -5  173.98   11.00
   8  -1  -5  184.18   11.10
   8   1  -5  207.28   12.00
   8   1  -5  195.58   11.70
   8   1  -5  192.18   11.20
   8  -1  -5  191.68   11.10
   8  -1  -5  190.68   11.00
   8  -1  -5  200.88   11.50
   8   1  -5  194.98   10.90
   8  -1  -5  207.98   11.60
   8   1  -5  157.28   10.30
   8   1  -5  204.68   11.70
   8  -1  -5  181.38   11.00
   8   1  -5  207.28   11.50
   8   1  -5  222.38   12.50
   8  -1  -5  188.58   11.00
   8   1  -7  851.81   32.70
   8  -1  -7  867.41   33.00
   8  -1  -7  811.62   33.70
   8   1  -7  821.02   32.40
   8   1  -7  908.81   33.40
   8   1  -7  816.82   34.90
   8  -1  -7  905.41   33.50
   8  -1  -7  811.82   32.20
   8  -1  -7  771.52   33.50
   8   1  -7  766.02   33.00
   8   1  -7  801.72   33.40
   8   1  -7  971.50   35.00
   8  -1  -7  948.81   34.20
   8   1  -7  952.30   35.10
   8  -1  -7 1006.80   34.70
   8   1  -7  734.73   31.70
   8  -1  -7  777.62   31.90
   8  -1  -7  774.82   32.50
   8  -1  -7  862.61   33.80
   8  -1  -7  756.42   32.70
   8   1  -7  808.52   34.80
   8   1  -7  799.72   33.60
   8   1  -9  190.98   11.30
   8   1  -9  177.08   10.00
   8   1  -9  176.38   10.50
   8  -1  -9  183.18   11.00
   8  -1  -9  191.88   11.50
   8   1  -9  186.78   10.90
   8   1  -9  193.48   10.30
   8  -1  -9  180.58   10.80
   8   1  -9  169.88   12.10
   8   1  -9  181.18    9.90
   8   1  -9  183.28   12.80
   8   1  -9  195.78   10.20
   8   1  -9  181.38   10.70
   8   1  -9  189.18   10.70
   8  -1  -9  181.38   10.90
   8  -1  -9  171.88   10.40
   8  -1  -9  193.38   10.40
   8   1  -9  196.88   10.30
   8   1 -11  173.88    9.30
   8   1 -11  181.68    9.50
   8   1 -11  147.49   11.90
   8   1 -11  141.49   11.20
   8  -1 -11  141.99    8.70
   8  -1 -11  160.88   10.10
   8   1 -11  162.38    9.10
   8  -1 -11  156.58    8.60
   8   1 -11  160.58    9.60
   8   1 -11  167.68   10.30
   8   1 -11  149.49    9.90
   8  -1 -11  161.98   10.30
   8  -1 -13   88.89    7.10
   8   1 -13   60.29    7.10
   8   1 -13  101.59    6.30
   8   1 -13   76.49    8.40
   8  -1 -13   80.99    6.40
   8   1 -13   91.39    6.40
   8   1 -13   87.99    6.70
   8   1 -13   95.59    6.10
   8  -1 -13   73.09    5.70
   8   1 -15  158.58   11.70
   8   1 -15  131.69    7.70
   8   1 -15  157.18    8.20
   8  -1 -15  162.28    8.60
   8   1 -17  150.18    7.90
   8   1 -19  110.19    6.30
   8   1 -19  119.69    7.00
   8  -2  14    3.80    1.00
   8   2  14    4.20    1.20
   8   2  14    3.80    1.40
   8  -2  12   11.10    2.70
   8   2  12   12.60    2.90
   8  -2  12   16.10    2.90
   8   2  12   15.50    3.10
   8   2  12   13.10    2.30
   8   2  10   56.09    5.30
   8   2  10   51.09    6.40
   8   2  10   62.49    7.00
   8  -2  10   55.19    6.40
   8   2  10   47.60    6.60
   8  -2  10   54.49    6.50
   8   2  10   43.30    5.10
   8   2   8  129.19    9.20
   8  -2   8  121.69   10.80
   8   2   8  116.29   11.20
   8  -2   8  115.39   10.10
   8  -2   8  129.39    8.70
   8   2   8  134.49    9.80
   8   2   8  142.89   10.00
   8  -2   8  131.39   10.90
   8  -2   8  131.39    9.70
   8   2   8  119.59   10.90
   8  -2   8  145.19    9.70
   8   2   8  113.59   10.90
   8   2   8  122.29    8.80
   8   2   6   33.90    4.50
   8   2   6   30.20    4.80
   8   2   6   28.50    4.70
   8   2   6   37.20    6.20
   8  -2   6   38.30    5.90
   8  -2   6   31.20    5.10
   8   2   6   31.40    3.40
   8   2   6   31.70    4.10
   8   2   6   31.10    4.50
   8  -2   6   37.90    5.10
   8  -2   6   30.40    4.70
   8  -2   6   39.20    5.80
   8   2   6   33.10    5.80
   8   2   4  616.74   27.90
   8   2   4  595.74   26.40
   8   2   4  587.64   23.90
   8   2   4  561.14   23.30
   8  -2   4  552.44   23.90
   8   2   4  563.74   25.40
   8   2   4  576.04   25.10
   8   2   4  508.85   26.30
   8  -2   4  578.14   26.90
   8   2   4  569.34   28.40
   8   2   4  564.44   28.50
   8  -2   4  570.94   28.00
   8   2   4  561.34   28.30
   8  -2   4  634.04   27.40
   8   2   4  582.54   25.40
   8   2   4  616.34   28.10
   8   2   4  564.84   27.10
   8   2   4  467.25   25.60
   8   2   4  564.04   29.10
   8  -2   4  575.84   28.30
   8   2   4  589.34   24.00
   8   2   4  518.25   25.70
   8  -2   4  662.33   25.60
   8  -2   4  598.34   27.90
   8   2   4  644.54   25.10
   8  -2   4  624.74   25.40
   8  -2   2   53.99    6.60
   8   2   2   62.09    5.50
   8   2   2   71.79    5.60
   8  -2   2   52.49    5.30
   8   2   2   53.39    6.20
   8   2   2   55.29    5.90
   8   2   2   65.49    6.20
   8   2   2   60.19    7.00
   8  -2   2   57.29    6.40
   8  -2   2   57.99    6.40
   8   2   2   61.79    7.10
   8   2   2   59.49    6.80
   8   2   2   62.89    5.90
   8   2   2   67.09    7.20
   8   2   2   54.69    6.20
   8   2   2   65.69    7.30
   8   2   2   58.19    6.50
   8   2   2   60.69    7.30
   8   2   2   56.39    5.20
   8   2   2   52.69    6.50
   8   2   2   64.39    6.50
   8  -2   2   60.09    6.10
   8  -2   2   55.19    5.80
   8  -2   2   67.99    6.30
   8   2   2   71.29    6.20
   8   2   2   69.89    6.20
   8   2   0  420.26   20.90
   8  -2   0  445.36   21.60
   8   2   0  410.16   18.70
   8   2   0  372.46   19.70
   8  -2   0  396.06   18.90
   8   2   0  374.56   17.60
   8  -2   0  446.06   20.60
   8   2   0  415.96   21.10
   8   2   0  385.86   18.30
   8   2   0  491.55   19.90
   8   2   0  404.06   19.50
   8   2   0  429.56   19.70
   8  -2   0  426.56   20.60
   8  -2   0  432.16   20.60
   8   2   0  420.86   21.30
   8  -2   0  352.96   19.00
   8   2   0  396.66   20.50
   8   2   0  369.76   17.90
   8   2   0  368.06   20.00
   8   2   0  453.65   20.40
   8   2   0  396.16   20.20
   8   2   0  382.26   19.50
   8  -2   0  342.97   18.60
   8   2   0  338.77   16.80
   8   2   0  400.96   17.40
   8   2   0  420.66   20.90
   8   2   0  411.06   20.30
   8  -2   0  393.56   18.80
   8   2   0  450.35   20.00
   8  -2   0  426.26   20.10
   8   2   0  429.46   19.70
   8   2  -2  707.03   30.90
   8   2  -2  701.83   30.70
   8  -2  -2  675.53   29.50
   8   2  -2  695.13   29.20
   8   2  -2  725.83   30.10
   8  -2  -2  741.33   31.40
   8   2  -2  715.83   31.60
   8   2  -2  744.83   30.90
   8   2  -2  753.82   30.40
   8  -2  -2  656.73   29.30
   8   2  -2  719.93   30.00
   8   2  -2  746.73   29.70
   8  -2  -2  789.72   32.00
   8   2  -2  708.33   31.40
   8  -2  -2  806.62   31.70
   8   2  -2  654.33   30.00
   8   2  -2  675.73   30.40
   8  -2  -2  694.13   30.10
   8   2  -2  686.23   29.90
   8   2  -2  681.53   30.60
   8   2  -2  679.53   30.30
   8   2  -2  698.43   31.10
   8  -2  -2  624.84   28.80
   8   2  -2  790.42   29.80
   8   2  -2  722.03   28.80
   8   2  -2  731.83   31.50
   8   2  -2  742.33   31.90
   8   2  -2  835.32   31.30
   8  -2  -2  704.43   29.80
   8   2  -2  772.42   30.80
   8   2  -2  805.82   30.90
   8  -2  -2  744.73   31.20
   8   2  -4  342.37   18.10
   8   2  -4  329.97   16.50
   8  -2  -4  329.47   15.80
   8  -2  -4  296.47   15.60
   8   2  -4  342.27   17.10
   8  -2  -4  350.46   16.50
   8   2  -4  279.07   15.50
   8   2  -4  356.96   17.80
   8  -2  -4  353.96   16.60
   8   2  -4  331.17   15.90
   8   2  -4  321.07   17.10
   8   2  -4  356.46   18.40
   8  -2  -4  295.67   15.00
   8   2  -4  330.67   15.80
   8  -2  -4  318.07   17.30
   8   2  -4  347.27   16.40
   8   2  -4  343.87   17.70
   8   2  -4  288.27   16.00
   8  -2  -4  346.67   17.10
   8   2  -4  323.27   16.80
   8   2  -4  287.07   16.00
   8   2  -4  293.57   15.60
   8   2  -4  287.57   15.80
   8   2  -4  310.57   16.70
   8  -2  -4  307.87   15.50
   8   2  -4  284.27   15.90
   8   2  -4  307.07   15.20
   8   2  -4  317.57   15.60
   8  -2  -4  321.47   16.40
   8   2  -4  340.17   16.70
   8  -2  -4  326.07   17.20
   8   2  -4  329.77   16.70
   8  -2  -4  325.87   16.50
   8   2  -6  349.27   18.40
   8  -2  -6  351.76   17.10
   8   2  -6  376.26   17.10
   8   2  -6  400.56   19.40
   8  -2  -6  339.07   17.90
   8   2  -6  362.86   16.90
   8   2  -6  384.46   17.60
   8  -2  -6  357.46   18.40
   8  -2  -6  372.86   17.10
   8  -2  -6  356.86   16.70
   8   2  -6  379.96   17.60
   8   2  -6  337.67   17.30
   8  -2  -6  342.87   18.00
   8   2  -6  376.86   17.90
   8   2  -6  383.96   18.20
   8  -2  -6  389.56   17.30
   8   2  -6  316.57   16.40
   8   2  -6  365.56   18.20
   8   2  -6  310.57   16.40
   8  -2  -6  440.56   17.80
   8   2  -6  364.46   17.50
   8  -2  -6  357.96   17.60
   8  -2  -6  323.47   16.10
   8  -2  -6  317.87   17.40
   8   2  -6  329.67   18.30
   8   2  -6  334.67   17.10
   8   2  -6  370.96   19.40
   8   2  -8  199.78   10.80
   8   2  -8  172.18    9.90
   8  -2  -8  196.98   10.90
   8   2  -8  192.68   10.60
   8  -2  -8  186.28   11.50
   8   2  -8  171.08   10.00
   8   2  -8  178.18   13.00
   8   2  -8  203.18   10.60
   8   2  -8  188.88   11.20
   8  -2  -8  173.38   11.20
   8   2  -8  208.48   11.60
   8  -2  -8  255.77   12.20
   8   2  -8  246.58   13.20
   8   2  -8  177.88   10.30
   8   2  -8  191.98   11.10
   8   2  -8  199.08   11.70
   8   2  -8  231.18   13.10
   8  -2  -8  189.58   11.60
   8  -2  -8  182.28   10.80
   8   2  -8  186.78   12.20
   8   2  -8  190.48   12.30
   8   2  -8  178.48   12.90
   8  -2  -8  170.68   11.70
   8   2 -10  185.68   13.60
   8   2 -10  216.88   11.00
   8   2 -10  238.48   11.50
   8   2 -10  187.08   13.90
   8  -2 -10  196.98   11.00
   8  -2 -10  185.88   11.00
   8   2 -10  183.28   12.70
   8   2 -10  201.48   11.40
   8   2 -10  245.08   12.70
   8   2 -10  211.98   11.00
   8  -2 -10  209.68   12.20
   8  -2 -10  222.48   12.40
   8  -2 -10  205.78   11.60
   8   2 -10  201.98   10.10
   8   2 -10  173.18   12.20
   8  -2 -10  194.78   11.20
   8  -2 -10  180.68   12.30
   8   2 -10  192.58   10.90
   8   2 -12   11.10    3.10
   8   2 -12   12.20    2.60
   8  -2 -12   13.30    2.60
   8   2 -12   12.60    3.20
   8   2 -12   14.20    2.60
   8   2 -12   17.20    2.70
   8   2 -12   13.40    3.00
   8   2 -12   13.30    2.30
   8   2 -12    7.80    3.00
   8  -2 -12   14.10    2.80
   8  -2 -12   15.60    3.00
   8   2 -14  106.19   10.00
   8   2 -14  130.99    7.60
   8   2 -14  129.69    7.70
   8   2 -14  141.99    7.60
   8  -2 -14  115.19    7.00
   8  -2 -14  126.69    7.70
   8   2 -14  105.59    9.60
   8  -2 -16   40.20    4.10
   8   2 -16   47.80    5.30
   8   2 -16   45.60    4.80
   8   2 -16   34.30    5.10
   8   2 -16   35.50    3.70
   8   2 -16   41.50    3.30
   8   2 -18  129.59    7.90
   8   2 -18  122.19    7.30
   8   2 -18  115.59    5.80
   8   2 -20   37.70    2.70
   8  -2 -20   37.60    2.70
   8   3  13   26.20    3.10
   8   3  13   26.70    2.60
   8   3  13   27.40    3.50
   8   3  13   22.80    3.30
   8   3  13   25.70    3.40
   8   3  13   23.00    3.30
   8  -3  11  111.09    7.90
   8   3  11   98.59    7.00
   8   3  11  105.09    6.70
   8   3  11  103.99    8.80
   8   3  11  114.09    9.00
   8   3  11  105.49    8.80
   8  -3   9    0.40    1.10
   8   3   9   -0.50    1.30
   8   3   9    0.50    1.20
   8  -3   9    1.80    1.50
   8  -3   9    1.10    1.00
   8   3   9   -0.30    0.90
   8   3   9   -0.30    0.90
   8   3   9    1.50    1.30
   8   3   9    0.60    1.00
   8  -3   7  131.49   10.50
   8   3   7  110.59    9.20
   8   3   7  133.69   11.50
   8   3   7  149.69    9.80
   8   3   7  134.19   10.20
   8   3   7  115.69    9.30
   8   3   7  126.19    9.80
   8   3   7  129.49   11.50
   8  -3   7  145.49   11.20
   8   3   7  118.39    8.60
   8  -3   7  115.69    9.80
   8  -3   7  119.79   10.70
   8   3   7  138.39   10.30
   8  -3   5   43.30    5.90
   8   3   5   38.50    3.90
   8  -3   5   34.90    4.00
   8   3   5   37.50    4.00
   8   3   5   29.20    4.70
   8   3   5   46.00    4.80
   8  -3   5   42.60    5.20
   8  -3   5   45.40    5.60
   8   3   5   41.40    6.20
   8   3   5   43.60    5.80
   8   3   5   38.40    4.80
   8   3   5   39.50    5.70
   8   3   5   38.00    5.20
   8   3   5   42.30    5.10
   8  -3   5   38.40    4.40
   8   3   5   39.20    5.20
   8   3   5   43.70    6.40
   8   3   5   43.20    6.10
   8  -3   5   36.90    5.00
   8  -3   5   39.60    5.90
   8   3   3  421.26   18.70
   8   3   3  373.66   19.80
   8  -3   3  441.46   20.30
   8  -3   3  436.56   20.00
   8   3   3  392.06   21.00
   8   3   3  379.46   20.50
   8   3   3  414.36   19.60
   8   3   3  448.26   23.10
   8  -3   3  416.56   21.70
   8   3   3  396.66   22.30
   8  -3   3  464.85   21.60
   8   3   3  411.26   22.20
   8  -3   3  416.36   20.60
   8   3   3  394.56   20.20
   8   3   3  408.76   22.00
   8  -3   3  381.76   18.60
   8   3   3  425.36   18.70
   8   3   3  380.26   17.90
   8   3   3  489.85   19.60
   8   3   3  416.16   19.70
   8   3   3  408.76   21.50
   8   3   3  344.47   19.80
   8   3   3  418.26   22.20
   8  -3   3  354.76   18.70
   8   3   3  403.86   22.60
   8  -3   3  388.66   20.20
   8   3   3  491.05   20.30
   8  -3   3  445.26   20.20
   8   3   1  309.07   18.20
   8   3   1  284.07   17.00
   8   3   1  302.07   16.40
   8   3   1  276.97   16.10
   8   3   1  293.57   15.50
   8  -3   1  312.47   17.30
   8   3   1  257.97   16.00
   8   3   1  289.77   16.90
   8  -3   1  258.47   15.00
   8   3   1  285.87   17.10
   8  -3   1  309.47   16.70
   8  -3   1  325.07   16.70
   8   3   1  275.27   15.30
   8  -3   1  262.07   15.40
   8   3   1  346.17   16.20
   8   3   1  273.67   14.70
   8   3   1  323.67   16.70
   8   3   1  264.87   15.60
   8   3   1  327.27   16.30
   8   3   1  298.57   14.80
   8  -3   1  277.07   14.90
   8   3   1  270.27   13.90
   8   3   1  316.37   14.90
   8  -3   1  287.17   16.10
   8   3   1  291.57   15.90
   8   3   1  261.97   16.90
   8   3   1  297.17   14.70
   8  -3   1  267.67   15.20
   8  -3   1  288.97   15.90
   8   3  -1    9.40    2.90
   8   3  -1   13.30    2.60
   8  -3  -1   16.30    3.40
   8   3  -1   12.10    3.00
   8   3  -1   11.80    3.20
   8   3  -1   17.10    3.40
   8   3  -1   18.00    4.00
   8   3  -1   16.80    3.50
   8   3  -1   12.70    2.70
   8   3  -1   14.60    2.90
   8   3  -1   13.20    3.10
   8   3  -1   11.50    2.40
   8   3  -1   13.30    2.70
   8   3  -1    9.40    2.50
   8  -3  -1   11.00    2.70
   8   3  -1   10.00    2.60
   8   3  -1    9.90    2.70
   8   3  -1   12.60    2.40
   8   3  -1   13.80    3.40
   8   3  -1   11.60    2.60
   8   3  -1   11.40    2.70
   8  -3  -1   12.50    2.60
   8   3  -1    7.90    2.60
   8   3  -1   11.20    2.70
   8   3  -1   12.70    2.30
   8   3  -1   12.10    2.20
   8  -3  -1   12.90    2.80
   8   3  -1   13.40    2.90
   8  -3  -1   10.80    2.80
   8  -3  -1   13.20    2.90
   8   3  -1   14.70    3.10
   8   3  -3  263.17   15.00
   8   3  -3  251.97   13.20
   8  -3  -3  226.28   13.20
   8   3  -3  207.88   11.90
   8   3  -3  232.08   14.20
   8   3  -3  253.17   13.10
   8   3  -3  251.97   15.20
   8   3  -3  239.98   13.50
   8  -3  -3  222.48   12.20
   8   3  -3  224.88   13.20
   8   3  -3  219.68   13.20
   8   3  -3  227.18   13.90
   8   3  -3  233.48   13.50
   8  -3  -3  245.38   13.50
   8   3  -3  232.18   13.40
   8   3  -3  232.08   13.90
   8   3  -3  207.28   13.10
   8   3  -3  230.88   13.40
   8   3  -3  233.68   14.20
   8  -3  -3  214.68   12.00
   8   3  -3  258.57   13.40
   8   3  -3  229.58   11.90
   8   3  -3  217.58   12.00
   8   3  -3  240.78   12.70
   8  -3  -3  261.87   14.10
   8   3  -3  258.97   14.10
   8   3  -3  216.78   14.10
   8   3  -3  259.57   15.30
   8  -3  -3  242.08   14.00
   8   3  -5  204.38   12.50
   8   3  -5  187.88   12.20
   8  -3  -5  216.98   11.70
   8  -3  -5  208.88   11.70
   8   3  -5  226.88   13.70
   8  -3  -5  220.38   12.40
   8   3  -5  189.38   11.00
   8   3  -5  217.98   11.90
   8   3  -5  223.98   13.60
   8   3  -5  220.48   11.90
   8  -3  -5  209.88   13.30
   8   3  -5  245.58   12.90
   8   3  -5  212.58   12.00
   8   3  -5  183.68   11.60
   8   3  -5  202.18   11.40
   8   3  -5  188.68   11.90
   8   3  -5  216.88   12.60
   8   3  -5  183.58   11.40
   8   3  -5  185.78   12.10
   8   3  -5  183.78   11.20
   8   3  -5  219.48   12.90
   8   3  -5  195.78   11.40
   8   3  -5  217.18   12.10
   8  -3  -5  203.58   11.40
   8  -3  -5  204.88   12.40
   8  -3  -5  219.78   13.20
   8   3  -5  207.18   12.30
   8  -3  -5  202.68   13.00
   8   3  -7   38.50    4.30
   8  -3  -7   37.00    4.40
   8   3  -7   35.10    3.90
   8   3  -7   43.30    4.50
   8  -3  -7   28.80    4.40
   8   3  -7   34.40    3.90
   8   3  -7   31.20    3.70
   8   3  -7   31.40    4.30
   8  -3  -7   39.90    5.10
   8   3  -7   30.70    3.70
   8   3  -7   37.90    5.10
   8  -3  -7   38.50    4.40
   8   3  -7   36.70    5.50
   8   3  -7   31.60    4.30
   8   3  -7   34.00    4.90
   8   3  -7   39.20    4.60
   8  -3  -7   39.90    5.20
   8   3  -7   34.00    5.10
   8   3  -9   23.40    3.80
   8  -3  -9   17.20    3.20
   8  -3  -9   20.20    3.40
   8   3  -9   26.90    3.40
   8   3  -9   16.30    3.60
   8   3  -9   26.00    3.90
   8   3  -9   18.40    3.10
   8  -3  -9   15.80    3.00
   8  -3  -9   17.70    3.60
   8   3  -9   16.90    2.70
   8   3  -9   19.40    2.90
   8   3  -9   22.90    4.50
   8   3  -9   15.80    3.50
   8  -3  -9   20.70    3.00
   8   3  -9   19.30    2.70
   8   3  -9   21.90    2.90
   8  -3  -9   23.20    3.70
   8  -3  -9   20.30    3.30
   8   3  -9   16.40    3.00
   8   3  -9   15.20    3.30
   8   3  -9   18.80    4.10
   8   3 -11    4.60    2.00
   8   3 -11    5.70    1.70
   8  -3 -11    3.60    1.90
   8   3 -11    4.70    2.10
   8   3 -11    1.40    1.70
   8   3 -11    5.00    1.60
   8   3 -11    3.00    2.20
   8   3 -11    3.30    1.40
   8   3 -11    4.00    1.90
   8  -3 -11    4.30    1.80
   8  -3 -11    5.60    1.90
   8  -3 -13   45.00    4.90
   8   3 -13   34.80    4.90
   8  -3 -13   45.70    4.40
   8   3 -13   45.20    4.80
   8   3 -13   50.39    4.40
   8   3 -13   49.30    4.60
   8   3 -13   41.70    5.70
   8  -3 -13   42.00    3.90
   8   3 -13   53.79    4.60
   8   3 -13   46.50    5.50
   8   3 -13   49.80    5.90
   8   3 -13   37.30    5.70
   8   3 -13   44.20    6.40
   8   3 -15   25.60    4.50
   8   3 -15   23.00    4.10
   8   3 -15   26.90    3.20
   8   3 -15   23.30    3.90
   8   3 -15   21.90    2.60
   8  -3 -15   20.00    2.40
   8   3 -17   21.80    3.20
   8   3 -17   22.40    3.00
   8   3 -17   17.80    3.30
   8  -3 -17   18.80    2.50
   8   3 -17   19.50    2.30
   8   3 -19   61.69    3.90
   8   3 -19   60.79    4.20
   8   4  14   16.30    2.00
   8  -4  14   12.70    1.50
   8   4  12   22.20    3.30
   8   4  12   20.00    3.10
   8   4  12   23.70    3.40
   8  -4  10   32.80    3.80
   8  -4  10   27.90    4.50
   8   4  10   29.90    4.50
   8   4  10   26.70    4.30
   8   4  10   33.90    3.90
   8   4  10   32.30    3.80
   8   4  10   30.00    3.60
   8   4   8   83.59    8.40
   8   4   8   80.29    7.50
   8   4   8   85.09    8.50
   8  -4   8   68.69    6.90
   8  -4   8   80.39    8.40
   8  -4   8   80.79    7.80
   8  -4   8   85.79    7.40
   8   4   8   83.39    7.40
   8   4   8   87.59    7.60
   8  -4   6  244.58   14.20
   8   4   6  198.68   14.50
   8   4   6  215.98   14.40
   8   4   6  207.68   15.00
   8   4   6  208.08   12.70
   8   4   6  234.38   13.00
   8   4   6  243.88   14.30
   8   4   6  222.18   14.30
   8   4   6  181.08   12.10
   8   4   6  216.68   12.10
   8   4   6  203.38   13.00
   8   4   6  211.38   14.80
   8  -4   6  214.18   15.00
   8  -4   6  220.68   14.70
   8  -4   6  190.58   13.10
   8   4   6  238.18   15.10
   8   4   4    2.90    1.80
   8   4   4    1.80    1.50
   8   4   4    2.90    2.10
   8  -4   4    2.30    1.60
   8   4   4    1.80    1.70
   8  -4   4    3.00    1.50
   8   4   4    1.60    1.30
   8   4   4    2.00    1.60
   8   4   4    5.90    2.50
   8   4   4    3.40    1.70
   8   4   4    3.30    2.00
   8   4   4    2.70    1.50
   8   4   4    4.90    2.20
   8  -4   4    1.80    1.30
   8  -4   4    7.30    2.50
   8  -4   4    3.80    1.70
   8   4   4    3.20    1.70
   8   4   4    2.30    1.10
   8  -4   4    2.80    1.20
   8   4   2  177.28   12.00
   8   4   2  198.68   14.30
   8   4   2  182.68   13.10
   8   4   2  202.78   12.20
   8   4   2  179.28   10.20
   8  -4   2  158.48   10.50
   8   4   2  185.08   10.60
   8   4   2  209.98   11.40
   8  -4   2  200.88   12.30
   8   4   2  177.08   13.30
   8   4   2  175.98   11.50
   8   4   2  186.18   12.30
   8  -4   2  162.48   10.60
   8   4   2  145.99   10.80
   8   4   2  184.38   13.10
   8   4   2  179.08   11.60
   8   4   2  164.18   12.20
   8   4   2  192.08   11.40
   8   4   2  159.68   11.10
   8   4   2  158.88   12.50
   8   4   2  151.18    9.00
   8  -4   2  161.98   11.30
   8  -4   2  176.48   12.10
   8  -4   2  189.98   12.00
   8   4   0  226.58   13.00
   8   4   0  197.98   12.60
   8   4   0  169.98   13.00
   8   4   0  188.78   12.00
   8  -4   0  193.68   12.80
   8   4   0  196.58   12.80
   8   4   0  213.58   13.00
   8   4   0  193.08   13.60
   8   4   0  200.98   14.50
   8   4   0  171.18   11.50
   8   4   0  208.48   11.50
   8   4   0  176.98   10.50
   8   4   0  196.08   11.30
   8   4   0  158.58   11.10
   8   4   0  191.28   12.80
   8   4   0  180.68   12.00
   8  -4   0  165.18   10.80
   8   4   0  163.68   11.20
   8   4   0  185.38   13.00
   8   4   0  185.08   11.20
   8   4   0  189.98   12.30
   8   4   0  171.48   11.40
   8   4   0  183.38   13.20
   8   4   0  207.48   12.30
   8   4   0  166.58    9.80
   8   4   0  176.88    9.70
   8   4   0  177.38    9.40
   8  -4   0  188.08   12.10
   8   4   0  232.88   12.80
   8  -4   0  190.88   12.50
   8  -4   0  205.68   13.00
   8   4  -2  366.46   18.20
   8  -4  -2  368.46   19.30
   8   4  -2  333.37   19.20
   8   4  -2  379.96   18.60
   8   4  -2  325.27   19.10
   8   4  -2  350.06   19.00
   8   4  -2  364.76   20.50
   8  -4  -2  334.87   16.50
   8   4  -2  322.97   18.40
   8   4  -2  308.07   16.20
   8   4  -2  324.17   16.10
   8   4  -2  344.67   18.10
   8  -4  -2  365.16   17.00
   8   4  -2  341.47   17.20
   8   4  -2  293.57   16.00
   8   4  -2  304.37   18.00
   8   4  -2  352.16   18.00
   8   4  -2  327.87   15.40
   8   4  -2  346.37   17.40
   8   4  -2  329.97   18.60
   8   4  -2  370.16   17.70
   8   4  -2  310.57   15.50
   8   4  -2  301.57   17.00
   8   4  -2  329.77   15.70
   8   4  -2  328.47   15.20
   8  -4  -2  341.17   17.90
   8   4  -2  401.66   18.40
   8  -4  -2  367.96   18.60
   8  -4  -2  341.97   18.70
   8  -4  -4   72.59    6.20
   8   4  -4   65.39    6.80
   8   4  -4   64.19    7.30
   8   4  -4   71.39    7.00
   8  -4  -4   76.39    6.60
   8   4  -4   75.09    7.70
   8   4  -4   81.39    6.60
   8   4  -4   70.29    6.00
   8   4  -4   67.29    7.20
   8   4  -4   83.29    8.30
   8  -4  -4   77.89    7.70
   8   4  -4   84.79    7.40
   8   4  -4   66.99    6.30
   8   4  -4   75.99    7.20
   8   4  -4   71.79    6.90
   8   4  -4   75.09    6.10
   8   4  -4   75.39    6.10
   8   4  -4   77.49    6.80
   8   4  -4   86.79    7.30
   8   4  -4   68.99    6.60
   8   4  -4   72.19    7.20
   8   4  -4   57.69    6.30
   8   4  -4   85.39    7.80
   8   4  -4   67.99    5.90
   8   4  -4   76.79    6.10
   8  -4  -4   71.79    6.40
   8  -4  -4   77.69    7.20
   8   4  -4   78.49    7.10
   8  -4  -4   81.39    7.70
   8  -4  -4   73.29    7.50
   8   4  -6  171.38   12.40
   8   4  -6  210.68   11.30
   8  -4  -6  209.88   11.40
   8   4  -6  204.08   13.70
   8   4  -6  222.28   13.20
   8   4  -6  214.88   14.00
   8   4  -6  199.98   13.50
   8  -4  -6  197.58   13.20
   8   4  -6  236.58   12.20
   8   4  -6  217.68   11.50
   8  -4  -6  231.38   12.80
   8   4  -6  198.28   12.20
   8   4  -6  186.38   11.80
   8   4  -6  194.48   11.90
   8   4  -6  212.08   12.40
   8   4  -6  187.18   11.70
   8   4  -6  273.07   14.00
   8   4  -6  216.88   13.00
   8   4  -6  209.28   13.50
   8   4  -6  209.98   11.80
   8   4  -6  196.78   11.60
   8   4  -6  204.88   11.40
   8  -4  -6  211.58   12.00
   8  -4  -6  209.88   13.70
   8  -4  -6  197.38   13.10
   8   4  -8  392.56   17.80
   8   4  -8  415.06   18.20
   8   4  -8  380.26   21.10
   8   4  -8  423.26   17.70
   8  -4  -8  404.56   18.60
   8   4  -8  414.76   22.50
   8   4  -8  401.06   20.40
   8   4  -8  347.67   18.90
   8  -4  -8  390.26   19.70
   8   4  -8  423.76   19.50
   8   4  -8  355.86   17.90
   8   4  -8  400.46   19.60
   8   4  -8  343.57   17.90
   8   4  -8  416.56   18.30
   8   4  -8  395.66   19.00
   8   4  -8  388.06   20.90
   8   4  -8  501.75   21.20
   8  -4  -8  408.56   19.60
   8  -4  -8  399.26   18.80
   8  -4  -8  372.86   20.70
   8  -4  -8  393.96   19.70
   8   4 -10   87.89    7.80
   8   4 -10   95.59    8.10
   8   4 -10   96.29    6.80
   8   4 -10   99.69    7.00
   8   4 -10   96.69    9.60
   8   4 -10   88.69    8.60
   8   4 -10   79.89    7.00
   8   4 -10   94.39    7.10
   8   4 -10   91.09    6.60
   8   4 -10   91.39    6.80
   8  -4 -10   92.49    7.40
   8  -4 -10   79.09    6.70
   8  -4 -10   83.19    6.70
   8   4 -10   75.79    8.10
   8   4 -10   89.69    5.90
   8  -4 -10   83.59    8.40
   8   4 -10   89.69    9.20
   8   4 -10   73.89    7.00
   8   4 -10   64.89    6.50
   8   4 -12   37.60    3.90
   8   4 -12   33.70    5.20
   8   4 -12   41.30    4.20
   8   4 -12   37.50    4.00
   8  -4 -12   42.20    4.60
   8  -4 -12   28.00    3.80
   8   4 -12   30.10    4.90
   8   4 -12   29.90    4.00
   8   4 -12   34.70    4.90
   8   4 -12   33.90    4.70
   8   4 -12   39.90    4.10
   8   4 -12   35.70    5.90
   8   4 -12   31.30    5.40
   8   4 -14   22.70    4.40
   8   4 -14   16.20    3.20
   8  -4 -14   26.80    2.90
   8   4 -14   26.70    4.40
   8   4 -14   28.20    3.00
   8   4 -14   27.60    3.40
   8   4 -14   27.40    4.80
   8   4 -14   21.60    3.70
   8   4 -16   60.09    4.40
   8   4 -16   67.29    6.60
   8   4 -16   59.89    5.60
   8   4 -16   72.69    5.70
   8  -4 -16   72.09    5.10
   8   4 -18  214.78   10.20
   8   4 -18  217.48    9.90
   8   5  13   31.90    2.50
   8  -5  13   38.80    2.80
   8   5  11  107.09    7.70
   8   5  11  102.39    7.70
   8   5  11  110.69    6.60
   8   5  11  111.79    8.00
   8   5  11  110.39    6.20
   8  -5   9   98.09    8.00
   8   5   9  104.09    8.90
   8   5   9  112.09    9.20
   8   5   9  118.69    8.40
   8   5   9  131.09    8.10
   8   5   9  121.69    8.30
   8   5   9  123.09    8.20
   8   5   7  107.19    8.80
   8  -5   7   90.09    8.20
   8   5   7  108.59    9.30
   8   5   7  103.59    9.40
   8   5   7   92.99    8.90
   8   5   7  104.89    8.10
   8   5   7  110.39    8.50
   8   5   5    8.60    2.30
   8   5   5   12.50    3.20
   8   5   5   11.80    3.30
   8  -5   5   10.60    2.90
   8   5   5    9.70    3.20
   8   5   5    7.50    2.50
   8   5   5   10.40    3.20
   8   5   5    4.40    2.00
   8   5   5    8.20    2.80
   8  -5   5    9.40    2.20
   8   5   5    9.70    2.20
   8   5   5   11.60    2.00
   8  -5   5    9.50    2.50
   8   5   3  813.92   31.00
   8  -5   3  743.23   31.50
   8  -5   3  845.92   33.60
   8   5   3  738.73   35.80
   8   5   3  873.21   33.10
   8   5   3  743.13   35.00
   8   5   3  851.41   33.00
   8   5   3  715.13   31.80
   8   5   3  777.92   34.90
   8   5   3  749.92   34.10
   8   5   3  806.72   33.50
   8   5   3  818.82   35.10
   8   5   3  881.01   34.30
   8   5   3  793.92   32.60
   8   5   3  735.03   31.80
   8   5   3  810.62   35.70
   8  -5   3  775.82   34.40
   8  -5   3  709.03   32.60
   8   5   3  821.32   37.30
   8  -5   3  774.82   33.00
   8   5   1   48.00    4.40
   8   5   1   61.49    7.80
   8   5   1   60.39    7.30
   8   5   1   56.79    6.40
   8   5   1   60.69    6.50
   8   5   1   63.39    7.50
   8   5   1   55.59    5.90
   8  -5   1   55.19    6.40
   8   5   1   56.69    5.30
   8   5   1   67.69    6.10
   8  -5   1   51.59    5.20
   8   5   1   44.40    5.10
   8   5   1   59.39    6.70
   8   5   1   46.50    5.60
   8   5   1   53.19    6.00
   8   5   1   49.40    5.50
   8   5   1   55.59    5.80
   8   5   1   61.89    6.40
   8   5   1   51.29    6.90
   8   5   1   49.90    4.40
   8  -5   1   54.09    6.20
   8  -5   1   55.29    6.50
   8  -5   1   57.39    6.50
   8   5  -1  376.06   17.10
   8   5  -1  440.56   20.90
   8   5  -1  406.76   22.60
   8   5  -1  388.76   20.90
   8  -5  -1  423.96   21.30
   8   5  -1  369.46   19.30
   8   5  -1  391.66   18.50
   8   5  -1  358.36   18.60
   8  -5  -1  385.16   18.60
   8   5  -1  370.26   20.60
   8   5  -1  411.46   20.20
   8   5  -1  355.26   17.10
   8   5  -1  421.46   19.30
   8   5  -1  380.06   21.00
   8   5  -1  412.76   19.70
   8   5  -1  397.86   17.20
   8   5  -1  330.47   18.60
   8   5  -1  372.46   17.00
   8   5  -1  378.96   16.70
   8   5  -1  402.76   17.10
   8  -5  -1  349.77   17.50
   8  -5  -1  382.76   19.90
   8   5  -1  415.86   21.00
   8   5  -1  381.86   21.60
   8  -5  -1  427.16   21.10
   8  -5  -1  412.06   20.90
   8   5  -3  553.24   24.30
   8   5  -3  578.04   24.00
   8  -5  -3  587.14   25.00
   8   5  -3  574.04   25.00
   8   5  -3  509.75   23.90
   8   5  -3  483.25   23.30
   8   5  -3  529.25   26.00
   8   5  -3  592.24   26.00
   8   5  -3  646.54   25.60
   8   5  -3  567.04   26.40
   8   5  -3  568.84   23.50
   8   5  -3  590.64   25.50
   8   5  -3  529.75   24.80
   8   5  -3  565.44   23.40
   8   5  -3  534.85   23.10
   8   5  -3  557.24   23.00
   8  -5  -3  597.54   26.20
   8  -5  -3  560.04   24.40
   8   5  -3  535.35   22.90
   8   5  -3  497.85   22.80
   8   5  -3  576.74   26.20
   8   5  -3  526.65   26.40
   8   5  -3  586.24   26.20
   8   5  -5  246.88   12.60
   8   5  -5  227.78   12.30
   8   5  -5  222.98   14.30
   8   5  -5  253.47   15.80
   8  -5  -5  248.78   15.40
   8  -5  -5  263.17   14.20
   8   5  -5  253.07   13.00
   8   5  -5  266.37   15.50
   8   5  -5  226.68   13.20
   8   5  -5  260.97   15.00
   8   5  -5  243.58   15.40
   8   5  -5  233.98   13.10
   8   5  -5  243.58   14.20
   8   5  -5  231.68   13.80
   8   5  -5  242.58   13.10
   8   5  -5  216.48   12.70
   8   5  -5  241.78   14.00
   8   5  -5  235.78   13.70
   8   5  -5  247.38   13.90
   8   5  -5  242.58   12.70
   8   5  -5  265.77   15.80
   8   5  -5  248.78   13.10
   8   5  -5  232.08   12.50
   8  -5  -5  235.28   13.60
   8  -5  -5  247.68   15.40
   8  -5  -5  257.47   15.50
   8   5  -7  114.59    9.80
   8   5  -7  135.59    8.60
   8   5  -7  135.89    8.60
   8   5  -7  131.89   10.00
   8   5  -7  150.48   11.10
   8   5  -7  122.99   10.10
   8  -5  -7  122.39    9.90
   8   5  -7  145.69    8.70
   8  -5  -7  141.39    9.50
   8   5  -7  154.38   11.70
   8   5  -7  119.39    9.10
   8   5  -7  127.99    9.40
   8   5  -7  135.39    9.20
   8   5  -7  131.39    9.30
   8   5  -7  139.19   10.90
   8   5  -7  148.99    9.30
   8   5  -7  137.59    8.90
   8   5  -7  139.99    8.80
   8   5  -7  158.98   10.40
   8  -5  -7  145.79    9.60
   8  -5  -7  139.49    9.80
   8  -5  -7  136.59   11.00
   8  -5  -7  122.39    9.90
   8   5  -9   25.60    4.20
   8   5  -9   22.40    3.90
   8   5  -9   26.70    5.10
   8  -5  -9   27.80    4.00
   8   5  -9   24.30    3.90
   8   5  -9   21.80    3.40
   8   5  -9   26.90    3.50
   8   5  -9   22.30    4.40
   8   5  -9   35.10    4.00
   8  -5  -9   25.40    3.80
   8  -5  -9   28.50    3.90
   8   5  -9   19.10    4.00
   8   5  -9   28.00    3.20
   8   5  -9   26.00    3.90
   8  -5  -9   22.60    4.30
   8  -5  -9   28.30    4.00
   8   5 -11  435.96   19.90
   8   5 -11  365.86   21.20
   8   5 -11  420.16   23.10
   8   5 -11  430.26   19.90
   8   5 -11  458.45   19.00
   8   5 -11  465.15   19.50
   8   5 -11  408.56   22.10
   8   5 -11  434.76   18.90
   8   5 -11  400.06   20.60
   8  -5 -11  408.86   19.30
   8  -5 -11  478.25   20.20
   8   5 -11  417.86   20.70
   8   5 -13   58.49    5.00
   8   5 -13   44.50    5.50
   8  -5 -13   46.60    4.10
   8   5 -13   50.69    6.10
   8   5 -13   50.99    4.30
   8  -5 -13   45.40    4.50
   8   5 -13   46.50    6.20
   8   5 -13   43.20    5.20
   8   5 -13   51.29    5.50
   8   5 -15   69.99    6.50
   8  -5 -15   81.09    5.60
   8   5 -15   88.39    5.50
   8   5 -15   85.69    6.70
   8   5 -15   75.19    7.00
   8   5 -17  111.69    6.10
   8   5 -17  114.39    6.80
   8  -5 -17  110.09    5.60
   8   6  12   14.70    2.00
   8   6  12    9.10    1.30
   8   6  12   15.00    1.80
   8   6  12   13.50    1.70
   8   6  10   36.70    3.40
   8   6  10   36.50    3.50
   8   6  10   36.30    3.30
   8   6  10   34.80    4.00
   8   6  10   32.90    3.80
   8   6  10   34.00    3.40
   8   6  10   38.90    4.40
   8   6   8    3.30    1.80
   8  -6   8    5.00    1.80
   8   6   8    3.50    1.60
   8   6   8    5.90    2.00
   8   6   8    6.10    1.70
   8   6   8    6.70    1.80
   8   6   8    5.00    2.00
   8   6   8    8.00    2.10
   8  -6   6   54.49    6.00
   8   6   6   41.70    5.50
   8   6   6   46.80    5.70
   8   6   6   58.69    6.30
   8   6   6   60.79    6.10
   8   6   6   50.39    6.60
   8   6   6   61.79    6.30
   8   6   4  301.47   17.40
   8  -6   4  243.58   14.70
   8  -6   4  283.17   16.50
   8   6   4  314.77   17.00
   8   6   4  276.87   14.90
   8   6   4  315.77   16.00
   8   6   4  293.37   18.30
   8   6   4  268.67   16.60
   8   6   4  305.37   14.50
   8   6   4  259.87   15.80
   8   6   4  259.67   15.60
   8   6   4  298.77   15.80
   8   6   2   17.00    3.50
   8   6   2   20.60    3.80
   8   6   2   23.90    4.70
   8   6   2   25.90    4.00
   8   6   2   24.60    3.70
   8   6   2   25.00    4.20
   8   6   2   22.50    4.90
   8  -6   2   17.80    3.60
   8  -6   2   20.10    4.00
   8   6   2   15.60    2.50
   8   6   2   23.60    3.20
   8   6   0  101.69    6.60
   8   6   0   87.09    6.60
   8   6   0  106.89   10.50
   8   6   0  126.79    8.80
   8   6   0  116.89    7.90
   8  -6   0  121.59    9.80
   8   6   0  114.69   10.30
   8  -6   0  103.59    8.00
   8   6   0   96.79    8.10
   8   6   0  108.29    8.60
   8   6   0  117.49    7.70
   8   6   0  104.39    9.50
   8   6   0  117.49    8.10
   8   6   0  104.49    9.70
   8   6   0  123.19    9.20
   8   6   0   79.99    7.50
   8  -6   0  113.49    9.20
   8   6   0  107.09   10.10
   8   6   0  125.69    9.70
   8   6   0  125.59    9.50
   8  -6   0  107.19    9.40
   8  -6   0  106.29    9.20
   8   6  -2   20.60    3.20
   8   6  -2   11.70    3.10
   8   6  -2   13.70    2.80
   8  -6  -2   14.10    3.50
   8   6  -2   16.40    3.80
   8   6  -2   15.10    3.60
   8   6  -2    8.60    2.40
   8   6  -2   15.10    2.70
   8   6  -2    8.90    2.80
   8   6  -2   14.50    3.10
   8   6  -2    8.10    2.60
   8   6  -2   13.10    2.70
   8   6  -2   12.40    3.10
   8   6  -2   13.20    2.90
   8   6  -2   16.40    2.50
   8   6  -2   14.70    2.60
   8   6  -2   22.70    3.00
   8  -6  -2   16.50    3.60
   8  -6  -2   12.50    3.20
   8  -6  -2   14.10    2.90
   8  -6  -2   14.90    3.30
   8  -6  -2   12.60    2.80
   8   6  -2   16.00    3.40
   8   6  -2   14.20    2.40
   8   6  -2   14.80    2.50
   8   6  -4  128.29    8.10
   8   6  -4  130.09    8.30
   8   6  -4  134.39    8.70
   8   6  -4  126.79    9.00
   8   6  -4  131.49   10.30
   8   6  -4  131.89   10.70
   8   6  -4  131.59   10.80
   8   6  -4  132.59   10.10
   8  -6  -4  119.89   10.30
   8  -6  -4  123.39    9.20
   8   6  -4  133.99   10.00
   8   6  -4  119.69    8.30
   8   6  -4  131.59    9.90
   8   6  -4  131.59    8.60
   8   6  -4  115.39    9.30
   8   6  -4  125.39    9.40
   8   6  -4  139.39    9.40
   8   6  -4  123.19    8.00
   8   6  -4  131.69    8.20
   8  -6  -4  130.59    9.30
   8  -6  -4  123.49   10.40
   8  -6  -4  122.39   10.20
   8   6  -6  389.16   17.20
   8   6  -6  383.56   17.20
   8   6  -6  390.76   17.40
   8   6  -6  405.66   20.20
   8   6  -6  339.17   17.60
   8  -6  -6  348.77   19.50
   8   6  -6  361.26   18.60
   8   6  -6  383.16   18.30
   8   6  -6  358.36   17.70
   8   6  -6  369.46   18.60
   8   6  -6  406.36   21.00
   8   6  -6  383.26   17.30
   8   6  -6  368.86   17.20
   8   6  -6  430.66   18.90
   8  -6  -6  370.96   18.80
   8  -6  -6  371.06   18.40
   8   6  -6  353.36   19.60
   8   6  -6  361.76   19.30
   8   6  -6  351.26   19.80
   8  -6  -6  365.26   20.30
   8  -6  -6  355.46   19.50
   8   6  -8  143.19    9.60
   8   6  -8  147.79   10.00
   8   6  -8  136.49   11.10
   8   6  -8  156.68    9.10
   8  -6  -8  152.38    9.70
   8  -6  -8  139.49    9.60
   8   6  -8  140.19   11.20
   8   6  -8  138.69   10.50
   8   6  -8  128.29   10.00
   8   6  -8  128.59    9.30
   8   6  -8  134.09    9.20
   8   6  -8  154.18    9.00
   8   6  -8  159.18    8.70
   8   6  -8  150.58    9.60
   8   6 -10   44.80    4.30
   8   6 -10   47.60    6.00
   8   6 -10   47.30    4.60
   8   6 -10   35.30    4.20
   8   6 -10   41.90    5.00
   8   6 -10   39.20    4.80
   8   6 -10   38.20    5.50
   8   6 -10   44.70    4.70
   8  -6 -10   43.70    4.60
   8  -6 -10   38.20    4.40
   8   6 -10   44.10    5.10
   8   6 -12  512.35   23.20
   8   6 -12  486.25   24.10
   8   6 -12  511.45   24.60
   8   6 -12  558.74   21.40
   8   6 -12  469.15   21.00
   8  -6 -12  591.44   22.00
   8   6 -12  531.75   22.10
   8   6 -14   56.89    5.40
   8  -6 -14   52.99    4.30
   8   6 -14   57.39    4.30
   8   6 -14   56.29    5.60
   8   6 -14   50.09    3.60
   8   6 -16  102.49    4.90
   8  -6 -16  104.59    5.40
   8   6 -16  107.99    6.10
   8   6 -16   93.89    6.10
   8   7  11   30.90    2.40
   8   7   9   98.59    7.30
   8   7   9  138.09    7.60
   8   7   9  112.09    6.80
   8   7   9  129.89    7.00
   8  -7   9  109.99    7.10
   8   7   9  129.99    6.80
   8   7   7   10.50    2.60
   8   7   7   11.00    2.30
   8   7   7    8.40    2.30
   8   7   7   11.90    2.50
   8  -7   7   13.40    2.70
   8   7   7   12.10    2.40
   8   7   7   11.50    2.20
   8   7   5  178.68   10.90
   8   7   5  144.19   11.00
   8  -7   5  141.19    8.40
   8   7   5  171.88   11.20
   8  -7   5  144.49    9.50
   8   7   5  165.78   11.10
   8   7   5  165.78   10.10
   8  -7   5  155.38   10.70
   8   7   5  158.68   11.80
   8  -7   3   25.90    4.20
   8   7   3   26.60    4.90
   8   7   3   19.90    4.10
   8   7   3   27.60    4.00
   8   7   3   26.60    3.80
   8   7   3   20.60    3.90
   8   7   3   31.10    4.20
   8   7   3   28.70    3.70
   8   7   3   17.40    3.90
   8  -7   3   23.10    3.80
   8   7   1  189.18   12.90
   8   7   1  209.68   12.30
   8   7   1  217.78   12.70
   8   7   1  186.38   13.40
   8   7   1  192.58   11.70
   8   7   1  187.48   11.20
   8   7   1  196.78   12.10
   8   7   1  178.48   12.60
   8   7   1  177.48   12.80
   8   7   1  179.18   10.90
   8  -7   1  178.38   11.90
   8   7   1  181.98   13.00
   8  -7   1  202.18   13.10
   8   7  -1  104.39    8.40
   8   7  -1  122.99    8.20
   8   7  -1  128.89   10.20
   8   7  -1  123.99    9.10
   8   7  -1  115.79    9.80
   8   7  -1  124.59    8.50
   8   7  -1  125.89   10.30
   8   7  -1  120.69   10.80
   8   7  -1  121.19    9.60
   8   7  -1  150.08   10.20
   8  -7  -1  124.29    8.80
   8   7  -1  118.59    9.80
   8  -7  -1  141.49   10.60
   8   7  -3  494.25   22.80
   8   7  -3  513.45   24.80
   8   7  -3  564.34   25.10
   8   7  -3  535.15   22.50
   8   7  -3  486.75   24.20
   8   7  -3  553.64   24.60
   8   7  -3  505.65   21.50
   8   7  -3  532.45   23.00
   8  -7  -3  529.35   24.60
   8  -7  -3  526.45   23.50
   8   7  -3  547.45   25.90
   8   7  -3  527.75   26.00
   8  -7  -3  538.65   24.00
   8   7  -3  580.74   23.20
   8   7  -3  529.55   25.10
   8   7  -3  621.34   24.40
   8   7  -3  526.85   21.50
   8   7  -3  545.75   22.00
   8   7  -5   10.70    2.50
   8   7  -5   12.40    2.80
   8   7  -5   17.60    3.40
   8   7  -5   15.30    2.50
   8   7  -5   11.50    2.40
   8  -7  -5   12.90    2.70
   8  -7  -5    9.40    2.50
   8   7  -5   10.30    2.70
   8   7  -5   12.70    3.00
   8   7  -5   17.70    3.70
   8  -7  -5   17.20    3.10
   8   7  -5   16.40    3.30
   8   7  -5   14.90    2.90
   8   7  -5   16.00    3.40
   8   7  -5   13.60    2.30
   8   7  -7   76.59    6.50
   8   7  -7   76.69    6.80
   8  -7  -7   87.09    6.90
   8  -7  -7   70.39    6.20
   8  -7  -7   74.89    6.50
   8   7  -7   85.39    8.10
   8   7  -7   83.19    6.50
   8   7  -7   75.69    6.70
   8   7  -7   80.49    6.40
   8   7  -7   77.89    7.30
   8   7  -7   85.49    7.40
   8   7  -7   76.29    7.40
   8   7  -7   72.59    7.20
   8   7  -9  250.37   13.60
   8   7  -9  297.67   16.50
   8   7  -9  256.27   14.40
   8   7  -9  269.47   14.70
   8  -7  -9  279.17   13.60
   8  -7  -9  281.37   13.80
   8   7  -9  282.37   13.50
   8   7  -9  265.87   15.10
   8   7  -9  284.67   14.50
   8   7 -11    3.20    1.40
   8   7 -11    1.30    1.50
   8  -7 -11    1.90    1.00
   8   7 -11    3.10    1.40
   8   7 -11    2.80    1.10
   8   7 -11    1.50    1.20
   8   7 -11   -0.30    1.20
   8   7 -13  253.57   13.10
   8   7 -13  224.58   11.70
   8   7 -13  233.38   12.60
   8   7 -13  258.47   11.10
   8  -7 -13  245.68   11.20
   8   7 -13  217.88   12.00
   8   7 -15   53.19    3.90
   8  -7 -15   48.50    3.20
   8   7 -15   45.90    3.70
   8   8   8    5.80    1.10
   8   8   8    4.70    1.40
   8   8   8    7.10    1.30
   8  -8   8    5.40    1.40
   8   8   8    7.60    1.50
   8   8   8    7.90    1.50
   8   8   6    8.80    2.30
   8   8   6    5.40    1.60
   8   8   6    6.40    1.90
   8   8   6    9.40    2.00
   8   8   6    7.40    1.60
   8  -8   6   10.30    2.20
   8   8   6    9.50    2.10
   8  -8   4   47.20    5.10
   8  -8   4   44.80    4.50
   8   8   4   42.00    5.00
   8   8   4   44.80    5.10
   8   8   4   49.60    5.00
   8   8   4   47.70    5.10
   8   8   4   46.60    5.60
   8   8   4   37.40    4.20
   8   8   2    8.80    2.20
   8   8   2    6.30    2.10
   8   8   2   10.00    2.10
   8   8   2    8.70    2.60
   8   8   2   10.30    2.50
   8  -8   2    6.00    1.90
   8   8   2    9.70    2.70
   8   8   2    9.60    2.80
   8   8   2    6.70    1.80
   8  -8   2   10.80    2.80
   8   8   0  209.28   13.00
   8   8   0  234.08   14.80
   8   8   0  283.87   13.90
   8   8   0  239.68   13.10
   8   8   0  208.28   13.20
   8   8   0  258.27   13.30
   8   8   0  247.18   13.20
   8   8   0  212.98   11.90
   8   8   0  208.98   13.30
   8  -8   0  208.58   11.80
   8   8   0  222.78   12.40
   8   8  -2   34.10    4.70
   8   8  -2   39.20    4.20
   8   8  -2   31.80    4.60
   8   8  -2   31.80    4.80
   8   8  -2   46.50    5.10
   8  -8  -2   38.60    4.60
   8   8  -2   30.60    4.30
   8  -8  -2   42.80    4.60
   8   8  -2   39.00    4.80
   8   8  -4   33.50    4.40
   8   8  -4   32.20    3.90
   8   8  -4   33.40    4.80
   8   8  -4   33.40    4.70
   8   8  -4   36.80    4.60
   8   8  -4   47.60    5.30
   8  -8  -4   34.80    4.10
   8  -8  -4   33.10    4.20
   8   8  -4   37.80    4.50
   8  -8  -4   34.60    4.20
   8   8  -4   42.20    4.90
   8   8  -6   24.30    3.70
   8  -8  -6   23.40    3.30
   8  -8  -6   25.60    3.50
   8   8  -6   21.00    3.00
   8   8  -6   23.30    3.50
   8   8  -6   24.40    3.90
   8   8  -6   22.70    3.30
   8   8  -6   23.90    3.60
   8   8  -8   73.89    6.30
   8   8  -8   59.59    5.70
   8   8  -8   84.39    7.10
   8  -8  -8   64.49    5.20
   8  -8  -8   71.29    5.30
   8   8  -8   64.89    5.60
   8   8  -8   67.29    6.10
   8   8  -8   57.79    5.20
   8   8  -8   65.39    5.50
   8   8 -10  296.87   14.00
   8   8 -10  316.47   15.40
   8  -8 -10  293.07   12.50
   8   8 -10  306.37   14.60
   8   8 -10  253.87   13.30
   8   8 -10  287.67   13.20
   8   8 -12   12.90    2.20
   8   8 -12   17.10    2.30
   8   8 -12   11.20    1.90
   8  -8 -12   12.10    1.70
   8   8 -14    7.70    1.20
   8  -8 -14    7.80    1.00
   8   9   7    4.40    0.80
   8   9   7    4.90    0.90
   8   9   7    6.30    1.10
   8   9   5    3.40    1.20
   8  -9   5    1.90    0.80
   8   9   5    2.10    1.00
   8   9   5    3.70    1.20
   8   9   5    3.70    1.20
   8   9   3    3.50    1.40
   8  -9   3    5.20    1.40
   8   9   3    4.20    1.40
   8   9   3    3.80    1.40
   8   9   3    2.80    1.40
   8   9   3    6.00    1.80
   8   9   3    4.20    1.30
   8   9   1   14.30    2.50
   8   9   1   13.70    2.30
   8   9   1   17.60    2.70
   8   9   1   12.70    2.50
   8   9   1   17.50    2.50
   8   9   1   12.60    2.50
   8  -9  -1    8.80    1.90
   8   9  -1    8.60    2.00
   8   9  -1    7.80    2.00
   8   9  -1    9.40    1.90
   8   9  -1    7.90    2.00
   8   9  -1    7.00    2.10
   8   9  -1    9.30    2.20
   8   9  -1   10.30    2.20
   8  -9  -1    7.90    2.00
   8   9  -3   39.50    3.70
   8   9  -3   23.70    3.50
   8   9  -3   36.10    4.10
   8   9  -3   36.60    4.30
   8  -9  -3   27.30    3.40
   8  -9  -3   29.10    3.40
   8   9  -5    2.10    1.20
   8   9  -5    1.30    1.00
   8   9  -5    1.90    1.10
   8   9  -5    4.30    1.60
   8  -9  -5    2.10    1.10
   8  -9  -5    1.90    1.00
   8   9  -7  108.29    7.40
   8   9  -7  115.99    7.10
   8  -9  -7  117.39    6.40
   8  -9  -7  109.09    6.50
   8   9  -7  106.59    6.80
   8   9  -7  119.09    7.10
   8   9  -9   79.69    5.40
   8   9  -9   71.59    4.90
   8  -9  -9   61.99    3.70
   8   9  -9   75.29    5.20
   8  -9 -11   80.99    4.30
   8   9 -11   87.69    4.80
   8  10   2   55.99    3.50
   8  10   0  180.98    8.10
   8  10   0  170.88    8.60
   8  10   0  194.58    8.80
   8 -10   0  175.18    8.30
   8  10   0  166.78    8.80
   8  10   0  169.68    7.80
   8  10  -2   32.30    3.00
   8 -10  -2   27.10    2.60
   8  10  -2   26.00    2.80
   8  10  -4  109.59    6.40
   8  10  -4  121.29    6.90
   8 -10  -4  108.09    5.80
   8 -10  -4  112.99    5.80
   8  10  -6   24.70    2.30
   8  10  -6   21.70    2.30
   8  10  -6   26.40    2.50
   8 -10  -6   21.60    2.10
   8 -10  -6   18.20    1.60
   8  10  -8    9.20    1.30
   7   0  15    0.70    1.00
   7   0  15    0.80    1.20
   7   0  13    0.90    1.10
   7   0  13    1.20    1.20
   7   0  13   -0.40    1.30
   7   0  11   -0.40    1.30
   7   0  11   -0.40    1.10
   7   0  11   -0.30    0.90
   7   0  11   -0.50    1.50
   7   0   9   -0.60    1.60
   7   0   9    0.90    1.10
   7   0   9   -0.50    1.30
   7   0   9    0.50    1.60
   7   0   9   -0.40    1.10
   7   0   7    3.20    2.40
   7   0   7   -0.50    1.40
   7   0   7    1.80    1.70
   7   0   7    1.30    1.00
   7   0   7    0.60    1.10
   7   0   7    1.70    1.50
   7   0   7    5.10    2.00
   7   0   5   -0.30    1.00
   7   0   5    1.00    1.20
   7   0   5    0.70    1.00
   7   0   5    1.90    1.60
   7   0   5    0.40    0.80
   7   0   5    0.80    1.10
   7   0   5    0.20    0.50
   7   0   5   -0.20    0.70
   7   0   5    0.90    0.70
   7   0   5   -0.40    0.90
   7   0   5   -0.80    1.30
   7   0   5    0.40    1.10
   7   0   3    0.30    0.90
   7   0   3    0.70    1.10
   7   0   3    1.50    1.20
   7   0   3   -0.40    0.90
   7   0   3    0.40    1.20
   7   0   3    1.40    1.10
   7   0   3    2.40    1.20
   7   0   3    0.40    0.70
   7   0   3    0.20    0.90
   7   0   3    3.00    1.30
   7   0   1    0.30    0.80
   7   0   1    1.80    1.30
   7   0   1    0.20    0.60
   7   0   1   -0.40    1.00
   7   0  -1    1.60    1.20
   7   0  -1   -0.30    0.70
   7   0  -3    1.10    0.80
   7   0  -5    0.80    0.90
   7   0  -5    1.50    1.10
   7   0  -5    0.90    0.80
   7   0  -5    0.20    0.60
   7   0  -7    0.70    0.80
   7   0  -7   -0.30    0.80
   7   0  -7    0.20    0.50
   7   0  -7    0.20    0.60
   7   0  -7    0.20    0.60
   7   0  -7    0.20    0.70
   7   0  -7    3.10    1.40
   7   0  -7    0.20    0.80
   7   0  -7    1.20    0.90
   7   0  -9    0.20    0.50
   7   0  -9    0.20    0.60
   7   0  -9    0.20    0.50
   7   0  -9    1.90    1.30
   7   0  -9    1.30    0.90
   7   0  -9    0.90    0.90
   7   0  -9    0.20    0.60
   7   0  -9    0.50    0.70
   7   0  -9    0.30    0.80
   7   0 -11    0.90    0.90
   7   0 -11    1.30    1.00
   7   0 -11    1.20    0.80
   7   0 -11    0.50    0.70
   7   0 -11    2.20    1.20
   7   0 -11   -0.30    0.90
   7   0 -11    0.40    0.80
   7   0 -13    0.70    0.90
   7   0 -13    1.60    1.00
   7   0 -13   -0.30    1.00
   7   0 -13    0.40    1.10
   7   0 -15    1.10    1.30
   7   0 -15   -0.20    1.00
   7   0 -17   -0.40    1.20
   7   0 -21   -0.10    0.40
   7   1  16   37.30    3.50
   7  -1  16   29.50    2.70
   7  -1  16   35.00    3.30
   7   1  14  151.18    9.70
   7  -1  14  156.68   10.10
   7   1  14  172.58   10.10
   7   1  14  163.48   11.20
   7  -1  14  164.18   10.90
   7  -1  12   13.60    2.90
   7   1  12   15.30    3.50
   7   1  12   14.70    3.30
   7   1  12   15.70    4.00
   7  -1  12   14.40    3.70
   7  -1  10   12.30    3.20
   7   1  10   14.80    4.10
   7  -1  10    9.90    3.30
   7  -1  10   12.50    3.20
   7   1  10   23.70    4.60
   7  -1  10   16.30    3.70
   7   1  10   17.20    3.90
   7   1  10   17.10    3.10
   7   1  10   13.10    2.70
   7   1   8  237.88   17.30
   7  -1   8  268.17   17.80
   7  -1   8  227.78   15.50
   7  -1   8  252.37   13.60
   7   1   8  251.47   14.60
   7   1   8  270.77   17.40
   7  -1   8  267.77   16.70
   7  -1   8  246.68   15.80
   7   1   8  280.37   17.60
   7  -1   8  272.07   15.40
   7  -1   8  275.07   15.00
   7   1   8  286.57   15.50
   7   1   8  304.87   15.70
   7   1   6  491.65   25.40
   7   1   6  470.45   25.10
   7  -1   6  476.35   24.10
   7  -1   6  482.55   24.60
   7  -1   6  458.55   23.10
   7  -1   6  517.35   21.00
   7  -1   6  513.55   23.60
   7   1   6  522.85   23.90
   7   1   6  525.65   24.10
   7  -1   6  516.65   26.10
   7  -1   6  447.56   23.70
   7   1   6  496.25   21.50
   7   1   6  517.75   22.90
   7  -1   6  496.15   22.50
   7   1   6  489.15   20.20
   7  -1   6  446.66   19.90
   7  -1   6  469.25   20.40
   7   1   6  540.55   21.10
   7  -1   6  504.95   20.90
   7   1   6  513.05   20.90
   7  -1   4  154.38   11.20
   7  -1   4  159.58   11.60
   7   1   4  170.98   12.30
   7  -1   4  141.69   10.50
   7   1   4  161.38    9.10
   7  -1   4  190.08   10.30
   7  -1   4  166.68   11.20
   7   1   4  175.18   11.70
   7  -1   4  157.38   12.00
   7  -1   4  163.08   11.30
   7   1   4  152.28    9.80
   7  -1   4  156.08    9.90
   7   1   4  169.38   10.30
   7   1   4  158.58    9.10
   7  -1   4  170.18    9.40
   7  -1   4  171.48   10.00
   7   1   4  188.18   10.10
   7   1   4  172.18    9.80
   7  -1   2   66.59    6.40
   7   1   2   68.19    6.70
   7  -1   2   54.79    6.40
   7  -1   2   60.59    6.10
   7  -1   2   69.39    6.70
   7  -1   2   75.29    7.20
   7   1   2   67.79    7.00
   7   1   2   75.59    7.20
   7   1   2   56.29    5.60
   7  -1   2   68.29    5.50
   7   1   2   73.89    5.60
   7   1   2   64.69    6.60
   7   1   2   77.09    6.10
   7   1   2   75.29    6.00
   7  -1   2   84.79    6.50
   7   1   2   79.89    6.30
   7   1   2   62.19    5.20
   7  -1   2   86.79    6.70
   7  -1   2   79.59    6.40
   7  -1   0  289.47   14.60
   7   1   0  276.07   14.10
   7   1   0  290.37   14.10
   7  -1   0  256.57   13.30
   7   1   0  256.97   13.20
   7  -1   0  280.77   14.50
   7   1   0  295.17   14.40
   7   1  -2  108.69    7.60
   7  -1  -2   94.19    7.40
   7   1  -2   95.39    7.10
   7  -1  -2   91.89    6.80
   7   1  -2   96.39    6.70
   7  -1  -2   94.29    7.40
   7   1  -2   90.99    7.10
   7  -1  -4 1570.84   53.69
   7   1  -4 1512.15   53.19
   7  -1  -4 1509.95   54.89
   7   1  -4 1515.95   54.29
   7  -1  -4 1479.05   54.49
   7   1  -4 1408.36   53.79
   7   1  -4 1410.86   53.59
   7  -1  -4 1394.86   53.19
   7  -1  -6   87.39    6.30
   7   1  -6   85.59    6.10
   7   1  -6   94.29    7.40
   7   1  -6   73.49    6.30
   7  -1  -6   76.09    6.50
   7   1  -6   79.89    5.90
   7  -1  -6   82.99    6.80
   7   1  -6   77.99    6.30
   7   1  -6  101.19    7.70
   7   1  -6   76.99    6.30
   7  -1  -6   76.59    6.40
   7   1  -6   72.29    6.00
   7   1  -6   84.09    6.60
   7   1  -6   89.59    6.90
   7  -1  -6   83.29    6.40
   7  -1  -6   62.79    5.80
   7   1  -6   75.99    6.70
   7   1  -8   55.29    4.70
   7  -1  -8   63.99    5.10
   7   1  -8   57.99    4.80
   7  -1  -8   52.49    5.10
   7   1  -8   62.89    6.80
   7   1  -8   59.09    4.80
   7   1  -8   59.49    5.20
   7   1  -8   60.19    5.30
   7  -1  -8   60.39    5.40
   7   1  -8   82.19    6.70
   7  -1  -8   81.69    6.40
   7   1  -8   61.99    5.60
   7   1  -8   74.29    6.60
   7  -1  -8   60.69    5.30
   7   1  -8   53.09    5.10
   7  -1  -8   62.49    5.60
   7   1  -8   54.79    5.70
   7   1  -8   57.09    6.40
   7  -1  -8   58.69    5.70
   7  -1 -10  676.13   28.00
   7   1 -10  700.63   28.00
   7   1 -10  708.33   28.10
   7  -1 -10  644.54   27.90
   7   1 -10  690.53   32.20
   7   1 -10  748.43   28.20
   7   1 -10  880.01   29.30
   7   1 -10  743.33   33.40
   7   1 -10  773.42   29.70
   7   1 -10  711.43   28.00
   7   1 -10  714.63   28.70
   7  -1 -10  715.03   29.10
   7  -1 -10  806.92   30.40
   7  -1 -10  788.42   30.20
   7   1 -10  725.83   29.70
   7  -1 -10  691.93   27.40
   7   1 -10  786.92   27.80
   7  -1 -10  624.74   30.00
   7  -1 -10  683.83   28.20
   7  -1 -12  306.27   17.60
   7   1 -12  272.07   18.20
   7   1 -12  355.46   15.30
   7  -1 -12  332.97   15.90
   7   1 -12  322.37   15.40
   7  -1 -12  309.47   15.00
   7   1 -12  360.06   16.40
   7   1 -12  289.17   17.80
   7   1 -12  332.97   16.70
   7  -1 -12  364.96   17.10
   7   1 -12  387.96   15.80
   7   1 -12  316.37   20.00
   7   1 -14   45.00    6.10
   7   1 -14   49.80    6.80
   7   1 -14   61.19    4.90
   7   1 -14   58.79    5.20
   7  -1 -14   51.89    4.50
   7  -1 -14   67.99    5.30
   7   1 -14   57.99    7.60
   7   1 -16  109.69   10.10
   7  -1 -16  105.39    7.60
   7   1 -18   61.69    6.40
   7   1 -18   59.79    4.10
   7  -1 -20  176.88    8.10
   7   1 -20  172.68    8.90
   7   1 -20  167.78    7.90
   7   2  15  125.29    7.50
   7   2  15  141.49    7.70
   7  -2  15  132.29    7.60
   7  -2  13  142.39    9.70
   7   2  13  131.19    9.90
   7   2  13  142.49   10.00
   7  -2  13  142.09   10.20
   7  -2  11  132.59   11.00
   7  -2  11  148.39   11.70
   7   2  11  140.79   12.10
   7  -2  11  148.59   11.20
   7   2  11  154.78   12.10
   7   2  11  151.78   11.80
   7   2  11  156.98   10.10
   7   2  11  151.78    9.30
   7  -2   9  467.05   25.50
   7  -2   9  528.45   26.80
   7   2   9  466.15   26.70
   7   2   9  537.15   27.10
   7  -2   9  489.05   23.60
   7   2   9  542.55   24.00
   7   2   9  542.35   23.70
   7   2   9  491.75   22.40
   7   2   7   90.79    8.10
   7  -2   7   82.19    8.80
   7   2   7   75.59    8.90
   7  -2   7   76.39    7.60
   7  -2   7   87.89    8.90
   7   2   7   67.09    6.10
   7  -2   7   93.99    7.90
   7  -2   7   78.19    7.60
   7  -2   7   92.99    8.90
   7   2   7   92.39    9.40
   7   2   7   68.99    6.70
   7   2   7   89.99    7.50
   7   2   5  162.98   11.60
   7  -2   5  161.58   11.00
   7  -2   5  163.28   11.20
   7   2   5  158.48   12.30
   7  -2   5  161.68   11.90
   7   2   5  141.99   11.90
   7   2   5  131.39    9.50
   7   2   5  169.18    9.90
   7   2   5  179.88   11.90
   7   2   5  169.58   10.60
   7  -2   5  191.68   11.90
   7   2   5  168.18   11.70
   7  -2   5  165.08   12.20
   7   2   5  154.68   12.60
   7   2   5  153.88    8.90
   7   2   5  131.89   10.00
   7  -2   5  164.18    9.70
   7  -2   5  157.28    9.00
   7   2   5  169.08    9.10
   7   2   5  135.49    8.30
   7  -2   5  161.88   11.60
   7  -2   5  137.49   11.20
   7   2   5  189.58    9.90
   7  -2   5  166.78    9.70
   7   2   3   29.40    4.60
   7   2   3   34.40    4.30
   7   2   3   28.30    4.20
   7   2   3   27.50    3.40
   7  -2   3   29.20    3.60
   7   2   3   34.90    3.70
   7   2   3   23.60    3.60
   7   2   3   36.80    4.30
   7  -2   3   27.90    4.10
   7  -2   3   28.40    4.40
   7   2   3   32.90    5.00
   7   2   3   29.90    4.20
   7  -2   3   23.90    3.90
   7   2   3   26.80    3.70
   7   2   3   30.60    4.50
   7  -2   3   26.70    4.20
   7   2   3   32.40    4.80
   7   2   3   31.70    5.20
   7  -2   3   30.20    4.70
   7  -2   3   35.00    4.30
   7   2   3   28.40    3.40
   7   2   3   22.70    3.70
   7  -2   3   33.90    4.80
   7  -2   3   27.40    4.30
   7  -2   3   30.00    3.90
   7   2   3   33.90    4.00
   7   2   3   39.00    4.20
   7  -2   1   57.39    6.10
   7   2   1   52.89    4.70
   7  -2   1   54.59    5.00
   7   2   1   57.89    5.00
   7   2   1   44.60    4.90
   7   2   1   48.10    5.30
   7   2   1   45.00    4.80
   7   2   1   59.89    5.90
   7   2   1   58.89    5.60
   7  -2   1   64.79    6.20
   7   2   1   50.99    5.90
   7   2   1   43.00    5.00
   7   2   1   51.69    4.80
   7  -2   1   63.49    6.00
   7   2   1   55.19    5.50
   7   2   1   62.19    6.00
   7   2   1   53.79    5.80
   7   2   1   62.99    6.00
   7   2   1   55.49    6.30
   7   2   1   54.59    6.30
   7   2   1   62.29    5.50
   7  -2   1   64.89    5.90
   7   2   1   56.89    5.20
   7  -2   1   54.89    5.80
   7  -2   1   47.90    5.40
   7   2   1   44.30    5.60
   7   2   1   54.09    5.90
   7   2   1   48.70    5.10
   7   2   1   51.19    5.80
   7   2  -1  185.68   11.80
   7   2  -1  175.18   10.80
   7  -2  -1  194.38   12.10
   7   2  -1  199.88   11.20
   7  -2  -1  206.18   12.00
   7   2  -1  204.38   11.40
   7   2  -1  180.58   10.80
   7  -2  -1  199.58   11.70
   7   2  -1  180.38   10.80
   7  -2  -1  201.28   12.00
   7   2  -1  191.68   11.80
   7  -2  -3  208.58   11.90
   7   2  -3  225.98   12.30
   7   2  -3  216.58   11.70
   7  -2  -3  210.48   11.60
   7   2  -3  216.58   11.40
   7   2  -3  205.38   12.20
   7   2  -3  210.68   11.50
   7   2  -3  209.78   11.10
   7   2  -3  192.88   12.10
   7   2  -3  211.88   12.70
   7   2  -5  186.58   11.40
   7  -2  -5  198.98   11.30
   7   2  -5  187.88   11.00
   7   2  -5  166.58   10.10
   7   2  -5  165.48   10.10
   7  -2  -5  165.88   10.70
   7   2  -5  163.98   10.20
   7   2  -5  172.38   10.00
   7   2  -5  159.78   10.30
   7  -2  -5  172.38   10.30
   7  -2  -5  155.08   10.30
   7   2  -5  166.68    9.60
   7  -2  -5  177.48   11.10
   7   2  -5  177.28   10.20
   7  -2  -5  177.68   10.20
   7   2  -5  183.98    9.90
   7   2  -5  170.78   11.00
   7   2  -5  152.58   10.50
   7   2  -5  178.68   11.60
   7  -2  -7   61.09    5.30
   7   2  -7   61.79    5.10
   7   2  -7   61.99    5.10
   7  -2  -7   63.59    5.90
   7   2  -7   67.39    7.00
   7  -2  -7   75.89    5.70
   7   2  -7   50.39    4.60
   7   2  -7   59.89    5.40
   7  -2  -7   67.49    6.00
   7   2  -7   69.49    5.70
   7   2  -7   74.39    6.40
   7   2  -7   57.09    5.40
   7   2  -7   69.89    6.30
   7   2  -7   54.79    6.00
   7   2  -7   54.49    5.00
   7   2  -7   55.59    5.00
   7  -2  -7   74.09    5.80
   7   2  -7   51.79    5.90
   7   2  -7   64.19    6.20
   7   2  -7   46.90    6.00
   7  -2  -7   56.59    5.90
   7   2  -9  289.07   17.90
   7   2  -9  281.97   15.70
   7   2  -9  308.67   14.50
   7   2  -9  335.87   15.00
   7   2  -9  329.97   18.90
   7  -2  -9  301.47   15.10
   7   2  -9  306.77   14.50
   7   2  -9  296.97   17.30
   7   2  -9  302.57   14.90
   7   2  -9  338.57   15.90
   7  -2  -9  340.67   16.20
   7   2  -9  288.37   15.10
   7  -2  -9  329.67   15.60
   7   2  -9  344.17   14.50
   7   2  -9  302.37   13.80
   7  -2  -9  319.17   14.50
   7   2  -9  267.97   16.40
   7   2  -9  339.87   14.60
   7  -2  -9  306.07   15.10
   7  -2  -9  278.37   16.60
   7   2  -9  303.67   14.70
   7  -2 -11  144.49   11.50
   7   2 -11  164.88   13.00
   7   2 -11  149.49   11.90
   7   2 -11  142.29   11.20
   7   2 -11  184.98    9.90
   7   2 -11  193.48   10.30
   7   2 -11  166.18   13.50
   7   2 -11  195.18   10.00
   7   2 -11  153.68   12.30
   7   2 -11  171.58    9.90
   7   2 -11  174.48   10.40
   7  -2 -11  174.88   10.70
   7  -2 -11  173.18   10.40
   7   2 -13  266.07   18.40
   7   2 -13  275.27   16.90
   7   2 -13  266.57   17.80
   7   2 -13  381.26   15.60
   7   2 -13  298.37   19.70
   7  -2 -13  327.27   15.20
   7   2 -13  349.77   15.00
   7   2 -13  357.36   15.50
   7  -2 -13  300.87   14.20
   7  -2 -13  323.17   15.20
   7  -2 -13  286.17   17.70
   7   2 -15    3.70    2.30
   7   2 -15    3.40    2.00
   7   2 -15    4.30    1.40
   7   2 -15    7.30    2.80
   7   2 -15    5.00    1.40
   7   2 -15    3.10    2.30
   7  -2 -15    3.90    1.60
   7   2 -17   30.30    5.00
   7   2 -17   33.10    4.10
   7   2 -17   32.60    4.50
   7   2 -17   34.70    4.90
   7  -2 -17   33.40    3.70
   7   2 -17   32.20    3.20
   7   2 -19  264.67   13.60
   7   2 -19  257.57   11.90
   7   3  16  115.19    5.70
   7   3  14   25.40    3.70
   7   3  14   28.00    3.80
   7   3  14   24.40    3.50
   7   3  14   21.70    2.50
   7   3  12  111.29    9.50
   7   3  12  108.99    9.20
   7  -3  12  114.09    9.30
   7   3  12  108.99    7.60
   7   3  12  108.29    9.50
   7  -3  12  104.89    8.50
   7  -3  12  103.59    8.00
   7   3  10  250.27   13.90
   7  -3  10  241.58   14.90
   7   3  10  255.77   16.60
   7   3  10  214.78   15.80
   7  -3  10  247.48   15.40
   7   3  10  246.88   13.80
   7   3  10  264.17   13.90
   7  -3  10  267.27   16.70
   7   3   8  199.08   13.10
   7   3   8  212.28   13.10
   7  -3   8  201.48   13.80
   7   3   8  176.08   14.00
   7  -3   8  184.58   14.00
   7  -3   8  182.78   13.10
   7  -3   8  181.38   12.90
   7   3   8  180.18   11.90
   7   3   8  181.48   11.00
   7   3   6  335.57   15.10
   7  -3   6  341.07   15.70
   7   3   6  360.26   15.70
   7   3   6  306.77   17.80
   7   3   6  319.07   18.80
   7  -3   6  337.47   19.10
   7  -3   6  396.36   18.70
   7   3   6  355.56   20.70
   7   3   6  377.46   18.20
   7   3   6  384.36   19.40
   7   3   6  378.86   19.80
   7   3   6  325.17   17.20
   7  -3   6  346.67   16.30
   7   3   6  346.37   18.30
   7   3   6  377.56   21.40
   7  -3   6  370.06   19.90
   7   3   6  373.86   20.30
   7  -3   6  337.27   20.10
   7  -3   6  335.37   19.50
   7  -3   4  226.08   12.60
   7   3   4  202.98   12.50
   7   3   4  210.98   13.60
   7   3   4  199.48   11.70
   7   3   4  198.28   12.90
   7   3   4  243.68   15.30
   7  -3   4  220.68   13.90
   7   3   4  204.18   13.50
   7  -3   4  232.48   13.40
   7   3   4  213.18   14.70
   7   3   4  237.98   15.30
   7   3   4  220.48   13.20
   7   3   4  257.87   12.60
   7  -3   4  225.18   14.60
   7  -3   4  228.88   14.90
   7   3   4  231.68   14.10
   7   3   4  220.38   12.70
   7   3   4  245.58   13.80
   7   3   4  228.88   14.50
   7   3   4  183.08   12.40
   7  -3   4  168.68   11.50
   7   3   4  235.58   11.60
   7  -3   4  214.58   11.60
   7   3   4  203.28   10.90
   7   3   4  211.98   14.70
   7  -3   4  229.78   14.10
   7  -3   4  229.68   12.50
   7   3   2   21.80    3.60
   7   3   2   22.50    3.20
   7  -3   2   24.40    3.80
   7   3   2   24.10    4.20
   7   3   2   28.90    4.10
   7   3   2   28.30    4.70
   7   3   2   23.20    3.10
   7   3   2   19.00    2.80
   7   3   2   24.70    3.30
   7   3   2   20.90    3.70
   7   3   2   21.00    3.30
   7   3   2   19.10    3.80
   7  -3   2   21.30    3.50
   7   3   2   22.90    3.80
   7  -3   2   23.90    3.90
   7  -3   2   19.60    3.70
   7   3   2   20.50    4.00
   7   3   2   23.70    3.70
   7   3   2   22.00    3.90
   7   3   2   19.90    3.20
   7   3   2   17.60    3.20
   7   3   2   25.50    3.80
   7   3   2   20.20    3.90
   7  -3   2   27.20    3.90
   7   3   2   23.00    4.20
   7  -3   2   19.80    3.90
   7  -3   2   28.40    4.70
   7  -3   2   22.80    3.70
   7   3   2   25.80    3.50
   7  -3   2   24.50    3.80
   7   3   0  300.47   17.40
   7   3   0  305.47   16.80
   7   3   0  317.07   15.90
   7   3   0  323.87   16.40
   7   3   0  286.37   15.10
   7   3   0  296.47   14.50
   7  -3   0  311.57   16.30
   7   3   0  300.87   16.80
   7  -3   0  300.87   16.30
   7   3   0  284.07   14.40
   7   3   0  273.47   14.00
   7  -3   0  317.67   16.00
   7  -3   0  255.67   14.40
   7   3   0  276.67   16.00
   7   3   0  277.27   15.40
   7  -3   0  333.57   16.50
   7   3   0  289.37   15.80
   7   3   0  282.27   14.80
   7   3   0  292.47   15.40
   7   3   0  280.67   16.00
   7   3   0  266.67   14.90
   7   3   0  312.37   15.30
   7   3   0  292.37   16.60
   7  -3   0  279.97   15.10
   7  -3   0  281.37   15.30
   7   3   0  304.87   15.80
   7   3   0  319.27   15.30
   7   3   0  292.67   15.30
   7   3   0  350.76   15.90
   7   3   0  339.27   15.70
   7  -3   0  311.67   16.20
   7   3  -2   79.69    6.90
   7   3  -2   90.59    6.90
   7   3  -2   70.19    6.40
   7   3  -2   82.99    7.60
   7   3  -2   77.69    6.20
   7  -3  -2   92.89    7.80
   7   3  -2   79.39    7.50
   7   3  -2   86.09    7.00
   7   3  -2   65.19    6.70
   7   3  -2   84.19    8.00
   7   3  -2   86.99    7.60
   7   3  -2   78.39    6.60
   7   3  -2   77.39    7.10
   7  -3  -2   82.09    6.60
   7   3  -2   82.89    6.40
   7   3  -2   66.29    6.60
   7   3  -2   73.99    6.90
   7   3  -2   85.19    6.90
   7   3  -2   76.59    6.50
   7   3  -2   78.69    7.30
   7   3  -2   76.49    6.40
   7   3  -2   72.79    5.70
   7   3  -2   84.09    6.20
   7  -3  -2   82.49    6.90
   7  -3  -2   87.39    7.20
   7  -3  -2   90.89    7.40
   7   3  -2   90.49    7.00
   7  -3  -2   90.19    7.60
   7   3  -2  100.09    7.30
   7   3  -4   95.69    8.30
   7   3  -4   85.29    7.10
   7  -3  -4   91.69    6.90
   7   3  -4   83.59    7.50
   7   3  -4   96.59    7.90
   7   3  -4   93.39    6.70
   7   3  -4   79.59    6.10
   7   3  -4   98.79    6.90
   7   3  -4   94.99    8.30
   7   3  -4   99.49    7.30
   7  -3  -4   97.99    8.10
   7   3  -4   81.49    7.20
   7  -3  -4  107.59    7.70
   7   3  -4   88.79    7.10
   7   3  -4   86.89    7.00
   7   3  -4   89.19    7.20
   7   3  -4   94.79    7.20
   7   3  -4   81.59    7.10
   7   3  -4   84.79    6.70
   7   3  -4   83.59    7.00
   7   3  -4   84.79    7.40
   7   3  -4   86.09    6.40
   7   3  -4   88.39    6.70
   7  -3  -4   87.39    7.10
   7  -3  -4   82.99    6.60
   7  -3  -4   82.89    7.40
   7   3  -4  103.19    7.50
   7  -3  -4   90.99    7.70
   7   3  -4   95.29    7.30
   7   3  -6  621.44   28.20
   7   3  -6  718.83   26.30
   7  -3  -6  616.14   27.60
   7   3  -6  683.63   29.70
   7   3  -6  589.74   24.90
   7   3  -6  685.83   26.00
   7   3  -6  604.54   25.00
   7   3  -6  669.73   28.40
   7   3  -6  650.33   26.50
   7  -3  -6  620.74   28.00
   7   3  -6  584.84   25.80
   7   3  -6  769.62   28.20
   7   3  -6  612.94   26.30
   7   3  -6  560.04   25.40
   7   3  -6  674.43   27.50
   7   3  -6  551.84   24.70
   7   3  -6  661.33   28.40
   7   3  -6  616.84   25.80
   7   3  -6  662.53   26.60
   7   3  -6  667.43   29.50
   7   3  -6  600.64   27.50
   7   3  -6  648.44   28.40
   7   3  -6  606.14   26.90
   7  -3  -6  642.54   26.60
   7  -3  -6  668.63   27.90
   7   3  -8   28.70    3.30
   7  -3  -8   26.60    3.40
   7   3  -8   26.40    3.20
   7  -3  -8   23.80    3.70
   7  -3  -8   30.80    3.90
   7  -3  -8   25.60    3.80
   7   3  -8   27.30    3.40
   7   3  -8   22.00    4.10
   7   3  -8   25.50    3.50
   7   3  -8   25.70    3.70
   7   3  -8   28.30    4.20
   7   3  -8   23.50    3.10
   7   3  -8   29.90    3.50
   7   3  -8   21.90    4.40
   7  -3  -8   26.20    4.50
   7   3  -8   23.60    3.70
   7   3  -8   22.90    4.40
   7   3  -8   20.60    3.60
   7  -3  -8   26.60    3.90
   7  -3  -8   28.60    4.50
   7   3  -8   26.90    3.50
   7   3  -8   24.80    4.30
   7  -3 -10  357.36   17.70
   7   3 -10  426.06   18.10
   7   3 -10  429.86   18.60
   7   3 -10  375.56   21.50
   7   3 -10  444.26   19.40
   7  -3 -10  397.66   21.50
   7   3 -10  325.37   18.00
   7   3 -10  393.76   19.20
   7   3 -10  399.06   22.40
   7   3 -10  428.56   18.00
   7   3 -10  479.55   18.90
   7   3 -10  405.06   22.90
   7   3 -10  363.86   20.70
   7  -3 -10  386.86   18.10
   7  -3 -10  370.26   17.80
   7  -3 -10  432.66   19.50
   7  -3 -10  394.36   18.70
   7  -3 -12  108.89   10.40
   7   3 -12  105.49    9.90
   7   3 -12  141.19    8.50
   7   3 -12  122.79   11.10
   7   3 -12  147.89    8.80
   7   3 -12  145.39    8.50
   7   3 -12  153.78    8.80
   7   3 -12  137.79   12.30
   7  -3 -12  132.49    9.00
   7  -3 -12  146.29    9.50
   7   3 -12  125.19   11.70
   7  -3 -14  163.98   10.30
   7   3 -14  139.89   11.20
   7   3 -14  173.18   12.30
   7   3 -14  162.58   13.10
   7  -3 -14  158.78    9.00
   7   3 -14  165.98   13.00
   7   3 -14  186.18    9.70
   7   3 -14  170.68   10.00
   7   3 -14  172.78    9.20
   7   3 -14  161.28   13.50
   7   3 -16   24.90    2.60
   7   3 -16   20.00    4.00
   7   3 -16   19.70    3.40
   7   3 -16   19.20    3.70
   7   3 -16   26.70    3.10
   7   3 -16   21.00    4.20
   7   3 -16   25.20    4.70
   7  -3 -16   23.90    3.20
   7   3 -18  199.28   10.20
   7   3 -18  180.98    8.10
   7   3 -18  199.08   12.00
   7  -3 -18  181.98    9.30
   7   3 -18  189.98   11.10
   7   3 -20   14.70    1.50
   7   3 -20   18.30    2.30
   7   4  15   26.80    2.90
   7   4  15   22.80    2.60
   7   4  15   31.30    3.00
   7   4  13    4.50    1.70
   7   4  13    6.30    2.20
   7   4  13    5.10    1.80
   7  -4  13    5.10    2.00
   7  -4  11    4.70    2.10
   7   4  11    7.10    2.60
   7   4  11    6.90    2.40
   7   4  11    8.40    2.70
   7   4  11    5.40    1.70
   7   4  11    5.40    1.60
   7   4  11    6.70    1.90
   7   4   9   58.29    6.10
   7   4   9   42.10    6.20
   7  -4   9   55.39    6.10
   7  -4   9   65.59    6.50
   7  -4   9   57.39    7.30
   7  -4   9   55.29    6.70
   7   4   9   47.60    6.00
   7   4   9   59.19    5.80
   7   4   9   54.69    6.40
   7  -4   7  279.17   16.10
   7   4   7  269.17   15.10
   7   4   7  273.87   17.90
   7   4   7  328.97   16.70
   7   4   7  322.97   16.90
   7   4   7  224.98   14.30
   7   4   7  311.87   17.30
   7   4   7  275.37   17.70
   7  -4   7  285.17   16.20
   7   4   7  272.87   14.20
   7   4   7  277.27   15.90
   7  -4   7  291.77   17.80
   7  -4   7  302.17   18.70
   7   4   7  289.97   17.90
   7   4   5  153.08   12.40
   7   4   5  124.19    9.60
   7  -4   5  139.89   10.50
   7   4   5  127.39   10.50
   7   4   5  153.38   12.10
   7   4   5  141.29   11.90
   7   4   5  143.69   10.80
   7   4   5  146.39   10.00
   7   4   5  163.58   10.90
   7   4   5  112.19    9.20
   7   4   5  156.78   11.80
   7   4   5  137.39   11.50
   7   4   5  141.79    8.30
   7  -4   5  129.69    8.50
   7   4   5  137.19    9.50
   7  -4   5  144.69    9.50
   7  -4   5  145.29   11.90
   7  -4   5  150.98   12.20
   7  -4   5  148.99    9.50
   7   4   3    9.60    2.90
   7   4   3   12.90    2.90
   7   4   3   12.30    3.00
   7  -4   3    9.90    2.70
   7   4   3   10.60    2.90
   7   4   3    9.90    2.60
   7   4   3   12.90    2.80
   7   4   3   12.50    3.20
   7   4   3   12.60    2.70
   7   4   3   16.20    3.40
   7   4   3   12.50    3.30
   7   4   3   12.20    2.40
   7   4   3   13.60    2.40
   7   4   3   16.10    2.80
   7   4   3   11.70    3.40
   7   4   3   13.20    3.10
   7   4   3   12.70    2.80
   7  -4   3   12.90    2.90
   7   4   3   11.40    2.60
   7  -4   3   14.90    3.90
   7  -4   3   10.70    2.60
   7  -4   3   11.40    3.20
   7   4   3   11.50    3.00
   7   4   1  404.36   21.30
   7   4   1  365.66   18.50
   7   4   1  333.27   16.10
   7   4   1  384.26   17.10
   7   4   1  386.06   17.30
   7   4   1  364.76   17.80
   7  -4   1  392.36   19.10
   7   4   1  351.36   17.80
   7   4   1  347.27   18.00
   7   4   1  345.57   18.90
   7   4   1  329.97   17.60
   7   4   1  357.06   18.60
   7  -4   1  355.46   18.40
   7   4   1  338.47   17.40
   7   4   1  378.56   18.10
   7   4   1  286.17   14.90
   7  -4   1  322.87   18.10
   7  -4   1  411.76   21.00
   7   4   1  436.26   18.60
   7  -4   1  316.07   17.60
   7   4   1  371.66   18.30
   7   4   1  381.96   19.40
   7   4   1  386.36   18.70
   7   4  -1  126.59   10.10
   7   4  -1  139.39    9.80
   7   4  -1  154.38   10.20
   7   4  -1  133.49   10.60
   7   4  -1  160.18   10.00
   7  -4  -1  148.09   10.60
   7   4  -1  149.69   11.50
   7   4  -1  135.99   10.70
   7   4  -1  143.39   10.30
   7   4  -1  141.79    9.90
   7   4  -1  170.08   10.20
   7  -4  -1  162.28   10.80
   7   4  -1  135.69    9.30
   7   4  -1  137.49    9.90
   7   4  -1  127.89    9.00
   7   4  -1  147.89   10.00
   7   4  -1  127.29   10.00
   7   4  -1  141.99    8.20
   7   4  -1  132.09    9.10
   7   4  -1  131.49   10.40
   7   4  -1  148.09    9.70
   7   4  -1  128.39    7.70
   7   4  -1  128.89    8.00
   7   4  -1  125.99    8.00
   7  -4  -1  135.29    8.90
   7  -4  -1  138.49    9.80
   7  -4  -1  147.29   10.50
   7   4  -3   15.10    3.30
   7   4  -3   13.70    2.90
   7   4  -3   14.20    3.20
   7   4  -3   15.90    3.00
   7   4  -3   16.30    3.10
   7   4  -3   13.00    2.40
   7   4  -3   11.50    2.40
   7   4  -3   15.90    3.30
   7   4  -3   16.20    3.00
   7   4  -3   19.50    3.20
   7   4  -3   15.20    2.60
   7   4  -3   19.30    3.50
   7   4  -3   10.70    2.60
   7   4  -3   12.10    2.70
   7   4  -3   15.90    3.30
   7   4  -3   11.70    2.30
   7  -4  -3   13.90    3.10
   7  -4  -3   14.40    3.00
   7  -4  -3   13.60    2.70
   7  -4  -3   12.40    2.60
   7  -4  -3   16.30    3.10
   7   4  -3   13.40    2.90
   7   4  -3   12.40    2.30
   7  -4  -5  834.92   32.10
   7   4  -5  811.22   34.80
   7   4  -5  744.13   33.00
   7   4  -5  789.12   32.60
   7   4  -5  757.82   33.30
   7  -4  -5  803.42   31.80
   7   4  -5  770.82   33.70
   7  -4  -5  775.42   33.40
   7  -4  -5  797.32   33.10
   7   4  -5  905.11   31.50
   7   4  -5  784.32   30.30
   7   4  -5  723.23   31.40
   7   4  -5  790.12   31.40
   7   4  -5  743.13   31.60
   7   4  -5  905.31   32.60
   7   4  -5  737.83   31.50
   7   4  -5  719.93   31.10
   7   4  -5  751.42   31.70
   7   4  -5  714.23   29.80
   7   4  -5  801.92   33.70
   7   4  -5  751.72   30.60
   7   4  -5  794.22   30.80
   7  -4  -5  758.02   33.20
   7   4  -5  872.31   32.30
   7   4  -5  702.63   29.50
   7   4  -5  763.32   33.20
   7   4  -5  697.53   29.60
   7  -4  -5  752.12   32.90
   7  -4  -7   77.19    6.90
   7  -4  -7   87.79    7.30
   7   4  -7   85.79    8.40
   7  -4  -7   87.29    7.70
   7  -4  -7   77.19    7.90
   7   4  -7   86.99    6.20
   7   4  -7  100.09    6.80
   7   4  -7  101.19    8.60
   7   4  -7   82.79    8.60
   7   4  -7   84.99    7.40
   7   4  -7   89.19    7.40
   7   4  -7   72.79    6.60
   7   4  -7   67.29    6.30
   7   4  -7   89.49    7.50
   7   4  -7   74.19    6.50
   7   4  -7   91.09    8.50
   7   4  -7   77.69    7.30
   7   4  -7   85.49    7.90
   7   4  -7   85.69    8.80
   7   4  -7   92.89    8.10
   7  -4  -7   76.29    7.80
   7  -4  -7   86.29    7.60
   7   4  -9  186.58   13.80
   7  -4  -9  200.78   12.10
   7   4  -9  206.58   10.50
   7  -4  -9  205.28   11.20
   7   4  -9  189.58   12.70
   7   4  -9  200.88   13.10
   7  -4  -9  189.28   11.80
   7   4  -9  210.48   11.40
   7   4  -9  223.08   14.80
   7   4  -9  208.98   12.10
   7   4  -9  242.48   12.30
   7   4  -9  226.18   11.60
   7   4  -9  223.38   11.40
   7   4  -9  232.88   11.80
   7   4  -9  203.78   14.90
   7  -4  -9  215.48   14.50
   7   4  -9  177.98   12.20
   7   4  -9  190.98   12.40
   7   4  -9  214.38   15.10
   7  -4  -9  200.08   14.10
   7  -4  -9  220.38   12.60
   7  -4  -9  213.38   12.20
   7  -4 -11  688.33   27.80
   7  -4 -11  642.14   27.30
   7   4 -11  634.64   27.30
   7   4 -11  688.63   26.50
   7   4 -11  627.24   31.00
   7   4 -11  723.13   27.20
   7   4 -11  658.13   26.40
   7   4 -11  692.53   26.60
   7   4 -11  629.74   32.00
   7   4 -11  562.34   29.70
   7   4 -11  658.53   29.10
   7   4 -11  663.33   29.90
   7   4 -11  546.05   26.90
   7   4 -11  599.34   27.00
   7   4 -11  604.34   31.40
   7  -4 -11  617.74   30.60
   7  -4 -11  674.83   31.00
   7   4 -13  223.78   12.50
   7  -4 -13  262.47   13.10
   7   4 -13  188.58   14.10
   7   4 -13  241.98   11.90
   7   4 -13  211.68   15.40
   7   4 -13  258.27   12.40
   7   4 -13  228.58   11.70
   7   4 -13  247.58   15.20
   7   4 -13  218.78   16.00
   7   4 -13  213.28   16.00
   7   4 -15  205.38    9.70
   7   4 -15  191.98   13.60
   7   4 -15  168.98   12.00
   7   4 -15  198.18   12.80
   7   4 -15  207.28   12.10
   7  -4 -15  195.78   10.90
   7   4 -15  196.78   13.90
   7   4 -15  185.48   10.20
   7   4 -17  155.08    7.60
   7   4 -17  154.98   10.60
   7   4 -17  169.08   10.20
   7   4 -17  151.38    9.00
   7  -4 -17  156.98    8.50
   7   4 -17  153.08   10.30
   7   4 -19   17.60    2.00
   7   5  14   44.90    4.00
   7   5  12   35.10    3.60
   7   5  12   29.10    2.90
   7  -5  12   33.30    4.60
   7   5  10  134.69    8.90
   7  -5  10  126.99   10.60
   7  -5  10  122.39    9.80
   7   5  10  132.59    8.70
   7   5  10  135.09    9.70
   7   5  10  118.29   10.10
   7   5  10  130.89   10.40
   7   5   8   75.99    7.00
   7   5   8   82.69    7.00
   7   5   8   73.69    7.40
   7   5   8   74.29    7.80
   7   5   8   61.39    6.50
   7   5   8   85.09    8.60
   7  -5   8   77.29    8.60
   7  -5   8   77.49    8.20
   7   5   8   78.09    8.50
   7   5   8   69.19    8.00
   7   5   8   85.99    7.40
   7   5   6   43.20    5.70
   7   5   6   45.10    6.20
   7   5   6   48.50    6.20
   7   5   6   47.70    6.80
   7   5   6   36.60    5.50
   7   5   6   36.20    5.80
   7   5   6   39.40    6.10
   7   5   6   39.50    4.40
   7   5   6   39.00    3.80
   7  -5   6   38.00    6.10
   7  -5   6   46.40    6.60
   7   5   4   12.60    2.90
   7   5   4   14.20    3.40
   7   5   4   11.90    2.60
   7   5   4   17.80    3.60
   7   5   4   18.70    4.10
   7   5   4   14.90    3.00
   7   5   4   23.50    4.90
   7   5   4   15.50    3.00
   7   5   4   12.80    3.50
   7   5   4   12.30    3.00
   7   5   4   12.80    3.20
   7   5   4   15.60    3.30
   7   5   4   16.10    3.80
   7  -5   4   15.80    3.10
   7   5   4   13.50    2.80
   7   5   4   15.60    2.60
   7  -5   4   19.80    4.40
   7  -5   4   16.10    3.60
   7  -5   4   15.70    3.10
   7  -5   4   12.50    3.50
   7   5   2  293.77   14.10
   7   5   2  313.27   15.30
   7   5   2  285.47   15.30
   7  -5   2  312.27   16.60
   7   5   2  309.67   16.20
   7   5   2  327.87   16.80
   7   5   2  297.77   16.00
   7   5   2  238.78   14.00
   7   5   2  240.68   15.20
   7   5   2  269.27   16.40
   7   5   2  270.97   16.10
   7   5   2  303.57   16.20
   7   5   2  277.57   13.80
   7   5   2  270.47   16.60
   7   5   2  245.98   14.20
   7   5   2  282.57   16.40
   7   5   2  286.07   15.50
   7  -5   2  301.17   18.20
   7  -5   2  250.87   16.00
   7   5   2  283.97   17.50
   7   5   2  286.87   18.50
   7  -5   2  284.27   15.90
   7   5   0  107.79    7.20
   7   5   0  123.99   10.10
   7   5   0  138.09   10.00
   7  -5   0  136.49   10.40
   7   5   0  131.99    9.30
   7   5   0  122.79    9.70
   7   5   0  137.99    9.90
   7   5   0  128.79   10.90
   7   5   0  126.79   11.20
   7  -5   0  113.49    8.50
   7   5   0  123.09    8.20
   7   5   0  116.99    9.00
   7   5   0  118.89    8.90
   7   5   0  117.49    9.20
   7   5   0  122.79    8.20
   7   5   0  116.69   10.00
   7   5   0  116.29    8.40
   7   5   0  126.09   10.60
   7   5   0  136.79    9.60
   7   5   0  121.79    7.60
   7   5   0  116.89    7.40
   7   5   0  123.49    7.30
   7   5   0  128.49    7.60
   7  -5   0  126.49    8.80
   7  -5   0  111.69    9.20
   7  -5   0  127.49   10.00
   7  -5   0  145.19   10.50
   7   5  -2   67.79    5.50
   7   5  -2   76.69    7.90
   7   5  -2   75.59    7.30
   7  -5  -2   81.89    8.10
   7   5  -2   82.29    8.20
   7  -5  -2   75.59    6.80
   7   5  -2   87.89    8.10
   7   5  -2   84.59    8.10
   7   5  -2   75.69    6.70
   7   5  -2   67.49    6.50
   7   5  -2   88.79    6.90
   7   5  -2   89.49    6.60
   7   5  -2   72.79    6.40
   7   5  -2   89.69    7.70
   7   5  -2   80.79    7.90
   7   5  -2   91.29    7.10
   7   5  -2   76.99    7.80
   7   5  -2   78.99    7.00
   7   5  -2   78.69    6.10
   7   5  -2   61.09    6.30
   7   5  -2   80.89    6.00
   7   5  -2   78.79    6.00
   7   5  -2   76.49    5.90
   7  -5  -2   83.59    7.50
   7  -5  -2   84.99    7.10
   7  -5  -2   76.49    7.60
   7   5  -2   83.09    7.20
   7  -5  -2   80.69    7.90
   7  -5  -4  194.68   12.40
   7  -5  -4  200.28   12.30
   7  -5  -4  200.88   12.50
   7  -5  -4  197.28   13.50
   7   5  -4  210.48   13.90
   7   5  -4  210.48   13.80
   7   5  -4  214.98   13.10
   7   5  -4  201.78   14.10
   7   5  -4  197.28   10.70
   7   5  -4  198.48   10.80
   7   5  -4  209.08   13.80
   7   5  -4  190.98   12.70
   7   5  -4  207.18   13.20
   7   5  -4  213.38   11.40
   7   5  -4  183.18   11.30
   7   5  -4  193.48   12.70
   7   5  -4  214.68   12.90
   7   5  -4  199.18   11.70
   7   5  -4  240.48   12.70
   7   5  -4  204.48   11.40
   7   5  -4  195.88   12.60
   7   5  -4  184.68   11.90
   7   5  -4  192.98   11.90
   7   5  -4  238.38   14.50
   7   5  -4  195.08   10.90
   7   5  -4  206.98   11.40
   7   5  -4  198.88   11.00
   7  -5  -4  204.88   12.30
   7  -5  -4  209.18   13.60
   7  -5  -4  206.28   13.50
   7   5  -4  212.58   12.50
   7  -5  -6   73.49    7.00
   7  -5  -6   77.39    7.10
   7  -5  -6  103.29    8.80
   7  -5  -6   81.59    7.80
   7  -5  -6   83.29    7.30
   7   5  -6   72.59    7.30
   7   5  -6   79.99    7.90
   7   5  -6   85.99    8.10
   7   5  -6   82.99    8.30
   7   5  -6   85.99    7.20
   7   5  -6   93.29    6.60
   7   5  -6   90.29    8.20
   7   5  -6   80.09    6.90
   7   5  -6   80.99    7.30
   7   5  -6   78.89    7.10
   7   5  -6   75.99    6.60
   7   5  -6   71.29    6.50
   7   5  -6   76.39    7.00
   7   5  -6   88.09    7.40
   7   5  -6   80.69    6.30
   7   5  -6   82.09    8.30
   7   5  -6   94.89    7.00
   7   5  -6   80.19    6.40
   7  -5  -6   82.39    8.30
   7   5  -6   98.89    6.70
   7   5  -6   78.99    6.20
   7   5  -6   74.89    7.70
   7  -5  -6   89.69    8.10
   7  -5  -8   97.69    8.30
   7   5  -8   92.59    8.50
   7  -5  -8  111.79    9.90
   7   5  -8   88.09    8.90
   7   5  -8  111.09    7.00
   7   5  -8  101.79    8.70
   7   5  -8  101.19    8.60
   7   5  -8   97.79    8.50
   7   5  -8  110.29    8.80
   7   5  -8   89.79    7.60
   7   5  -8   91.29    8.00
   7   5  -8   83.89    7.50
   7   5  -8   94.69    9.30
   7   5  -8  104.59    7.40
   7  -5  -8   96.29    7.80
   7  -5  -8   99.59    8.10
   7  -5  -8   92.09    9.10
   7  -5  -8   88.29    7.90
   7   5 -10   30.00    4.40
   7   5 -10   32.40    4.70
   7  -5 -10   32.00    5.40
   7   5 -10   34.70    4.90
   7   5 -10   28.10    4.00
   7   5 -10   30.90    3.90
   7   5 -10   32.20    5.50
   7   5 -10   41.40    4.50
   7   5 -10   35.70    4.10
   7  -5 -10   29.60    5.20
   7   5 -10   24.90    4.80
   7   5 -10   38.40    4.20
   7   5 -10   34.00    3.40
   7   5 -10   32.20    4.90
   7   5 -10   30.20    4.60
   7  -5 -10   34.00    4.40
   7  -5 -10   33.30    4.30
   7   5 -12  218.28   15.30
   7   5 -12  241.88   12.00
   7   5 -12  206.78   12.80
   7   5 -12  202.78   14.60
   7   5 -12  239.18   14.70
   7  -5 -12  253.57   12.90
   7   5 -12  221.88   12.50
   7   5 -14  121.59    7.70
   7   5 -14  121.39    7.10
   7   5 -14  105.89    9.70
   7  -5 -14  107.79    7.50
   7  -5 -14  117.69    7.90
   7   5 -14  108.29    9.30
   7   5 -14  111.99    8.60
   7   5 -14  116.39    9.30
   7  -5 -14  132.89    8.00
   7   5 -14  110.79   10.20
   7   5 -16   16.00    3.20
   7  -5 -16   21.50    2.80
   7   5 -16   19.60    3.20
   7   5 -16   13.60    2.80
   7   5 -16   27.70    3.50
   7   5 -16   17.00    2.20
   7   5 -16   21.10    3.90
   7   5 -16   23.40    4.00
   7   5 -18   48.10    4.20
   7   5 -18   43.70    4.20
   7  -5 -18   46.60    3.20
   7   5 -18   47.20    4.00
   7   5 -18   44.70    3.50
   7   6  13   82.39    5.70
   7   6  13   77.29    5.30
   7   6  11   11.80    2.10
   7   6  11   12.70    2.10
   7  -6  11   13.60    2.70
   7  -6  11   11.70    2.50
   7   6  11   11.20    2.30
   7   6  11   13.90    2.80
   7   6  11   13.90    2.80
   7   6  11   12.50    2.10
   7   6   9    4.40    1.80
   7  -6   9    6.20    2.20
   7  -6   9    4.30    2.20
   7   6   9    4.60    1.70
   7   6   9    3.40    1.80
   7   6   9    3.00    1.80
   7   6   9    4.60    1.70
   7   6   9    8.20    2.10
   7   6   9    3.70    1.90
   7   6   7   56.79    6.50
   7  -6   7   47.70    6.60
   7  -6   7   53.59    6.40
   7   6   7   46.80    5.90
   7   6   7   52.69    6.50
   7   6   7   49.99    6.40
   7   6   7   53.89    5.80
   7   6   7   55.49    5.90
   7   6   7   53.19    5.40
   7   6   7   50.69    6.90
   7   6   5  158.18   12.20
   7  -6   5  139.69   11.30
   7  -6   5  184.68   13.70
   7   6   5  163.38   13.40
   7   6   5  145.69   11.20
   7   6   5  150.48   11.70
   7   6   5  152.98   11.70
   7   6   5  172.18   11.20
   7   6   5  170.68   11.90
   7   6   3   95.29    8.20
   7   6   3   71.89    7.60
   7   6   3   76.59    7.90
   7   6   3   82.79    8.10
   7  -6   3   89.39    8.10
   7   6   3   77.69    8.70
   7   6   3   91.39    7.70
   7   6   3  103.69    8.50
   7   6   3   89.39    6.60
   7   6   3   90.19    7.90
   7   6   3   99.09    9.00
   7   6   3  109.09    8.60
   7   6   3   85.39    8.10
   7  -6   3   99.79    9.80
   7  -6   3   82.09    8.30
   7   6   3   93.29    9.90
   7   6   3   90.69    9.00
   7  -6   3   98.19    8.30
   7   6   1  706.73   34.20
   7   6   1  693.23   33.20
   7   6   1  730.93   31.20
   7   6   1  799.52   31.70
   7   6   1  729.33   28.80
   7   6   1  928.11   31.60
   7  -6   1  762.82   32.30
   7   6   1  680.83   32.60
   7   6   1  705.03   30.60
   7   6   1  632.14   29.60
   7   6   1  692.73   30.30
   7   6   1  751.62   29.30
   7   6   1  793.02   31.60
   7   6   1  665.53   32.50
   7  -6   1  670.83   29.10
   7  -6   1  669.73   30.80
   7  -6   1  668.73   31.50
   7   6   1  574.54   26.70
   7   6   1  723.53   32.20
   7  -6   1  704.93   31.40
   7   6   1  702.43   30.00
   7   6  -1   53.79    4.70
   7   6  -1   54.89    4.90
   7   6  -1   49.40    6.50
   7   6  -1   61.99    7.30
   7  -6  -1   54.49    6.80
   7   6  -1   65.79    6.80
   7   6  -1   57.49    7.40
   7   6  -1   68.99    6.30
   7  -6  -1   60.39    6.20
   7   6  -1   58.89    6.10
   7   6  -1   48.40    5.20
   7   6  -1   72.19    6.00
   7   6  -1   65.79    5.50
   7   6  -1   58.09    6.20
   7   6  -1   62.09    7.20
   7   6  -1   52.09    5.60
   7   6  -1   56.39    4.80
   7   6  -1   56.89    4.90
   7  -6  -1   62.29    6.20
   7  -6  -1   64.29    7.10
   7  -6  -1   61.09    7.00
   7   6  -3  323.17   15.30
   7   6  -3  304.97   15.20
   7   6  -3  339.07   19.10
   7   6  -3  307.67   18.70
   7  -6  -3  360.46   17.90
   7   6  -3  321.57   19.50
   7   6  -3  338.47   19.20
   7   6  -3  302.67   16.50
   7   6  -3  310.77   18.00
   7   6  -3  358.86   16.60
   7   6  -3  343.17   16.90
   7   6  -3  337.47   18.60
   7   6  -3  355.56   16.80
   7   6  -3  340.27   18.10
   7   6  -3  344.67   16.40
   7   6  -3  324.67   18.30
   7   6  -3  341.47   17.70
   7   6  -3  323.07   16.70
   7   6  -3  339.17   15.80
   7   6  -3  341.97   15.70
   7  -6  -3  345.17   18.20
   7  -6  -3  364.76   18.00
   7  -6  -3  391.86   19.80
   7  -6  -3  348.17   19.10
   7   6  -3  327.67   17.50
   7  -6  -5  158.68   11.10
   7   6  -5  154.08   11.10
   7   6  -5  158.68   11.60
   7  -6  -5  146.59   11.40
   7   6  -5  151.28   11.70
   7  -6  -5  158.38   10.60
   7   6  -5  156.38    9.10
   7   6  -5  155.78    9.20
   7   6  -5  142.29   11.40
   7   6  -5  125.29   10.40
   7   6  -5  144.59   10.60
   7   6  -5  134.99   10.10
   7   6  -5  151.48   10.20
   7   6  -5  143.99    9.60
   7   6  -5  127.59    9.60
   7   6  -5  151.38   10.50
   7   6  -5  165.48   10.20
   7   6  -5  165.98   12.30
   7   6  -5  157.68    9.60
   7   6  -5  146.89    9.20
   7   6  -5  161.98    9.30
   7   6  -5  163.58    9.50
   7   6  -5  131.29    9.40
   7   6  -5  144.99   10.80
   7  -6  -5  143.99   10.30
   7  -6  -5  151.38   10.50
   7   6  -5  145.59   10.20
   7  -6  -5  136.59   11.00
   7  -6  -7   30.70    4.70
   7   6  -7   28.00    4.60
   7   6  -7   21.00    4.10
   7   6  -7   28.90    4.50
   7   6  -7   28.90    5.20
   7   6  -7   28.90    4.80
   7   6  -7   30.80    3.70
   7   6  -7   33.60    4.80
   7   6  -7   26.20    3.80
   7  -6  -7   28.60    4.30
   7  -6  -7   25.70    4.50
   7   6  -7   25.50    4.20
   7   6  -7   27.30    4.30
   7   6  -7   28.70    4.30
   7   6  -7   29.60    5.10
   7   6  -7   28.60    3.70
   7  -6  -7   28.90    4.20
   7  -6  -7   30.80    4.40
   7   6  -7   34.10    3.90
   7   6  -7   21.10    4.10
   7   6  -7   30.70    3.80
   7   6  -7   27.40    4.50
   7  -6  -7   25.10    4.20
   7  -6  -9  342.67   17.60
   7   6  -9  346.87   18.90
   7   6  -9  317.47   18.20
   7   6  -9  349.67   18.40
   7   6  -9  372.06   21.30
   7  -6  -9  385.66   20.50
   7   6  -9  358.36   18.80
   7   6  -9  394.76   18.10
   7   6  -9  295.77   17.00
   7   6  -9  349.07   20.40
   7   6  -9  394.16   17.20
   7  -6  -9  373.06   17.70
   7  -6  -9  379.36   18.20
   7   6  -9  341.77   17.50
   7   6  -9  370.26   18.90
   7  -6  -9  328.87   19.70
   7  -6  -9  331.07   17.40
   7   6 -11  107.09    7.70
   7   6 -11   80.99    6.90
   7   6 -11   96.29    9.50
   7   6 -11  101.79    7.00
   7   6 -11   87.79    7.80
   7   6 -11   95.49    7.40
   7   6 -11   87.39    9.20
   7   6 -11   91.79    9.00
   7   6 -11  104.29    8.50
   7  -6 -11   99.09    7.20
   7   6 -11  101.59    8.70
   7   6 -13  166.18   12.20
   7   6 -13  184.58   13.00
   7   6 -13  150.18   11.30
   7   6 -13  142.39    8.40
   7  -6 -13  182.98    9.90
   7   6 -13  153.48   10.90
   7   6 -13  174.38    9.60
   7   6 -15   59.59    5.90
   7   6 -15   68.39    5.60
   7   6 -15   70.79    4.70
   7   6 -15   62.19    6.30
   7  -6 -15   61.89    4.80
   7   6 -15   62.89    5.80
   7   6 -17   45.10    4.00
   7  -6 -17   58.19    3.60
   7   6 -17   55.89    4.70
   7   6 -17   58.89    4.10
   7   7  12   21.20    2.60
   7   7  12   22.40    2.40
   7  -7  12   22.90    2.50
   7   7  10   24.90    3.40
   7   7  10   19.90    2.40
   7  -7  10   17.80    3.00
   7   7  10   21.80    3.20
   7   7  10   19.40    3.30
   7   7  10   22.50    2.80
   7   7  10   23.30    2.70
   7   7   8   48.00    5.90
   7   7   8   42.10    4.90
   7   7   8   47.50    5.20
   7   7   8   39.50    4.90
   7   7   8   46.10    4.80
   7   7   8   38.30    5.40
   7  -7   8   48.00    6.00
   7  -7   8   44.70    5.40
   7   7   8   51.19    5.40
   7   7   8   49.30    4.70
   7   7   8   52.09    5.00
   7   7   6   50.99    6.90
   7  -7   6   43.20    5.70
   7  -7   6   53.59    6.70
   7   7   6   45.60    5.50
   7   7   6   55.39    5.70
   7   7   6   48.90    6.40
   7   7   6   56.19    6.40
   7   7   6   49.60    5.70
   7   7   6   53.99    5.30
   7   7   4  187.98   14.50
   7   7   4  205.48   13.70
   7   7   4  205.18   11.30
   7  -7   4  170.08   12.70
   7   7   4  195.78   13.00
   7   7   4  215.28   12.50
   7   7   4  166.98   11.80
   7   7   4  207.98   12.60
   7   7   4  183.78   13.50
   7   7   4  205.78   13.90
   7   7   2  301.87   19.10
   7   7   2  350.66   17.70
   7   7   2  395.16   18.70
   7   7   2  344.67   17.90
   7   7   2  291.37   16.80
   7   7   2  387.06   17.10
   7   7   2  356.36   18.10
   7   7   2  318.17   19.20
   7   7   2  380.76   18.30
   7   7   2  285.17   16.00
   7  -7   2  313.87   17.80
   7   7   2  343.17   19.60
   7  -7   2  333.07   18.30
   7  -7   2  338.97   18.20
   7  -7   0   38.60    5.60
   7   7   0   39.40    5.80
   7   7   0   43.60    5.60
   7   7   0   49.20    5.70
   7   7   0   42.70    4.60
   7  -7   0   42.10    5.20
   7   7   0   38.20    6.20
   7   7   0   41.00    6.40
   7   7   0   38.10    5.00
   7   7   0   44.40    4.90
   7   7   0   47.60    5.70
   7   7   0   40.90    5.10
   7   7   0   42.00    6.10
   7   7   0   35.80    4.40
   7  -7   0   39.10    4.80
   7   7   0   55.09    6.40
   7   7   0   41.10    5.80
   7   7   0   38.20    4.90
   7  -7   0   43.80    5.80
   7  -7  -2   45.30    6.20
   7   7  -2   50.79    6.40
   7   7  -2   55.99    6.20
   7   7  -2   41.30    6.20
   7   7  -2   52.69    6.90
   7  -7  -2   47.80    5.50
   7   7  -2   48.80    5.90
   7   7  -2   61.19    5.80
   7   7  -2   49.00    5.00
   7   7  -2   49.50    5.60
   7   7  -2   41.40    5.00
   7   7  -2   52.59    5.00
   7   7  -2   46.20    6.00
   7   7  -2   48.50    5.00
   7   7  -2   45.80    4.30
   7  -7  -2   53.09    5.80
   7  -7  -2   47.60    5.80
   7   7  -2   46.10    4.20
   7   7  -2   48.30    6.50
   7   7  -2   44.80    4.30
   7   7  -2   51.29    6.20
   7   7  -2   47.40    5.60
   7  -7  -2   55.39    6.80
   7   7  -4  698.73   28.00
   7   7  -4  746.13   28.40
   7   7  -4  744.33   32.10
   7   7  -4  665.03   32.30
   7   7  -4  669.13   31.70
   7  -7  -4  734.13   30.70
   7  -7  -4  685.63   32.30
   7   7  -4  734.33   32.80
   7   7  -4  769.42   29.40
   7   7  -4  780.02   30.20
   7   7  -4  671.53   30.80
   7   7  -4  632.74   28.90
   7   7  -4  644.74   30.80
   7   7  -4  727.03   29.90
   7   7  -4  716.93   31.30
   7   7  -4  745.03   29.60
   7   7  -4  649.64   30.00
   7   7  -4  685.13   30.60
   7   7  -4  755.22   28.50
   7   7  -4  791.22   29.60
   7  -7  -4  728.73   30.80
   7  -7  -4  711.13   30.80
   7  -7  -4  724.63   32.70
   7  -7  -4  671.03   31.80
   7   7  -4  718.63   30.70
   7   7  -6   89.29    8.70
   7   7  -6   93.69    8.60
   7   7  -6  111.29    9.70
   7  -7  -6   91.79    7.80
   7   7  -6  102.69    7.60
   7   7  -6  109.69    8.60
   7  -7  -6   80.19    8.20
   7   7  -6   96.29    8.30
   7   7  -6   91.49    7.80
   7   7  -6   97.99    7.60
   7   7  -6   81.99    7.70
   7   7  -6  106.89    7.20
   7   7  -6  117.69   10.20
   7   7  -6  103.09    7.30
   7  -7  -6  101.89    8.20
   7  -7  -6   84.19    7.40
   7   7  -6   89.69    8.50
   7   7  -6   97.89    8.60
   7   7  -6  100.69    8.60
   7  -7  -6  100.49    9.40
   7  -7  -6   91.59    8.50
   7   7  -8   78.69    7.30
   7   7  -8   93.79    9.10
   7  -7  -8  105.99    7.70
   7  -7  -8  104.69    8.10
   7   7  -8  106.79    9.50
   7   7  -8  101.89    8.60
   7   7  -8   96.59    8.50
   7   7  -8  107.89    8.30
   7   7  -8   98.99    8.20
   7   7  -8   81.89    6.70
   7   7  -8   91.49    8.30
   7   7 -10  259.57   13.10
   7   7 -10  214.68   12.70
   7   7 -10  240.48   15.50
   7  -7 -10  265.07   12.60
   7  -7 -10  228.78   12.50
   7   7 -10  246.88   15.20
   7   7 -10  239.18   13.80
   7   7 -10  208.78   13.70
   7   7 -10  219.68   11.60
   7   7 -10  243.78   14.10
   7   7 -10  256.87   16.00
   7   7 -10  216.08   12.80
   7  -7 -12    7.60    1.60
   7  -7 -12    8.50    2.00
   7   7 -12   14.00    2.40
   7   7 -12    9.20    2.90
   7   7 -12    4.70    2.00
   7   7 -12    8.70    2.70
   7   7 -12    5.50    1.80
   7  -7 -14  184.88    9.20
   7   7 -14  163.38   10.50
   7   7 -14  197.48   11.70
   7   7 -14  197.08    9.00
   7   7 -14  154.48    9.80
   7   7 -14  176.98   10.00
   7   7 -16  112.69    6.70
   7   7 -16  125.49    6.40
   7  -7 -16  119.29    5.70
   7   7 -16  113.09    6.40
   7  -8  11  113.29    5.70
   7   8  11   94.19    5.30
   7   8   9  178.98    9.30
   7   8   9  209.38   11.00
   7   8   9  211.88   10.00
   7   8   9  201.28    9.30
   7   8   9  172.68   10.10
   7   8   7   21.00    2.90
   7   8   7   19.70    3.00
   7   8   7   19.20    3.40
   7   8   7   20.90    3.40
   7  -8   7   16.20    2.70
   7   8   7   23.10    3.50
   7   8   7   16.40    2.80
   7   8   7   17.90    2.90
   7   8   7   13.60    3.10
   7  -8   5  276.57   15.40
   7   8   5  288.27   16.70
   7   8   5  308.57   17.20
   7   8   5  320.97   17.20
   7   8   5  297.97   18.00
   7   8   5  315.27   16.30
   7   8   5  364.76   16.00
   7   8   5  341.17   15.60
   7   8   3  156.98   10.90
   7   8   3  149.49    9.80
   7   8   3  167.08   10.30
   7  -8   3  138.89    9.90
   7   8   3  136.39   10.50
   7   8   3  153.48    9.40
   7  -8   3  123.39    8.80
   7   8   3  136.99    9.60
   7   8   3  151.28   11.30
   7   8   1  108.09    7.60
   7   8   1   99.99    7.90
   7   8   1   95.29    7.70
   7   8   1   70.19    7.70
   7   8   1   77.89    8.60
   7   8   1   77.99    8.40
   7   8   1   84.59    7.50
   7   8   1  101.59    8.00
   7   8   1   83.29    8.00
   7   8   1   79.79    7.70
   7  -8   1   95.79    7.60
   7   8   1   92.89    7.70
   7  -8   1   84.39    8.00
   7   8  -1   69.69    6.60
   7  -8  -1   70.09    6.60
   7   8  -1   63.99    6.70
   7   8  -1   74.29    6.50
   7   8  -1   80.79    7.20
   7   8  -1   73.99    7.60
   7   8  -1   64.39    7.00
   7   8  -1   88.89    7.40
   7  -8  -1   63.99    6.30
   7  -8  -1   71.19    6.90
   7   8  -1   69.99    7.20
   7   8  -1   82.49    7.70
   7   8  -1   89.89    7.60
   7   8  -1   60.79    7.20
   7   8  -1   64.29    7.60
   7  -8  -1   86.09    8.00
   7   8  -3  335.87   17.20
   7   8  -3  348.37   17.50
   7   8  -3  366.06   19.00
   7  -8  -3  369.86   18.20
   7  -8  -3  350.56   18.00
   7  -8  -3  372.06   18.30
   7   8  -3  344.47   18.10
   7   8  -3  326.67   17.80
   7   8  -3  354.46   19.40
   7   8  -3  392.16   19.10
   7   8  -5   14.50    3.10
   7   8  -5   20.40    3.20
   7   8  -5   20.60    3.80
   7   8  -5   15.80    3.20
   7   8  -5   19.40    3.40
   7   8  -5   25.50    4.10
   7  -8  -5   23.00    3.70
   7  -8  -5   16.80    3.20
   7  -8  -5   23.60    3.60
   7   8  -5   18.70    3.30
   7   8  -5   21.30    3.20
   7   8  -5   19.90    3.70
   7   8  -5   29.10    4.60
   7   8  -7  152.08   10.30
   7   8  -7  147.49   10.60
   7   8  -7  158.48   10.40
   7   8  -7  165.08   10.40
   7  -8  -7  141.39    9.20
   7  -8  -7  148.99    9.90
   7   8  -7  178.18    9.50
   7   8  -7  150.38   10.60
   7   8  -7  164.68   11.60
   7   8  -9  164.38    9.50
   7   8  -9  142.29    9.50
   7   8  -9  140.99    9.60
   7   8  -9  144.09   10.10
   7   8  -9  131.19    9.50
   7   8  -9  168.38    9.80
   7  -8  -9  158.98    8.80
   7  -8  -9  151.58    9.20
   7   8  -9  169.28    8.40
   7   8  -9  164.38   11.30
   7   8  -9  137.49    9.90
   7   8 -11  272.27   12.70
   7   8 -11  239.88   12.60
   7  -8 -11  283.57   11.70
   7  -8 -11  271.47   12.60
   7   8 -11  259.77   13.60
   7   8 -11  246.78   13.60
   7   8 -11  274.67   14.90
   7   8 -11  281.17   13.90
   7   8 -13    8.10    2.00
   7  -8 -13    8.00    1.50
   7   8 -13    6.40    1.60
   7   8 -15  172.88    7.60
   7   8 -15  170.18    7.50
   7  -8 -15  171.98    7.00
   7   9   8   37.80    3.50
   7   9   8   48.70    4.20
   7   9   8   48.30    3.60
   7   9   8   48.40    3.70
   7  -9   8   54.49    4.20
   7   9   8   47.40    3.20
   7   9   6   46.30    4.20
   7   9   6   46.10    3.80
   7  -9   6   40.30    3.90
   7   9   6   43.20    4.80
   7   9   6   50.09    4.20
   7   9   6   37.90    4.20
   7  -9   6   41.80    4.40
   7   9   6   41.90    4.40
   7   9   6   35.30    4.00
   7   9   4   12.90    2.30
   7  -9   4    9.70    2.20
   7   9   4   10.40    2.10
   7   9   4    9.90    2.30
   7   9   4    9.10    2.10
   7   9   4   11.80    2.70
   7  -9   4   11.30    2.50
   7   9   4    8.90    2.20
   7   9   2  401.96   17.30
   7   9   2  310.37   17.40
   7   9   2  326.17   16.90
   7   9   2  393.76   16.80
   7  -9   2  332.17   16.20
   7   9   2  365.86   17.10
   7  -9   2  373.86   18.20
   7   9   2  390.76   17.20
   7   9   2  344.57   18.90
   7   9   0   14.70    2.70
   7   9   0   14.10    3.10
   7  -9   0   11.60    2.60
   7  -9   0   10.00    2.30
   7   9   0   13.20    3.20
   7   9   0   17.60    3.00
   7   9   0   15.90    3.00
   7   9   0   11.30    2.80
   7   9   0   17.90    3.10
   7   9   0   15.40    2.70
   7   9   0   16.30    3.30
   7   9   0    8.60    2.30
   7   9   0   13.00    2.60
   7   9  -2  387.86   20.10
   7   9  -2  459.65   20.10
   7   9  -2  438.16   20.70
   7  -9  -2  398.46   19.10
   7  -9  -2  430.26   19.20
   7   9  -2  452.95   19.90
   7   9  -2  452.55   19.40
   7   9  -2  429.46   19.90
   7   9  -2  381.76   19.80
   7  -9  -2  412.36   19.30
   7   9  -4   44.00    4.90
   7   9  -4   45.90    5.40
   7   9  -4   41.20    4.80
   7  -9  -4   39.30    4.20
   7  -9  -4   36.00    4.20
   7  -9  -4   36.20    4.30
   7   9  -4   38.50    4.40
   7   9  -4   46.80    5.20
   7   9  -6   20.00    3.40
   7   9  -6   21.20    3.50
   7   9  -6   27.30    3.80
   7   9  -6   18.70    3.10
   7   9  -6   17.10    2.90
   7   9  -6   23.20    3.50
   7  -9  -6   16.90    2.60
   7  -9  -6   15.70    2.70
   7  -9  -8  326.77   14.20
   7  -9  -8  327.57   15.00
   7   9  -8  335.97   16.10
   7   9  -8  358.16   16.50
   7   9  -8  337.37   15.90
   7   9  -8  334.37   15.80
   7  -9 -10   56.09    4.20
   7   9 -10   60.59    5.00
   7   9 -10   54.09    4.70
   7   9 -10   53.39    4.40
   7   9 -10   50.99    4.40
   7   9 -10   62.79    5.40
   7   9 -12  256.57   10.60
   7   9 -12  258.47   11.60
   7   9 -12  245.18   10.60
   7  -9 -12  238.58    9.90
   7  10   5   24.30    2.80
   7 -10   5   23.30    2.40
   7  10   5   28.00    2.70
   7  10   5   26.40    2.40
   7  10   3  194.78   10.50
   7  10   3  216.18   10.20
   7 -10   3  201.58   10.10
   7  10   3  218.18   10.70
   7  10   3  215.28   10.00
   7  10   1   44.20    3.80
   7  10   1   37.50    4.20
   7 -10   1   46.20    3.90
   7  10   1   41.80    3.90
   7 -10   1   40.20    3.90
   7  10   1   52.09    4.20
   7  10   1   44.50    4.40
   7 -10  -1  108.19    6.90
   7  10  -1  111.19    7.30
   7  10  -1   94.09    7.10
   7  10  -1  134.19    7.50
   7  10  -1  134.19    7.60
   7 -10  -1  106.49    6.80
   7  10  -1  126.19    7.50
   7  10  -1  105.79    7.30
   7 -10  -3   85.09    5.90
   7  10  -3   90.89    6.10
   7  10  -3   94.49    6.50
   7  10  -3   94.59    6.30
   7 -10  -3   77.99    5.40
   7 -10  -3   83.79    5.70
   7  10  -3   85.79    6.50
   7  10  -3   93.59    6.30
   7  10  -5   41.50    3.90
   7  10  -5   45.10    4.10
   7  10  -5   45.50    4.20
   7 -10  -5   37.20    3.20
   7 -10  -5   37.30    3.50
   7  10  -7    2.60    1.10
   7 -10  -7    2.30    0.70
   7 -10  -7    2.50    0.90
   7  10  -7    4.10    1.30
   7  10  -7    1.20    0.90
   7  10  -9   18.60    2.10
   7  10  -9   18.00    2.10
   7 -10  -9   17.70    1.80
   7  11   0    5.00    0.90
   7  11   0    4.60    1.00
   7 -11   0    5.90    1.00
   7  11  -2   20.10    2.00
   7  11  -2   27.60    2.40
   7 -11  -2   23.10    2.00
   7  11  -2   26.80    2.40
   7  11  -4    9.30    1.40
   7  11  -4   11.20    1.60
   7  11  -4   11.20    1.50
   7 -11  -6   26.60    1.80
   6   0  18   24.20    2.30
   6   0  16  239.18   13.40
   6   0  14  291.47   15.90
   6   0  14  318.37   16.10
   6   0  14  306.57   18.20
   6   0  12  262.67   15.70
   6   0  12  241.68   15.30
   6   0  12  223.18   14.80
   6   0  12  251.97   17.10
   6   0  10  197.78   12.30
   6   0  10  178.78   13.30
   6   0  10  195.88   15.00
   6   0   8  749.92   34.10
   6   0   8  718.03   35.10
   6   0   8  797.32   32.10
   6   0   6  526.85   22.60
   6   0   6  469.55   19.70
   6   0   6  476.05   24.90
   6   0   6  527.45   20.60
   6   0   6  492.55   24.20
   6   0   6  523.45   23.10
   6   0   4   60.79    5.00
   6   0   4   64.89    5.00
   6   0   4   53.49    4.40
   6   0   2   48.60    4.50
   6   0   2   57.29    4.80
   6   0   2   49.50    4.20
   6   0   0  632.34   24.50
   6   0   0  597.54   24.10
   6   0   0  624.64   24.30
   6   0  -2   24.10    2.70
   6   0  -2   28.00    3.40
   6   0  -2   23.10    3.10
   6   0  -2   27.10    3.00
   6   0  -4 2797.52   97.39
   6   0  -4 2942.41   99.09
   6   0  -4 2768.22   98.59
   6   0  -4 2785.22   98.59
   6   0  -4 3113.69   98.09
   6   0  -6  974.70   37.80
   6   0  -6 1038.40   38.40
   6   0  -6 1003.50   38.30
   6   0  -6 1111.29   37.90
   6   0  -8  573.74   23.40
   6   0  -8  545.95   23.00
   6   0  -8  591.94   23.50
   6   0  -8  633.04   23.00
   6   0 -10  925.61   35.00
   6   0 -10  887.81   34.70
   6   0 -10  854.61   33.00
   6   0 -10  944.21   33.30
   6   0 -10  821.82   33.80
   6   0 -10  856.81   32.90
   6   0 -10  820.22   32.70
   6   0 -12  792.22   37.10
   6   0 -12  824.42   36.80
   6   0 -12  854.11   34.30
   6   0 -12  903.71   33.30
   6   0 -12  874.31   32.60
   6   0 -14 1230.68   52.99
   6   0 -14 1333.37   49.60
   6   0 -14 1307.07   49.99
   6   0 -14 1188.98   52.39
   6   0 -14 1415.16   48.10
   6   0 -16  759.02   31.00
   6   0 -16  776.12   34.40
   6   0 -20  517.65   20.00
   6  -1  17   47.10    3.50
   6  -1  17   55.89    4.50
   6   1  17   56.19    4.80
   6   1  15  178.68   10.50
   6   1  15  167.18   10.50
   6   1  15  178.38   12.00
   6  -1  15  180.98   11.80
   6  -1  13  106.49    9.40
   6   1  13  111.59   10.50
   6  -1  13  117.39   10.40
   6  -1  13   96.79    8.00
   6  -1  13  101.59    8.30
   6   1  13  113.09    9.40
   6  -1  11   98.89    9.80
   6   1  11  104.59   10.10
   6   1  11  118.09    8.90
   6  -1  11  104.09    9.30
   6  -1  11  114.39    9.50
   6   1  11  122.09   10.60
   6  -1  11  115.09   10.90
   6   1  11  110.09   10.90
   6  -1   9  496.65   26.40
   6   1   9  409.46   25.30
   6  -1   9  428.96   24.50
   6   1   9  520.45   26.40
   6  -1   9  489.95   24.60
   6  -1   9  516.45   25.20
   6   1   9  510.65   25.90
   6   1   9  567.64   24.00
   6   1   9  538.25   23.40
   6   1   7  134.29    7.10
   6  -1   7  120.09    6.90
   6  -1   7  135.19   11.20
   6  -1   7  128.99   10.30
   6  -1   7  116.19    9.70
   6   1   7  131.89   10.80
   6  -1   7  141.89    9.60
   6   1   7  133.69    9.60
   6  -1   7  135.89    9.30
   6  -1   7  111.79    9.80
   6  -1   5   78.39    5.70
   6   1   5   87.29    5.90
   6   1   5   74.79    5.50
   6   1   5   56.99    6.20
   6   1   5   78.29    7.60
   6  -1   5   68.89    6.90
   6   1   5   74.59    5.30
   6  -1   5   72.69    5.20
   6  -1   5   82.59    7.90
   6   1   5   80.29    6.50
   6   1   5   93.29    7.60
   6  -1   5   75.69    5.70
   6   1   3  427.86   18.20
   6  -1   3  411.76   18.20
   6   1   3  438.56   18.10
   6   1   3  416.96   17.80
   6  -1   3  416.56   18.10
   6  -1   3  398.06   17.30
   6   1   3  391.16   17.10
   6  -1   1  549.35   22.80
   6   1   1  560.14   22.50
   6  -1   1  566.04   22.80
   6   1   1  569.94   22.30
   6   1   1  564.94   22.50
   6   1   1  498.65   21.30
   6  -1   1  504.95   21.60
   6  -1  -1  213.18   11.00
   6  -1  -1  217.78   11.70
   6   1  -1  219.38   11.30
   6  -1  -1  222.18   11.70
   6   1  -1  227.18   11.40
   6  -1  -3  370.16   16.20
   6  -1  -3  388.76   16.20
   6   1  -3  381.76   15.90
   6  -1  -5  593.34   24.40
   6   1  -5  581.84   22.20
   6  -1  -5  603.54   24.80
   6   1  -5  589.64   24.20
   6  -1  -5  604.54   24.60
   6   1  -5  553.64   23.70
   6   1  -5  588.24   24.10
   6  -1  -5  649.54   24.00
   6   1  -5  638.54   23.70
   6   1  -7  183.38    9.30
   6  -1  -7  192.18   11.20
   6  -1  -7  219.58   10.20
   6   1  -7  215.98   10.00
   6   1  -7  202.38   10.30
   6  -1  -7  197.48   10.50
   6   1  -7  186.88   10.00
   6   1  -7  194.38   10.30
   6  -1  -7  196.48   10.60
   6  -1  -7  179.78   10.20
   6   1  -9   51.29    4.70
   6   1  -9   45.70    4.10
   6   1  -9   46.30    4.30
   6  -1  -9   49.40    4.90
   6  -1  -9   50.29    4.70
   6   1  -9   51.79    4.90
   6   1  -9   52.29    4.30
   6   1  -9   48.80    4.20
   6   1  -9   57.09    4.60
   6   1  -9   51.99    4.00
   6  -1  -9   55.09    4.10
   6  -1  -9   41.70    4.10
   6  -1  -9   55.89    4.60
   6   1  -9   49.80    4.30
   6   1  -9   47.80    4.20
   6   1 -11  438.76   23.40
   6   1 -11  423.76   20.10
   6  -1 -11  476.85   20.20
   6   1 -11  503.35   19.80
   6   1 -11  461.05   19.80
   6   1 -11  463.25   20.20
   6   1 -11  517.45   20.10
   6   1 -11  412.16   23.60
   6  -1 -11  514.15   21.40
   6   1 -11  448.36   20.90
   6  -1 -11  471.75   20.70
   6  -1 -13   22.20    3.30
   6   1 -13   16.60    4.00
   6  -1 -13   21.40    3.00
   6   1 -13   18.10    2.70
   6   1 -13   21.70    3.10
   6   1 -13   31.20    5.60
   6  -1 -13   23.70    3.70
   6   1 -13   27.10    3.30
   6   1 -15  156.78   12.70
   6  -1 -15  151.68   10.30
   6   1 -15  159.78   12.70
   6  -1 -15  137.69    9.00
   6  -1 -15  144.89    9.60
   6  -1 -17   71.29    5.90
   6   1 -17   75.49    7.90
   6   1 -19  107.29    7.00
   6   1 -19  127.19    9.50
   6   1 -21  256.67   11.20
   6  -1 -21  253.77   11.10
   6   1 -21  237.68   11.30
   6  -2  16   17.00    2.70
   6  -2  16   14.10    2.00
   6   2  16   22.70    3.00
   6   2  16   18.20    2.50
   6  -2  14  243.28   14.90
   6  -2  14  246.58   14.90
   6   2  14  267.17   14.90
   6   2  12   21.00    4.30
   6   2  12   20.80    4.60
   6  -2  12   18.60    4.10
   6   2  12   20.40    3.40
   6  -2  12   19.10    4.20
   6  -2  10  326.67   20.00
   6  -2  10  304.87   17.80
   6   2  10  311.87   20.40
   6  -2  10  340.77   20.40
   6   2  10  363.56   21.30
   6   2  10  312.47   15.90
   6  -2  10  357.06   18.90
   6   2  10  353.36   17.40
   6   2  10  379.86   18.10
   6  -2   8  608.04   30.30
   6  -2   8  697.03   32.90
   6  -2   8  720.23   32.90
   6   2   8  678.03   33.50
   6   2   8  615.94   28.40
   6   2   8  718.13   31.40
   6  -2   8  666.23   30.20
   6  -2   8  731.43   31.80
   6   2   8  740.13   30.60
   6   2   8  758.82   30.30
   6   2   8  804.72   31.00
   6   2   6    7.40    1.60
   6  -2   6    7.20    1.60
   6  -2   6   10.80    2.70
   6   2   6   10.50    2.00
   6  -2   6    7.20    1.70
   6  -2   6   10.30    2.80
   6  -2   6    8.90    2.50
   6   2   6   10.00    2.50
   6   2   6    8.60    2.60
   6  -2   6    5.80    2.10
   6  -2   6   12.50    2.60
   6   2   6    6.50    2.00
   6  -2   6    6.50    1.60
   6  -2   6    9.70    2.00
   6   2   6   10.20    2.60
   6   2   6    8.70    2.30
   6  -2   6    6.20    2.10
   6   2   6    7.90    2.40
   6  -2   6   10.10    2.90
   6   2   6    8.70    2.90
   6   2   4  421.46   19.50
   6   2   4  346.57   19.10
   6   2   4  414.66   19.30
   6   2   4  449.26   18.30
   6   2   4  464.55   18.40
   6  -2   4  411.86   18.30
   6  -2   4  420.66   18.40
   6   2   4  402.96   17.30
   6  -2   4  377.86   17.20
   6   2   2  315.37   14.70
   6   2   2  340.67   15.10
   6  -2   2  310.67   15.20
   6  -2   2  322.57   15.40
   6   2   2  294.67   14.00
   6   2   0  310.67   14.30
   6   2   0  313.57   14.40
   6  -2   0  302.87   14.80
   6   2   0  260.67   13.20
   6   2   0  310.07   14.50
   6  -2   0  303.07   15.00
   6  -2  -2  327.17   15.60
   6   2  -2  305.97   15.10
   6  -2  -2  357.46   16.40
   6   2  -2  343.57   14.90
   6  -2  -2  344.77   16.40
   6  -2  -4  209.18   11.60
   6  -2  -4  218.58   11.90
   6   2  -4  218.38   11.30
   6   2  -4  209.68   11.10
   6   2  -4  223.38   10.80
   6  -2  -4  215.38   12.00
   6  -2  -6  468.05   20.80
   6   2  -6  456.85   19.80
   6   2  -6  452.95   19.80
   6  -2  -6  470.45   20.70
   6  -2  -6  481.05   21.90
   6  -2  -6  441.86   21.10
   6   2  -6  524.35   19.70
   6  -2  -8  338.07   16.00
   6  -2  -8  306.07   15.20
   6  -2  -8  314.97   15.30
   6   2  -8  345.07   15.20
   6   2  -8  344.47   15.20
   6   2  -8  322.57   15.10
   6   2  -8  328.17   14.70
   6   2  -8  353.96   15.80
   6   2  -8  312.17   14.50
   6   2  -8  363.56   15.30
   6   2  -8  344.67   18.80
   6  -2  -8  298.47   17.10
   6   2  -8  358.36   14.70
   6  -2  -8  350.16   14.90
   6  -2  -8  338.47   15.70
   6  -2 -10  451.45   20.10
   6   2 -10  419.06   19.80
   6  -2 -10  440.36   19.70
   6  -2 -10  395.26   18.30
   6   2 -10  449.86   18.90
   6   2 -10  459.45   19.30
   6   2 -10  488.35   20.10
   6   2 -10  496.25   19.40
   6   2 -10  555.94   20.20
   6  -2 -10  409.26   22.00
   6   2 -10  411.86   19.50
   6   2 -10  455.75   24.00
   6  -2 -10  382.76   18.20
   6   2 -10  467.55   23.50
   6   2 -10  465.75   18.50
   6   2 -12  321.07   14.10
   6   2 -12  249.18   17.60
   6  -2 -12  291.47   14.70
   6   2 -12  280.17   17.90
   6  -2 -12  245.88   13.00
   6   2 -12  287.97   13.40
   6   2 -12  249.68   13.00
   6   2 -12  277.27   13.80
   6  -2 -12  255.07   16.00
   6   2 -14  633.44   32.10
   6   2 -14  770.02   26.70
   6   2 -14  720.23   26.50
   6   2 -14  592.04   25.40
   6  -2 -14  667.03   27.50
   6   2 -14  593.74   32.10
   6  -2 -14  610.34   27.40
   6   2 -16   59.19    7.30
   6  -2 -16   46.90    4.80
   6  -2 -16   48.00    5.00
   6   2 -16   62.09    7.70
   6   2 -16   54.99    4.70
   6   2 -18   94.19    8.80
   6   2 -18   78.79    7.70
   6   2 -18   86.29    6.50
   6   2 -18   94.59    7.60
   6   2 -20   21.60    2.20
   6   2 -20   20.10    2.70
   6   2 -20   20.00    3.10
   6   3  17   35.30    2.90
   6   3  17   35.70    3.20
   6   3  15   20.60    3.30
   6   3  15   23.50    3.60
   6   3  15   27.50    4.10
   6  -3  15   25.40    3.20
   6  -3  15   26.00    3.90
   6  -3  13    1.20    1.00
   6   3  13    0.40    1.20
   6   3  13    1.20    1.10
   6  -3  13    2.80    1.60
   6   3  13    0.90    1.40
   6  -3  13    3.00    1.90
   6  -3  11  257.27   15.50
   6   3  11  278.77   14.60
   6  -3  11  284.67   16.80
   6   3  11  266.07   17.60
   6  -3  11  236.38   16.70
   6  -3  11  251.67   15.60
   6  -3   9   52.09    6.80
   6   3   9   55.79    7.60
   6   3   9   62.69    6.30
   6   3   9   60.59    6.10
   6   3   9   60.29    6.40
   6   3   9   77.69    7.70
   6  -3   9   55.39    6.90
   6  -3   9   68.39    8.20
   6  -3   7  489.75   25.50
   6  -3   7  460.05   24.20
   6   3   7  417.06   20.90
   6   3   7  546.05   23.80
   6   3   7  510.65   22.70
   6   3   7  515.25   24.20
   6   3   7  470.35   25.50
   6  -3   7  521.45   24.60
   6  -3   7  462.95   19.60
   6   3   7  494.15   24.20
   6  -3   7  498.85   24.00
   6   3   7  541.45   23.60
   6   3   5  233.78   14.50
   6  -3   5  236.08   14.20
   6   3   5  268.37   14.80
   6   3   5  277.57   14.40
   6   3   5  251.47   13.50
   6   3   5  283.57   15.60
   6  -3   5  239.58   15.30
   6  -3   5  244.78   15.20
   6   3   5  286.67   13.00
   6   3   5  255.17   14.90
   6   3   5  260.27   12.00
   6   3   5  230.28   11.40
   6  -3   5  237.68   12.70
   6   3   5  183.38   12.20
   6  -3   5  238.68   14.40
   6   3   5  241.58   15.50
   6  -3   5  249.08   12.70
   6   3   3   49.30    5.20
   6   3   3   48.90    5.50
   6   3   3   45.70    5.60
   6   3   3   52.09    5.10
   6   3   3   59.59    5.10
   6  -3   3   46.70    4.90
   6   3   3   50.29    5.30
   6   3   3   47.30    5.20
   6   3   3   43.00    5.20
   6   3   3   50.99    5.30
   6   3   3   44.40    4.20
   6  -3   3   46.00    4.80
   6  -3   1  428.26   19.70
   6   3   1  409.36   18.00
   6   3   1  394.36   19.40
   6  -3   1  414.86   19.30
   6   3   1  423.86   18.80
   6   3   1  442.46   18.90
   6   3  -1  257.17   14.60
   6  -3  -1  288.07   15.10
   6  -3  -1  287.57   14.70
   6   3  -1  292.77   14.20
   6  -3  -1  288.57   14.90
   6   3  -1  301.47   14.20
   6  -3  -3   78.99    6.30
   6   3  -3   75.49    5.60
   6  -3  -3   68.69    6.20
   6   3  -3   71.79    5.60
   6   3  -5  171.78   10.70
   6  -3  -5  188.28   11.40
   6  -3  -5  183.68   11.20
   6   3  -5  190.28    9.80
   6  -3  -5  180.58   11.40
   6   3  -5  177.08   10.10
   6   3  -5  178.88   10.20
   6  -3  -5  175.18   10.80
   6  -3  -7    1.70    1.40
   6   3  -7    1.40    0.80
   6   3  -7    3.50    1.50
   6   3  -7    1.30    0.90
   6   3  -7    4.30    1.30
   6   3  -7    2.80    1.60
   6   3  -7    3.40    1.20
   6  -3  -7    3.00    1.40
   6  -3  -7    2.20    1.10
   6   3  -7    1.30    1.00
   6   3  -7    1.90    1.20
   6   3  -7    1.40    1.00
   6   3  -7    2.90    1.20
   6  -3  -7    2.20    1.10
   6   3  -7    1.50    1.00
   6  -3  -7    1.80    1.10
   6  -3  -7    2.80    1.70
   6   3  -7    2.20    1.20
   6   3  -7    3.30    1.70
   6   3  -7    2.00    1.40
   6   3  -9  519.85   19.10
   6  -3  -9  462.55   19.10
   6  -3  -9  454.85   20.60
   6  -3  -9  432.26   20.10
   6  -3  -9  418.66   19.70
   6   3  -9  485.15   19.60
   6   3  -9  457.45   23.60
   6   3  -9  460.25   19.90
   6   3  -9  510.55   20.90
   6   3  -9  491.65   19.70
   6   3  -9  520.55   20.30
   6   3  -9  482.05   24.70
   6   3  -9  376.86   20.30
   6   3  -9  458.95   24.20
   6   3  -9  426.26   20.40
   6   3  -9  448.56   23.50
   6   3  -9  414.76   20.60
   6  -3  -9  442.96   20.00
   6  -3  -9  431.56   22.60
   6   3 -11  339.87   14.90
   6   3 -11  295.57   19.40
   6   3 -11  290.47   18.60
   6  -3 -11  277.67   17.20
   6   3 -11  228.58   14.50
   6   3 -11  279.47   18.70
   6  -3 -11  315.97   15.50
   6   3 -11  304.67   14.50
   6   3 -11  327.87   14.50
   6   3 -13  586.14   31.30
   6   3 -13  578.54   30.40
   6  -3 -13  575.14   28.30
   6  -3 -13  660.73   26.40
   6  -3 -13  603.84   25.80
   6  -3 -13  552.54   24.00
   6   3 -13  690.03   25.20
   6   3 -13  627.44   24.80
   6   3 -13  594.94   24.20
   6   3 -13  532.95   30.30
   6  -3 -15  123.69    8.40
   6   3 -15  114.69   11.20
   6   3 -15  109.79    7.50
   6   3 -15  117.39    6.90
   6   3 -15  122.59   11.30
   6   3 -15  101.69   10.90
   6  -3 -15  126.39    8.50
   6   3 -17   21.80    4.30
   6   3 -17   21.10    4.20
   6   3 -17   23.50    4.40
   6   3 -17   24.60    2.70
   6   3 -17   24.40    3.60
   6  -3 -17   19.70    3.00
   6   3 -19   77.39    5.20
   6   3 -19   69.69    5.90
   6   3 -19   73.29    6.40
   6   3 -19   78.69    6.50
   6   3 -21    4.40    0.90
   6   4  16   99.29    6.40
   6   4  16  106.19    6.30
   6  -4  16  112.29    6.90
   6   4  14   15.50    3.00
   6  -4  14   17.10    3.40
   6   4  14   14.10    2.90
   6   4  12  164.58   10.00
   6   4  12  157.78   11.90
   6   4  12  156.58    9.30
   6  -4  12  153.78   11.10
   6  -4  12  161.38   12.60
   6   4  10   95.69    7.50
   6   4  10   96.19    7.70
   6   4  10   76.59    8.60
   6   4  10   98.79    8.70
   6   4  10   86.29    7.60
   6  -4  10   86.09    9.40
   6  -4  10   82.69    8.60
   6  -4   8   73.09    8.70
   6  -4   8   73.39    8.30
   6   4   8   76.29    8.70
   6   4   8   88.59    8.10
   6   4   8   57.59    6.00
   6   4   8   86.19    8.30
   6  -4   8   84.39    7.70
   6   4   8   91.89    7.90
   6   4   8   96.59    8.00
   6   4   8   77.89    7.00
   6   4   8   78.19    7.70
   6   4   6  174.28   11.40
   6   4   6  166.28    8.80
   6   4   6  173.68   12.30
   6   4   6  138.69   10.00
   6   4   6  158.88   11.80
   6  -4   6  145.89   10.70
   6   4   6  171.28   11.20
   6   4   6  198.28   11.70
   6   4   6  181.28   11.90
   6   4   6  161.98   10.50
   6   4   6  168.68   12.10
   6   4   6  128.59    9.70
   6  -4   6  157.78   12.60
   6  -4   6  175.58   13.00
   6   4   6  153.48    9.70
   6  -4   6  164.18    9.90
   6   4   6  166.78   12.60
   6  -4   6  160.68    9.70
   6   4   4  278.97   16.10
   6   4   4  331.27   16.10
   6   4   4  238.98   14.20
   6   4   4  291.07   15.20
   6  -4   4  268.87   15.00
   6   4   4  278.07   15.10
   6   4   4  268.97   15.80
   6   4   4  269.67   13.00
   6   4   4  325.87   14.00
   6   4   4  285.37   16.80
   6   4   4  316.77   15.70
   6   4   4  293.47   16.10
   6   4   4  234.38   13.90
   6   4   4  282.77   16.70
   6   4   4  285.07   15.00
   6  -4   4  279.37   17.00
   6  -4   4  304.27   17.40
   6   4   4  249.97   13.90
   6  -4   4  270.67   14.60
   6   4   4  246.18   15.70
   6  -4   4  288.37   14.70
   6  -4   2   47.60    5.40
   6   4   2   60.59    5.10
   6   4   2   58.79    4.90
   6   4   2   58.39    6.70
   6   4   2   57.69    5.20
   6   4   2   45.70    4.90
   6  -4   2   60.89    6.10
   6   4   2   62.69    5.90
   6   4   2   75.29    6.40
   6   4   2   70.09    6.30
   6   4   2   56.69    6.50
   6  -4   2   62.89    6.90
   6  -4   2   59.19    6.70
   6   4   2   64.39    6.30
   6   4   2   51.59    5.40
   6   4   2   63.69    6.10
   6   4   2   62.19    5.90
   6   4   2   56.79    6.00
   6   4   2   51.69    6.00
   6   4   2   55.59    6.40
   6   4   2   59.29    7.00
   6  -4   2   61.49    5.90
   6   4   2   56.09    5.20
   6   4   0  107.79    7.10
   6   4   0  100.89    8.70
   6   4   0   93.59    6.60
   6   4   0  103.69    8.30
   6   4   0   99.89    7.70
   6   4   0   99.29    8.90
   6   4   0   97.99    8.60
   6   4   0  106.19    7.80
   6  -4   0   95.79    7.90
   6  -4   0  120.19    9.30
   6   4   0  118.39    7.90
   6  -4   0  111.19    8.50
   6   4   0  100.79    7.40
   6   4   0  111.69    8.60
   6   4   0   97.39    7.20
   6  -4   0  100.09    8.00
   6   4   0   86.49    8.10
   6   4   0  101.99    7.50
   6  -4  -2  419.96   18.60
   6   4  -2  459.85   18.40
   6   4  -2  380.56   17.30
   6   4  -2  416.76   18.60
   6  -4  -2  371.86   18.50
   6   4  -2  437.96   18.90
   6  -4  -2  423.06   20.20
   6   4  -2  395.86   18.40
   6   4  -2  411.26   19.10
   6   4  -2  373.46   18.70
   6   4  -2  379.46   19.50
   6  -4  -4  329.87   17.40
   6   4  -4  388.46   16.90
   6   4  -4  365.36   18.10
   6   4  -4  330.47   16.70
   6   4  -4  330.07   17.30
   6  -4  -4  342.37   17.10
   6   4  -4  339.37   17.70
   6   4  -4  336.67   18.00
   6   4  -4  341.07   17.10
   6   4  -4  341.37   17.70
   6   4  -4  297.07   16.40
   6   4  -4  343.17   15.40
   6   4  -4  342.77   15.20
   6  -4  -4  322.87   15.90
   6   4  -4  343.17   16.10
   6  -4  -4  330.67   17.30
   6   4  -4  350.66   16.20
   6   4  -4  296.67   15.70
   6   4  -4  332.47   17.60
   6   4  -4  312.27   14.70
   6   4  -4  332.97   15.40
   6   4  -4  326.97   15.20
   6  -4  -4  374.56   17.80
   6   4  -4  365.36   16.50
   6  -4  -4  298.27   16.80
   6  -4  -4  326.47   16.30
   6   4  -4  325.57   17.30
   6  -4  -6  609.64   25.90
   6  -4  -6  599.14   25.70
   6  -4  -6  606.94   26.80
   6   4  -6  601.64   26.70
   6   4  -6  552.04   26.00
   6  -4  -6  588.64   27.10
   6   4  -6  576.44   26.40
   6   4  -6  575.84   27.40
   6   4  -6  678.63   24.80
   6   4  -6  615.84   24.10
   6   4  -6  646.74   27.20
   6   4  -6  572.74   23.90
   6   4  -6  611.14   28.50
   6   4  -6  612.04   26.50
   6   4  -6  603.84   25.90
   6   4  -6  542.35   25.20
   6   4  -6  761.62   27.10
   6   4  -6  639.24   26.10
   6   4  -6  623.44   28.00
   6   4  -6  558.54   24.70
   6  -4  -6  605.34   25.60
   6  -4  -6  582.04   27.50
   6   4  -6  641.24   25.30
   6  -4  -6  608.44   26.60
   6   4  -8  140.09   10.40
   6   4  -8  131.49   10.20
   6   4  -8  147.69   10.40
   6   4  -8  176.48   11.30
   6   4  -8  163.78   12.60
   6  -4  -8  165.08   11.90
   6   4  -8  163.38    8.80
   6   4  -8  169.28    9.30
   6   4  -8  149.19   10.10
   6   4  -8  186.68    9.80
   6   4  -8  154.58   10.60
   6   4  -8  173.98   11.40
   6   4  -8  131.79    9.40
   6  -4  -8  159.38   10.20
   6   4  -8  174.88    9.50
   6   4  -8  158.88   12.20
   6   4  -8  182.08   10.00
   6   4  -8  207.88   11.70
   6  -4  -8  158.18   10.30
   6  -4  -8  164.28   12.10
   6  -4  -8  162.58   10.20
   6  -4  -8  162.98   10.30
   6  -4 -10  238.98   15.10
   6   4 -10  212.68   14.00
   6  -4 -10  208.08   11.60
   6   4 -10  209.98   12.10
   6   4 -10  219.08   15.50
   6   4 -10  240.08   11.90
   6   4 -10  236.98   12.20
   6   4 -10  222.38   11.60
   6   4 -10  245.58   12.10
   6   4 -10  238.08   16.50
   6   4 -10  168.98   12.30
   6   4 -10  203.98   12.30
   6   4 -10  228.48   15.60
   6   4 -10  208.28   13.00
   6  -4 -10  223.98   11.90
   6  -4 -10  229.88   12.70
   6   4 -12  390.56   17.10
   6   4 -12  352.66   17.40
   6   4 -12  398.76   17.30
   6   4 -12  356.66   21.90
   6   4 -12  368.56   16.70
   6  -4 -12  342.87   20.10
   6   4 -12  354.46   21.80
   6   4 -12  376.36   19.50
   6   4 -12  377.56   20.60
   6   4 -12  346.47   17.80
   6  -4 -12  405.76   18.30
   6  -4 -12  394.06   18.20
   6   4 -12  309.87   17.90
   6   4 -12  371.46   22.60
   6   4 -14   70.49    8.70
   6   4 -14   70.39    8.60
   6   4 -14   74.89    6.00
   6  -4 -14   72.09    6.40
   6  -4 -14   70.79    6.20
   6   4 -14   74.59    5.50
   6   4 -14   65.39    8.30
   6   4 -14   72.99    7.10
   6   4 -14   72.59    7.80
   6   4 -16    6.40    2.60
   6   4 -16   10.80    2.60
   6   4 -16    6.30    2.80
   6   4 -16    4.10    1.30
   6   4 -16    5.60    2.50
   6   4 -16    9.60    3.10
   6  -4 -16    6.30    1.80
   6  -4 -16    8.50    2.00
   6  -4 -18   64.59    4.70
   6   4 -18   72.89    6.20
   6   4 -18   67.29    5.20
   6   4 -18   71.49    6.90
   6   4 -18   67.39    6.60
   6   4 -18   77.69    6.90
   6   4 -20  112.89    6.20
   6   4 -20  121.59    6.80
   6   4 -20  113.59    6.40
   6   4 -20  109.19    6.30
   6  -5  15   10.70    2.20
   6   5  15    8.30    1.90
   6   5  15    8.10    1.80
   6  -5  13  158.18   11.40
   6   5  13  178.68    9.30
   6   5  13  160.48   11.00
   6   5  11   14.10    2.80
   6   5  11   15.60    3.30
   6   5  11   10.40    2.70
   6  -5  11   17.60    3.80
   6   5  11   10.70    2.90
   6   5  11   12.10    2.60
   6   5   9  157.18   11.20
   6   5   9  136.69   11.40
   6   5   9  152.78   11.50
   6   5   9  166.38   11.00
   6  -5   9  165.78   12.80
   6   5   9  177.28   11.00
   6   5   9  150.18   10.30
   6   5   9  177.58   11.80
   6   5   7  306.27   17.80
   6  -5   7  307.57   18.90
   6   5   7  303.47   16.60
   6   5   7  280.47   17.10
   6   5   7  307.67   16.60
   6   5   7  291.57   17.60
   6   5   7  287.07   17.70
   6   5   7  291.87   15.80
   6   5   7  324.27   17.20
   6   5   5  145.99    8.50
   6   5   5  130.79   11.30
   6   5   5  123.69   10.40
   6   5   5  129.39    8.90
   6  -5   5  140.39    9.70
   6   5   5  129.69   10.70
   6   5   5  156.88   11.20
   6   5   5  153.68   10.40
   6   5   5  187.18   11.30
   6   5   5  142.99   11.50
   6   5   5  157.58   10.40
   6   5   5  154.88   11.30
   6  -5   5  147.49    9.70
   6  -5   5  141.99   11.90
   6   5   3   23.60    3.10
   6   5   3   22.90    4.50
   6   5   3   16.60    3.30
   6   5   3   20.60    4.00
   6   5   3   15.40    3.20
   6   5   3   21.70    3.90
   6   5   3   23.30    3.90
   6   5   3   21.90    3.40
   6   5   3   23.90    3.30
   6   5   3   20.60    3.50
   6   5   3   26.20    3.90
   6   5   3   17.70    3.90
   6   5   3   19.00    3.90
   6   5   3   21.90    3.60
   6   5   3   23.70    3.80
   6  -5   3   19.20    3.60
   6   5   3   20.90    3.30
   6  -5   3   19.70    4.20
   6  -5   3   24.60    3.90
   6   5   3   22.20    3.30
   6   5   1    0.40    1.30
   6   5   1    2.80    1.80
   6   5   1    2.80    1.50
   6   5   1    4.00    1.80
   6   5   1    3.30    1.30
   6   5   1    2.20    1.90
   6   5   1    5.20    1.70
   6  -5   1    0.70    1.00
   6   5   1    3.00    1.50
   6   5   1    3.00    1.50
   6   5   1    5.40    2.00
   6   5   1    1.90    1.30
   6   5   1    0.90    0.90
   6   5   1    2.40    1.40
   6   5   1    2.40    1.20
   6   5   1    5.30    2.20
   6   5   1    4.90    1.40
   6  -5   1    4.70    1.90
   6   5   1    2.40    1.30
   6   5   1    3.30    1.40
   6  -5   1    3.20    1.40
   6   5  -1  734.63   32.20
   6   5  -1  810.82   30.80
   6  -5  -1  718.03   32.10
   6   5  -1  784.92   31.40
   6   5  -1  737.53   33.00
   6   5  -1  827.82   32.70
   6   5  -1  730.13   29.60
   6   5  -1  732.13   30.20
   6  -5  -1  733.03   30.30
   6   5  -1  784.42   29.80
   6   5  -1  778.22   29.10
   6   5  -1  719.63   32.10
   6   5  -1  714.43   30.30
   6   5  -1  686.23   28.00
   6   5  -1  781.52   28.70
   6   5  -1  740.63   28.20
   6   5  -1  639.44   27.60
   6   5  -1  697.53   31.70
   6  -5  -1  740.23   31.80
   6  -5  -1  747.83   31.80
   6  -5  -1  735.43   29.20
   6  -5  -3  194.18   11.40
   6  -5  -3  189.78   11.50
   6  -5  -3  189.78   11.30
   6   5  -3  188.18   12.30
   6   5  -3  175.08   11.90
   6  -5  -3  185.58   11.00
   6   5  -3  167.78   12.20
   6   5  -3  173.28   12.40
   6   5  -3  177.88   12.00
   6   5  -3  161.78   10.20
   6   5  -3  168.48    9.30
   6   5  -3  158.58    9.30
   6   5  -3  178.08   11.20
   6   5  -3  191.28   10.80
   6   5  -3  204.28   11.00
   6   5  -3  181.18   10.20
   6   5  -3  168.98   11.40
   6   5  -3  153.78   10.40
   6   5  -3  166.48   10.40
   6   5  -3  203.98   12.90
   6   5  -3  173.98    9.60
   6   5  -3  193.68   10.20
   6   5  -3  181.28    9.80
   6   5  -3  169.88   11.40
   6   5  -3  181.38   10.00
   6   5  -3  161.68   10.10
   6  -5  -3  215.28   12.80
   6   5  -3  180.58   11.00
   6   5  -5  730.53   31.10
   6  -5  -5  687.73   30.40
   6   5  -5  653.03   29.50
   6   5  -5  642.34   29.60
   6   5  -5  709.63   31.70
   6  -5  -5  687.33   30.10
   6   5  -5  713.23   31.00
   6   5  -5  697.63   30.10
   6   5  -5  704.03   27.30
   6   5  -5  665.43   29.50
   6   5  -5  684.53   28.70
   6   5  -5  677.63   26.80
   6   5  -5  661.13   26.80
   6   5  -5  687.83   30.20
   6   5  -5  649.04   28.80
   6   5  -5  693.83   28.90
   6   5  -5  664.83   27.80
   6   5  -5  639.54   28.20
   6   5  -5  672.93   28.40
   6   5  -5  677.73   27.00
   6   5  -5  712.33   31.30
   6   5  -5  689.43   27.60
   6   5  -5  672.63   27.20
   6  -5  -5  708.43   28.90
   6  -5  -5  652.93   28.60
   6  -5  -5  720.13   29.20
   6   5  -5  742.63   28.80
   6  -5  -7  127.99    8.90
   6   5  -7  119.69    7.50
   6   5  -7  129.19    9.70
   6  -5  -7  115.79    9.10
   6   5  -7  112.49    9.30
   6   5  -7  123.79   10.70
   6   5  -7  115.29    9.10
   6   5  -7  111.09    9.30
   6   5  -7  106.39    8.90
   6   5  -7  108.99    8.60
   6   5  -7  126.49    9.20
   6   5  -7  122.69    8.30
   6  -5  -7  115.09    9.00
   6   5  -7  112.99   10.20
   6   5  -7  134.39    9.10
   6   5  -7  113.19    9.00
   6   5  -7  123.29    7.80
   6   5  -7  119.19    7.70
   6   5  -7  125.29   10.80
   6  -5  -7  107.39    8.30
   6  -5  -7  116.39    8.70
   6  -5  -7  121.49   10.10
   6  -5  -9  386.16   18.20
   6  -5  -9  369.16   20.60
   6   5  -9  403.36   16.30
   6   5  -9  314.37   17.40
   6   5  -9  380.26   19.90
   6   5  -9  366.26   19.10
   6   5  -9  364.36   17.80
   6   5  -9  388.56   17.20
   6   5  -9  356.16   21.10
   6   5  -9  426.96   18.00
   6   5  -9  375.86   17.10
   6  -5  -9  375.96   21.20
   6   5  -9  311.17   18.50
   6   5  -9  348.17   18.30
   6   5  -9  365.66   21.70
   6  -5  -9  365.66   18.00
   6   5  -9  348.57   19.10
   6   5  -9  337.67   17.70
   6   5  -9  388.66   22.00
   6  -5  -9  349.77   17.60
   6  -5 -11    6.30    2.00
   6  -5 -11    9.00    2.30
   6   5 -11    4.80    1.60
   6   5 -11    8.30    2.20
   6   5 -11    6.00    1.80
   6   5 -11    7.00    2.90
   6   5 -11    8.30    3.20
   6  -5 -11    6.40    2.50
   6   5 -11    7.30    2.60
   6   5 -11    7.20    2.00
   6   5 -11    8.60    2.70
   6  -5 -11    4.00    2.10
   6   5 -11    6.00    2.10
   6  -5 -13  530.05   21.00
   6  -5 -13  450.25   20.70
   6   5 -13  451.65   20.30
   6   5 -13  441.56   23.40
   6   5 -13  452.55   22.30
   6   5 -13  484.35   19.70
   6   5 -13  440.36   25.10
   6   5 -13  404.86   21.20
   6   5 -13  458.35   25.60
   6   5 -15  127.59   11.10
   6  -5 -15  143.59    8.90
   6   5 -15  140.49    8.00
   6   5 -15  135.19   11.50
   6   5 -15  124.29    9.90
   6   5 -15  133.29    9.40
   6  -5 -15  135.99    8.60
   6  -5 -17  244.88   11.90
   6   5 -17  257.87   13.80
   6   5 -17  259.57   14.70
   6   5 -17  259.87   14.80
   6   5 -17  256.47   12.50
   6  -5 -17  251.97   11.70
   6   5 -19   65.69    3.90
   6   5 -19   80.09    5.50
   6   5 -19   73.09    5.30
   6   5 -19   77.39    5.30
   6   6  14  135.69    8.10
   6  -6  14  136.59    7.80
   6   6  12  141.39    9.10
   6   6  12  136.89    7.90
   6   6  12  136.39    9.00
   6   6  12  137.09    9.70
   6   6  12  123.49    9.40
   6  -6  12  140.79    9.70
   6   6  10   21.70    3.90
   6  -6  10   22.20    4.50
   6  -6  10   21.60    4.30
   6   6  10   26.00    4.50
   6   6  10   23.90    3.70
   6   6  10   25.40    3.50
   6   6  10   24.00    3.50
   6   6   8   32.00    5.00
   6  -6   8   41.30    6.20
   6  -6   8   30.80    5.40
   6   6   8   34.20    4.70
   6   6   8   30.90    4.20
   6   6   8   32.80    5.00
   6   6   8   33.00    5.10
   6   6   8   33.40    4.60
   6   6   6  365.16   20.50
   6   6   6  399.46   19.90
   6  -6   6  379.96   22.20
   6  -6   6  394.56   22.70
   6   6   6  348.87   21.20
   6   6   6  410.26   20.90
   6   6   6  395.06   20.40
   6   6   6  401.26   19.50
   6   6   6  386.06   19.10
   6   6   6  413.46   21.80
   6   6   4  502.45   25.10
   6   6   4  475.15   24.80
   6   6   4  530.25   24.50
   6   6   4  523.55   24.20
   6   6   4  597.14   25.00
   6   6   4  542.75   26.90
   6   6   4  513.35   26.00
   6   6   4  519.95   23.20
   6   6   4  546.65   24.50
   6  -6   4  517.25   24.10
   6   6   4  556.64   22.20
   6   6   4  500.55   26.90
   6  -6   4  532.05   27.20
   6   6   4  470.75   22.30
   6  -6   4  485.45   23.60
   6   6   2  286.97   18.10
   6   6   2  303.97   19.30
   6   6   2  355.56   17.40
   6   6   2  325.57   15.20
   6   6   2  334.87   19.80
   6   6   2  309.47   17.50
   6   6   2  314.97   16.80
   6   6   2  285.67   16.70
   6   6   2  262.87   16.00
   6   6   2  309.17   16.80
   6   6   2  329.47   15.90
   6   6   2  323.97   16.80
   6   6   2  328.57   16.80
   6  -6   2  310.27   17.40
   6  -6   2  266.77   15.30
   6  -6   2  332.37   19.20
   6   6   2  293.57   15.70
   6   6   0  616.64   29.70
   6   6   0  651.03   30.60
   6   6   0  653.63   27.70
   6   6   0  521.45   23.60
   6   6   0  676.53   28.50
   6   6   0  598.14   28.40
   6   6   0  706.53   29.40
   6   6   0  624.24   27.00
   6   6   0  587.74   26.30
   6   6   0  597.14   25.20
   6   6   0  698.43   26.90
   6   6   0  563.04   25.60
   6   6   0  653.23   27.50
   6   6   0  631.44   25.20
   6   6   0  606.94   29.10
   6   6   0  585.24   26.60
   6   6   0  634.74   24.30
   6   6   0  571.84   23.80
   6   6   0  597.14   28.50
   6  -6   0  674.23   29.30
   6  -6   0  581.34   26.50
   6   6   0  605.64   26.60
   6  -6  -2  469.75   21.80
   6  -6  -2  460.35   21.90
   6  -6  -2  430.56   22.90
   6   6  -2  433.46   22.60
   6   6  -2  471.25   22.30
   6   6  -2  475.45   24.10
   6   6  -2  436.36   23.60
   6   6  -2  502.15   22.90
   6   6  -2  470.75   23.20
   6   6  -2  458.15   20.10
   6   6  -2  476.75   20.90
   6   6  -2  449.36   21.30
   6   6  -2  476.25   20.90
   6   6  -2  466.75   20.30
   6   6  -2  443.96   22.70
   6   6  -2  564.74   21.20
   6   6  -2  402.16   20.00
   6   6  -2  472.55   19.70
   6   6  -2  437.46   19.20
   6  -6  -2  501.45   23.60
   6   6  -2  391.06   22.30
   6   6  -2  421.06   18.80
   6   6  -2  414.66   18.90
   6   6  -2  460.25   22.40
   6   6  -2  466.45   21.70
   6  -6  -4  522.95   23.30
   6  -6  -4  476.45   22.70
   6  -6  -4  492.75   23.20
   6  -6  -4  487.35   24.50
   6   6  -4  525.95   24.70
   6   6  -4  461.05   23.70
   6  -6  -4  486.55   22.70
   6   6  -4  500.65   24.70
   6   6  -4  517.95   24.20
   6   6  -4  497.45   24.70
   6   6  -4  501.95   22.50
   6   6  -4  513.15   24.70
   6   6  -4  456.75   23.00
   6   6  -4  503.55   21.30
   6   6  -4  453.75   21.50
   6   6  -4  445.16   21.50
   6   6  -4  512.75   23.60
   6   6  -4  502.65   22.70
   6   6  -4  488.25   21.70
   6   6  -4  489.15   23.10
   6   6  -4  489.95   21.80
   6   6  -4  514.55   25.20
   6   6  -4  485.25   21.10
   6   6  -4  532.55   21.70
   6   6  -4  484.35   20.80
   6  -6  -4  498.25   24.70
   6   6  -4  463.35   23.30
   6   6  -4  485.95   20.50
   6   6  -4  483.95   20.60
   6   6  -4  442.16   23.70
   6   6  -4  527.95   23.10
   6  -6  -6  288.37   17.10
   6  -6  -6  288.47   16.90
   6   6  -6  274.17   16.20
   6   6  -6  274.57   16.50
   6   6  -6  312.37   18.70
   6   6  -6  292.87   17.10
   6   6  -6  271.37   17.40
   6   6  -6  264.67   15.20
   6  -6  -6  285.47   15.80
   6   6  -6  332.37   14.80
   6   6  -6  309.47   16.80
   6   6  -6  262.37   14.60
   6   6  -6  282.17   16.10
   6   6  -6  318.57   16.60
   6   6  -6  319.37   15.90
   6   6  -6  314.07   18.50
   6   6  -6  325.07   14.90
   6   6  -6  294.77   14.70
   6   6  -6  353.06   16.10
   6  -6  -6  265.27   17.10
   6  -6  -6  309.27   16.40
   6  -6  -6  273.97   15.50
   6   6  -6  309.07   14.50
   6   6  -6  321.97   14.70
   6   6  -6  272.37   16.60
   6  -6  -8  239.78   13.40
   6   6  -8  213.18   14.40
   6   6  -8  222.68   14.70
   6   6  -8  237.98   16.40
   6   6  -8  223.18   13.60
   6  -6  -8  242.38   14.20
   6   6  -8  220.88   15.50
   6   6  -8  212.58   13.20
   6   6  -8  241.58   14.70
   6  -6  -8  248.88   15.80
   6   6  -8  216.58   13.50
   6   6  -8  227.78   14.10
   6   6  -8  246.98   13.50
   6   6  -8  245.18   16.40
   6   6  -8  247.18   12.70
   6  -6  -8  226.98   15.60
   6   6  -8  252.77   12.60
   6   6  -8  251.37   16.70
   6   6  -8  211.18   13.50
   6  -6  -8  229.58   13.70
   6   6  -8  254.67   13.10
   6   6 -10  330.77   18.70
   6  -6 -10  341.47   19.50
   6   6 -10  288.17   16.20
   6   6 -10  358.16   16.00
   6  -6 -10  348.67   16.50
   6  -6 -10  334.77   17.00
   6  -6 -10  327.17   16.60
   6   6 -10  277.57   17.40
   6   6 -10  314.47   16.70
   6   6 -10  308.97   19.80
   6   6 -10  352.16   16.80
   6   6 -10  355.26   20.80
   6   6 -10  304.17   17.70
   6   6 -12  377.26   20.00
   6   6 -12  425.46   18.80
   6   6 -12  420.06   17.90
   6  -6 -12  362.96   18.40
   6  -6 -12  448.86   18.70
   6   6 -12  402.96   22.90
   6   6 -12  395.96   21.20
   6   6 -12  356.96   19.60
   6   6 -12  399.06   23.00
   6   6 -12  404.46   19.90
   6  -6 -14  107.39    7.20
   6   6 -14   88.69    8.90
   6   6 -14  101.29    7.90
   6   6 -14   88.09    8.20
   6   6 -14  102.99    9.60
   6   6 -14  103.19    6.70
   6   6 -14   90.29    8.60
   6   6 -16  122.49    8.90
   6  -6 -16  130.79    7.60
   6  -6 -16  128.49    7.20
   6   6 -16  134.39    8.10
   6   6 -16  123.09    9.50
   6   6 -16  125.39    6.40
   6   6 -16  130.79    9.50
   6   6 -18   65.29    3.90
   6   6 -18   65.89    5.10
   6   6 -18   58.69    4.40
   6   7  13   37.20    3.60
   6   7  13   33.30    3.40
   6  -7  13   38.40    3.70
   6   7  13   27.00    2.60
   6   7  11  109.39    7.10
   6   7  11  128.79    8.80
   6  -7  11  134.79    9.40
   6   7  11  104.59    6.80
   6   7  11  134.59    8.50
   6   7  11  105.09    8.00
   6   7  11  120.29    8.60
   6   7  11  126.69    7.20
   6   7   9  169.58   10.90
   6   7   9  166.38   12.10
   6  -7   9  143.19   11.30
   6   7   9  152.08   10.60
   6   7   9  132.09   10.30
   6   7   9  160.18   10.00
   6   7   9  173.78   10.00
   6   7   9  165.58    9.70
   6   7   7   25.10    4.70
   6   7   7   30.20    4.60
   6   7   7   36.20    5.90
   6   7   7   23.20    4.20
   6   7   7   28.60    4.60
   6   7   7   32.40    4.40
   6   7   7   24.40    4.10
   6   7   7   29.10    4.10
   6   7   7   33.50    5.00
   6   7   5  485.05   21.50
   6   7   5  437.06   23.40
   6   7   5  405.16   23.20
   6   7   5  459.05   23.00
   6   7   5  440.46   24.80
   6  -7   5  440.16   23.80
   6   7   5  422.26   21.10
   6   7   5  429.86   22.00
   6   7   5  451.35   20.90
   6   7   3  173.18   14.00
   6   7   3  182.98   12.10
   6   7   3  181.18   12.50
   6   7   3  165.78   11.40
   6   7   3  178.58   11.90
   6   7   3  188.68   13.90
   6   7   3  207.98   12.40
   6   7   3  193.28   13.60
   6  -7   3  187.68   12.60
   6   7   3  202.38   11.80
   6   7   3  202.98   12.40
   6   7   3  202.08   12.30
   6  -7   3  163.58   11.00
   6  -7   3  166.18   12.60
   6  -7   3  219.38   15.00
   6   7   3  189.58   12.70
   6   7   3  168.58   11.00
   6  -7   3  185.18   12.30
   6   7   1   46.50    6.10
   6   7   1   53.49    6.30
   6   7   1   30.70    5.50
   6   7   1   34.10    6.00
   6   7   1   45.80    5.40
   6   7   1   44.40    5.90
   6  -7   1   39.80    5.70
   6   7   1   42.20    5.40
   6   7   1   31.70    4.50
   6   7   1   38.00    4.70
   6   7   1   40.20    5.20
   6   7   1   37.00    5.80
   6   7   1   39.60    5.00
   6   7   1   23.80    3.60
   6  -7   1   42.20    5.20
   6  -7   1   27.70    4.80
   6   7   1   37.70    4.80
   6  -7  -1  123.19   10.70
   6   7  -1  125.99   10.40
   6   7  -1  139.09   10.20
   6   7  -1  135.79   11.60
   6   7  -1  155.08   11.30
   6   7  -1  172.38   10.30
   6   7  -1  134.89    9.90
   6   7  -1  114.69    8.90
   6   7  -1  153.28   10.70
   6   7  -1  143.69    9.00
   6   7  -1  129.69    9.70
   6   7  -1  130.29   10.90
   6   7  -1  121.59    8.50
   6   7  -1  130.09    7.80
   6  -7  -1  136.59   10.80
   6  -7  -1  136.29   10.00
   6   7  -1  133.79   11.00
   6   7  -1  126.89    7.70
   6   7  -1  145.89   10.70
   6   7  -3  310.07   14.20
   6   7  -3  304.97   14.20
   6   7  -3  309.37   17.30
   6   7  -3  277.97   16.90
   6   7  -3  270.47   17.10
   6   7  -3  330.27   17.60
   6  -7  -3  271.57   16.00
   6   7  -3  339.87   18.00
   6   7  -3  300.37   18.40
   6   7  -3  299.17   18.00
   6   7  -3  324.47   16.90
   6   7  -3  337.27   18.30
   6   7  -3  300.87   16.10
   6   7  -3  278.37   16.40
   6   7  -3  330.17   16.10
   6   7  -3  312.97   15.20
   6   7  -3  289.87   15.90
   6   7  -3  308.97   15.50
   6   7  -3  292.27   16.90
   6   7  -3  296.27   14.80
   6   7  -3  291.17   14.20
   6  -7  -3  302.97   16.60
   6  -7  -3  281.07   16.20
   6  -7  -3  326.07   18.30
   6  -7  -3  328.67   18.30
   6   7  -3  329.57   16.90
   6  -7  -5   30.60    4.40
   6  -7  -5   31.00    4.60
   6  -7  -5   33.80    5.20
   6   7  -5   28.90    4.70
   6   7  -5   28.40    4.50
   6   7  -5   23.90    4.50
   6  -7  -5   33.30    4.90
   6   7  -5   29.70    4.80
   6   7  -5   26.00    4.60
   6   7  -5   29.60    4.40
   6   7  -5   24.20    4.60
   6   7  -5   28.40    4.00
   6   7  -5   30.90    4.00
   6   7  -5   27.50    4.20
   6   7  -5   30.20    4.50
   6   7  -5   26.50    4.40
   6   7  -5   26.90    3.90
   6   7  -5   36.50    4.40
   6   7  -5   32.50    3.80
   6   7  -5   32.30    3.90
   6   7  -5   35.80    4.10
   6   7  -5   27.10    4.60
   6   7  -5   34.10    4.60
   6  -7  -5   30.10    5.00
   6   7  -7  105.69    9.30
   6   7  -7  108.49   10.10
   6   7  -7   93.69    8.00
   6  -7  -7   84.89    8.20
   6   7  -7  111.69    9.90
   6   7  -7  101.39    8.30
   6  -7  -7   91.49    8.90
   6   7  -7  102.09    7.40
   6   7  -7  108.89    8.80
   6   7  -7  109.29    8.90
   6   7  -7  107.39    8.10
   6  -7  -7   91.49    9.20
   6  -7  -7  104.89    8.00
   6   7  -7   97.29    8.80
   6   7  -7   88.49    8.40
   6   7  -7   93.19    7.60
   6  -7  -7   81.39    8.00
   6   7  -9  107.69    8.80
   6   7  -9   86.69    7.70
   6   7  -9   93.79    7.40
   6   7  -9   95.59    9.40
   6   7  -9   82.69    8.20
   6  -7  -9   95.19    9.40
   6   7  -9   81.29    8.10
   6   7  -9   89.09    9.00
   6  -7  -9   88.49    8.80
   6  -7  -9   93.39    7.10
   6  -7  -9   89.19    7.50
   6   7  -9   84.29    6.40
   6   7 -11  133.49   10.30
   6   7 -11  133.19   11.50
   6   7 -11  134.49   11.30
   6  -7 -11  140.89    9.20
   6  -7 -11  155.28    8.90
   6   7 -11  148.99    9.20
   6   7 -11  153.38   10.70
   6   7 -13   24.20    3.60
   6   7 -13   18.90    4.00
   6   7 -13   29.30    3.30
   6  -7 -13   28.70    3.40
   6   7 -13   32.10    4.20
   6   7 -13   24.50    4.40
   6  -7 -15   89.09    5.60
   6   7 -15   85.49    6.30
   6  -7 -15   94.29    6.00
   6   7 -15   91.09    7.50
   6   7 -15   88.99    7.50
   6  -7 -17   17.40    1.50
   6   7 -17   17.20    2.00
   6   7 -17   23.30    2.10
   6   7 -17   26.20    2.80
   6   7 -17   25.30    2.80
   6   7 -17   21.50    2.50
   6   8  12    2.00    0.80
   6  -8  12    1.80    0.80
   6   8  10   22.60    3.00
   6  -8  10   20.60    3.30
   6   8  10   21.00    2.80
   6   8  10   21.90    3.20
   6   8  10   23.40    3.20
   6   8  10   21.00    2.50
   6   8  10   22.30    3.50
   6   8   8   57.29    5.80
   6  -8   8   62.79    6.70
   6  -8   8   49.00    5.70
   6   8   8   45.30    5.90
   6   8   8   42.70    5.30
   6   8   8   58.39    5.70
   6   8   8   53.59    5.10
   6   8   8   53.99    5.10
   6   8   8   60.79    5.10
   6   8   6   10.70    2.40
   6   8   6    8.80    2.80
   6   8   6   11.50    3.00
   6  -8   6    9.40    2.90
   6  -8   6   11.90    3.10
   6   8   6    9.70    3.00
   6   8   6   10.00    3.20
   6   8   6   17.10    3.40
   6   8   6   11.70    2.50
   6   8   6   10.90    2.70
   6   8   6   11.80    2.70
   6   8   6    9.90    2.60
   6   8   4    4.80    2.20
   6   8   4    5.10    1.70
   6  -8   4    4.70    2.10
   6  -8   4    5.90    2.50
   6   8   4    2.40    2.10
   6   8   4    6.00    2.60
   6   8   4    6.20    2.10
   6   8   4    6.30    2.00
   6   8   4    3.40    1.80
   6   8   2   32.70    4.40
   6   8   2   40.90    5.00
   6   8   2   34.10    5.60
   6   8   2   35.00    4.60
   6  -8   2   24.10    3.80
   6  -8   2   26.90    4.70
   6   8   2   38.40    4.80
   6   8   2   32.30    5.70
   6   8   2   30.80    5.40
   6   8   2   28.20    4.70
   6   8   2   32.60    4.60
   6   8   2   23.80    3.90
   6  -8   0  242.28   15.40
   6   8   0  224.08   14.30
   6   8   0  260.17   14.40
   6   8   0  210.88   15.30
   6   8   0  224.78   14.10
   6   8   0  244.68   14.20
   6   8   0  246.98   13.70
   6   8   0  243.68   14.20
   6   8   0  240.18   15.50
   6   8   0  251.57   14.20
   6  -8   0  210.38   13.60
   6  -8   0  228.78   13.70
   6  -8   0  238.08   15.00
   6   8   0  234.48   15.30
   6   8   0  225.38   13.60
   6  -8  -2   50.09    6.60
   6   8  -2   61.09    6.50
   6   8  -2   49.99    6.50
   6  -8  -2   47.20    5.70
   6   8  -2   51.69    6.60
   6   8  -2   56.89    7.20
   6   8  -2   65.29    7.10
   6   8  -2   58.29    6.20
   6   8  -2   56.09    6.00
   6   8  -2   71.89    7.00
   6   8  -2   55.59    5.90
   6   8  -2   48.00    6.10
   6   8  -2   62.69    6.40
   6  -8  -2   57.39    6.20
   6  -8  -2   58.19    6.10
   6  -8  -2   71.09    7.40
   6   8  -2   70.09    7.10
   6   8  -2   54.69    6.10
   6  -8  -4   11.70    3.20
   6   8  -4    8.20    2.80
   6   8  -4   10.40    2.90
   6   8  -4   12.90    3.20
   6   8  -4    8.90    2.50
   6   8  -4   15.70    3.70
   6   8  -4   13.90    2.80
   6   8  -4    9.00    2.40
   6   8  -4   14.10    2.70
   6   8  -4    8.00    2.40
   6   8  -4   11.20    2.70
   6   8  -4   12.80    2.90
   6   8  -4    7.80    2.20
   6  -8  -4   11.10    2.80
   6  -8  -4   17.90    3.30
   6   8  -4    7.50    2.70
   6   8  -4   11.10    2.90
   6   8  -4   10.80    3.00
   6  -8  -4   17.00    3.70
   6   8  -6  119.69    7.70
   6   8  -6  106.19    9.00
   6   8  -6   79.39    7.40
   6  -8  -6  104.39    8.30
   6   8  -6  114.39    8.90
   6   8  -6  103.89    8.70
   6   8  -6  128.49   10.80
   6  -8  -6  102.79    7.90
   6   8  -6  113.89    8.70
   6   8  -6  106.69    9.40
   6   8  -6   79.89    7.70
   6   8  -6  101.19    8.80
   6   8  -6  121.59    9.80
   6   8  -8   69.99    6.10
   6   8  -8   73.09    7.90
   6  -8  -8   68.79    5.80
   6  -8  -8   69.89    6.40
   6   8  -8   69.59    5.30
   6   8  -8   53.79    6.10
   6   8  -8   69.29    6.80
   6   8  -8   67.89    7.30
   6   8  -8   66.49    6.80
   6   8 -10  202.28   11.10
   6   8 -10  190.18   13.40
   6  -8 -10  196.08   10.00
   6  -8 -10  195.68   11.00
   6   8 -10  207.38   13.40
   6   8 -10  189.78   11.30
   6   8 -10  191.58   12.30
   6   8 -10  214.78   13.80
   6   8 -10  190.88   11.20
   6   8 -10  214.08   12.80
   6   8 -10  171.78   11.60
   6   8 -12   79.79    5.50
   6   8 -12   72.69    7.20
   6  -8 -12   69.59    5.40
   6   8 -12   75.69    7.10
   6   8 -12   68.19    6.20
   6   8 -12   79.49    6.60
   6   8 -12   83.49    7.50
   6   8 -12   88.89    6.80
   6   8 -12   70.59    6.20
   6   8 -14    7.70    2.00
   6  -8 -14    7.50    1.40
   6   8 -14    6.10    1.50
   6   8 -14    7.20    2.00
   6   8 -14    7.10    1.70
   6   8 -16   16.80    1.60
   6  -8 -16   16.70    1.70
   6   8 -16   20.10    2.30
   6   8 -16   22.50    2.30
   6  -9  11   47.20    3.20
   6   9   9   91.29    5.80
   6   9   9   86.39    6.40
   6   9   9   84.99    5.60
   6   9   9   83.69    5.60
   6   9   9   83.19    4.80
   6   9   9   71.49    4.50
   6  -9   9   90.19    6.20
   6   9   7   13.50    3.00
   6   9   7   14.40    2.50
   6   9   7   11.00    2.30
   6   9   7   13.40    2.20
   6   9   7   13.90    2.50
   6  -9   7   12.90    2.70
   6   9   7   14.90    2.90
   6   9   5   83.79    6.70
   6   9   5   73.09    6.90
   6  -9   5   79.99    7.20
   6   9   5   91.99    7.30
   6   9   5   86.39    6.20
   6   9   5   84.49    6.40
   6   9   3   97.29    7.10
   6   9   3   88.99    6.70
   6   9   3   81.09    8.10
   6   9   3   78.59    8.20
   6  -9   3   82.49    7.50
   6   9   3   75.79    7.60
   6   9   3   88.99    6.90
   6   9   1   32.20    4.10
   6   9   1   30.50    4.20
   6   9   1   30.90    4.10
   6   9   1   25.40    4.40
   6  -9   1   25.50    3.80
   6  -9   1   25.50    4.00
   6   9   1   28.90    4.00
   6  -9   1   21.50    3.60
   6   9   1   25.40    3.90
   6   9   1   19.90    4.30
   6   9   1   25.40    4.70
   6   9   1   28.90    4.10
   6  -9   1   26.90    4.30
   6  -9  -1  150.78   10.10
   6  -9  -1  140.49    9.80
   6   9  -1  140.99   10.90
   6   9  -1  170.08   10.60
   6   9  -1  143.29   11.50
   6   9  -1  146.49   11.10
   6   9  -1  130.59   10.20
   6   9  -1  164.78   10.40
   6  -9  -1  141.89    9.90
   6   9  -1  150.48   10.00
   6   9  -1  169.38   10.80
   6   9  -1  164.58   10.50
   6   9  -3   14.70    3.00
   6   9  -3   11.60    2.70
   6   9  -3   16.10    3.20
   6   9  -3   15.20    3.20
   6   9  -3   10.10    2.70
   6   9  -3    9.60    2.90
   6   9  -3    9.50    2.40
   6   9  -3   13.40    3.00
   6  -9  -3   15.10    3.00
   6  -9  -3   15.80    2.90
   6  -9  -5    1.10    1.30
   6  -9  -5    2.50    1.40
   6  -9  -5    1.70    1.20
   6   9  -5    2.90    1.80
   6   9  -5    0.90    1.20
   6   9  -5    0.90    1.30
   6   9  -5    4.10    2.00
   6  -9  -7  189.08   10.20
   6  -9  -7  175.88   10.90
   6   9  -7  200.88   12.30
   6   9  -7  208.78   12.70
   6   9  -7  226.18   13.10
   6   9  -7  196.18   11.80
   6   9  -7  170.78   11.00
   6   9  -7  217.98   12.10
   6  -9  -7  193.08   11.10
   6   9  -9   11.00    2.50
   6   9  -9   15.50    2.70
   6  -9  -9   14.10    1.90
   6  -9  -9   11.70    2.30
   6  -9  -9   13.50    2.40
   6   9  -9   11.00    2.30
   6   9  -9   12.20    2.40
   6   9  -9    8.90    2.50
   6   9  -9   15.00    2.80
   6   9 -11   40.80    4.10
   6  -9 -11   47.50    3.80
   6   9 -11   40.40    4.10
   6   9 -11   52.79    4.90
   6   9 -11   44.70    4.10
   6   9 -11   52.29    5.10
   6  -9 -13  120.89    5.80
   6   9 -13  104.79    6.00
   6   9 -13  108.09    5.70
   6   9 -13  119.19    6.50
   6   9 -13  119.49    7.10
   6 -10   8   53.29    3.50
   6  10   8   60.79    3.90
   6  10   8   57.79    3.80
   6 -10   6   98.49    6.30
   6  10   6   81.69    6.10
   6  10   6   80.29    5.30
   6  10   6   79.59    5.40
   6  10   6   82.69    5.00
   6  10   6   69.99    6.00
   6  10   6   84.49    6.00
   6  10   4   15.80    2.90
   6 -10   4   22.10    3.20
   6 -10   4   18.30    2.60
   6  10   4   20.80    3.10
   6  10   4   25.00    2.70
   6  10   4   27.40    3.00
   6  10   4   20.00    3.40
   6 -10   4   27.40    3.30
   6 -10   2   27.40    3.50
   6 -10   2   25.90    3.30
   6  10   2   19.10    3.50
   6  10   2   27.30    3.20
   6  10   2   27.40    3.50
   6  10   2   25.30    3.20
   6  10   2   22.60    3.80
   6  10   2   20.70    3.50
   6  10   2   28.00    3.30
   6  10   2   21.30    3.50
   6 -10   0  164.38   10.00
   6  10   0  181.88   10.40
   6  10   0  199.58   10.50
   6  10   0  189.78   10.60
   6  10   0  162.78   10.80
   6  10   0  198.08   10.20
   6  10   0  190.68   10.80
   6 -10   0  170.08   10.00
   6 -10   0  167.88    9.90
   6  10  -2   18.30    2.90
   6  10  -2   22.50    3.30
   6  10  -2   21.80    3.30
   6  10  -2   24.10    3.30
   6 -10  -2   20.60    3.10
   6 -10  -2   22.90    3.10
   6  10  -2   22.50    3.20
   6  10  -4   25.50    3.40
   6  10  -4   24.70    3.50
   6 -10  -4   20.80    3.00
   6  10  -4   24.40    3.40
   6 -10  -4   20.40    2.70
   6 -10  -4   22.60    3.20
   6  10  -6   98.59    6.90
   6  10  -6   86.89    6.70
   6  10  -6   97.89    7.30
   6  10  -6  111.79    7.40
   6  10  -6   99.79    7.00
   6 -10  -6   88.99    5.50
   6  10  -8   25.00    3.10
   6  10  -8   23.20    3.00
   6  10  -8   24.00    3.00
   6  10  -8   26.90    3.30
   6 -10  -8   25.20    2.70
   6  10 -10   33.90    3.10
   6 -10 -10   35.20    2.80
   6  10 -10   29.80    3.00
   6 -10 -12   41.90    2.70
   6  10 -12   43.50    2.90
   6  11   5   51.39    3.40
   6 -11   5   54.29    3.30
   6  11   5   58.89    3.30
   6  11   3  107.39    5.90
   6 -11   3  101.29    5.60
   6  11   3  111.39    5.70
   6 -11   3  110.99    5.90
   6  11   3   95.19    6.10
   6  11   1  178.98    8.60
   6  11   1  171.68    9.00
   6  11   1  168.58    8.10
   6  11   1  174.98    8.30
   6 -11   1  164.48    8.10
   6  11   1  166.28    7.90
   6 -11   1  163.38    8.30
   6  11  -1  127.39    6.90
   6  11  -1  116.49    7.10
   6  11  -1  135.39    6.90
   6 -11  -1  115.09    6.30
   6 -11  -1  111.99    6.50
   6  11  -1  133.79    7.30
   6  11  -3    1.50    0.80
   6  11  -3    1.10    0.90
   6 -11  -3    1.10    0.80
   6 -11  -3    0.40    0.40
   6  11  -3    1.20    0.80
   6  11  -3    0.20    0.80
   6 -11  -3    1.00    0.80
   6  11  -5   53.89    4.10
   6  11  -5   57.39    4.20
   6  11  -5   53.39    4.00
   6 -11  -5   47.30    3.50
   6  11  -7    0.40    0.50
   6  11  -7    0.80    0.70
   6 -11  -7    0.70    0.50
   6  11  -7    0.90    0.60
   6  11  -7    0.30    0.50
   6  11  -7    0.10    0.60
   5   0  19    0.10    0.50
   5   0  17    0.30    1.10
   5   0  15   -0.40    1.40
   5   0  15    1.40    1.20
   5   0  15    0.30    1.00
   5   0  13   -0.50    1.90
   5   0  13   -0.40    1.20
   5   0  13   -0.40    1.20
   5   0  13    0.50    1.30
   5   0  11    0.50    1.70
   5   0  11    0.90    1.50
   5   0  11   -0.50    1.20
   5   0  11   -0.50    1.30
   5   0  11    1.00    1.20
   5   0   9   -0.50    1.10
   5   0   9    0.30    1.20
   5   0   9    3.70    1.80
   5   0   9    0.40    1.10
   5   0   9    1.60    1.50
   5   0   7    0.60    0.50
   5   0   5   -0.10    0.60
   5   0   5    0.60    0.70
   5   0   5    0.10    0.40
   5   0   5    0.30    0.50
   5   0   3    1.60    0.80
   5   0   3    0.80    0.60
   5   0   3    1.40    0.80
   5   0   1    0.20    0.60
   5   0   1    0.50    0.60
   5   0  -1    0.30    0.70
   5   0  -1    0.70    0.70
   5   0  -1    0.10    0.40
   5   0  -3   -0.10    0.60
   5   0  -3    0.10    0.50
   5   0  -5   -0.20    0.60
   5   0  -5    0.50    0.90
   5   0  -5   -0.10    0.60
   5   0  -5    0.60    0.60
   5   0  -5    0.20    0.70
   5   0  -7   -0.20    0.50
   5   0  -7   -0.20    0.50
   5   0  -7   -0.10    0.40
   5   0  -9   -0.10    0.50
   5   0  -9   -0.10    0.40
   5   0  -9   -0.10    0.40
   5   0  -9    0.10    0.30
   5   0 -11    0.40    0.60
   5   0 -11    1.00    0.90
   5   0 -13    1.70    1.10
   5   0 -13   -0.50    0.90
   5   0 -13    0.30    0.80
   5   0 -15    0.50    1.40
   5   0 -15    4.40    1.60
   5   0 -15   -0.30    0.90
   5   0 -15    2.70    1.40
   5   0 -17    0.70    1.00
   5   0 -17    0.50    1.30
   5   0 -17    0.90    1.60
   5   0 -17   -0.30    1.10
   5   0 -21   -0.20    0.60
   5   0 -21    0.40    0.80
   5   1  18   76.39    5.60
   5  -1  18   67.09    4.90
   5   1  16   49.40    6.00
   5  -1  16   44.80    5.50
   5  -1  16   44.60    5.40
   5   1  16   43.90    4.60
   5   1  14  237.58   15.20
   5   1  14  288.87   17.00
   5   1  14  271.47   15.80
   5   1  14  256.07   17.10
   5  -1  14  267.17   17.00
   5   1  12  103.59   10.40
   5  -1  12  103.69   10.30
   5   1  12  106.19   10.10
   5   1  12   84.99    8.70
   5  -1  12   75.69    8.80
   5   1  12  100.89    8.00
   5  -1  12   97.69    8.70
   5   1  10  305.07   19.50
   5  -1  10  345.77   20.10
   5   1  10  313.67   18.10
   5  -1  10  305.77   18.60
   5   1  10  337.17   19.70
   5   1  10  277.37   17.50
   5   1  10  343.77   17.10
   5  -1  10  344.57   18.50
   5  -1   8  258.17   16.30
   5   1   8  269.57   16.30
   5   1   8  268.07   14.90
   5  -1   8  257.57   15.10
   5   1   8  281.77   14.30
   5   1   8  238.78   14.50
   5  -1   8  237.88   15.00
   5   1   8  222.88   14.20
   5  -1   6  311.87   13.40
   5   1   6  337.37   13.50
   5  -1   6  291.07   12.80
   5   1   6  292.37   12.80
   5   1   4  182.38    9.10
   5  -1   4  165.98    9.00
   5   1   4  191.28    9.10
   5  -1   4  188.88    9.30
   5   1   4  166.58    8.70
   5  -1   4  163.18    8.40
   5   1   4  169.18    8.40
   5  -1   2  523.95   20.50
   5   1   2  510.25   20.00
   5  -1   2  510.75   20.30
   5   1   2  475.65   19.60
   5   1   2  494.85   19.90
   5   1   2  472.25   19.20
   5  -1   0  632.54   24.60
   5   1   0  598.44   24.00
   5  -1   0  636.74   24.50
   5   1   0  623.14   24.10
   5  -1   0  625.04   24.20
   5  -1  -2  742.73   27.90
   5   1  -2  740.33   27.40
   5   1  -4  411.06   16.30
   5  -1  -4  433.36   18.10
   5   1  -4  433.66   15.00
   5  -1  -4  445.56   18.40
   5   1  -4  422.66   17.70
   5   1  -4  455.15   17.30
   5  -1  -4  442.56   18.70
   5   1  -4  412.26   17.60
   5  -1  -4  452.75   18.40
   5   1  -6 1383.06   49.90
   5   1  -6 1558.44   49.60
   5  -1  -6 1429.56   51.19
   5   1  -6 1349.56   50.49
   5  -1  -6 1576.14   50.59
   5   1  -6 1493.45   50.19
   5   1  -6 1425.16   50.59
   5  -1  -6 1388.36   50.99
   5   1  -6 1329.47   50.29
   5  -1  -6 1470.65   52.79
   5   1  -8  173.18    8.80
   5  -1  -8  159.68    8.50
   5  -1  -8  156.28    8.40
   5  -1  -8  171.98    8.10
   5   1  -8  188.98    8.20
   5  -1  -8  153.58    8.30
   5   1  -8  156.98    8.20
   5   1  -8  153.38    8.10
   5  -1  -8  151.38   10.10
   5   1 -10   28.90    2.70
   5  -1 -10   30.00    3.60
   5  -1 -10   28.90    3.40
   5  -1 -10   25.30    2.60
   5   1 -10   32.40    3.70
   5  -1 -10   24.30    3.90
   5  -1 -12   27.70    4.20
   5   1 -12   19.70    3.20
   5  -1 -12   30.00    3.80
   5  -1 -12   25.30    3.50
   5   1 -12   27.10    3.10
   5   1 -12   26.20    3.20
   5   1 -12   24.70    4.90
   5   1 -12   29.10    3.40
   5   1 -12   20.00    3.90
   5   1 -12   26.70    5.00
   5   1 -12   26.20    3.80
   5   1 -14   38.60    5.60
   5   1 -14   44.50    7.00
   5   1 -14   46.70    5.40
   5  -1 -14   40.30    4.60
   5   1 -14   39.60    4.70
   5   1 -14   37.40    4.40
   5  -1 -14   37.30    4.50
   5   1 -14   47.50    7.10
   5  -1 -14   44.30    6.30
   5   1 -16   54.69    6.30
   5  -1 -16   61.09    5.70
   5   1 -16   63.59    8.10
   5  -1 -16   67.59    7.50
   5   1 -16   55.59    6.30
   5  -1 -16   62.19    5.70
   5   1 -16   40.70    5.40
   5   1 -16   64.69    8.10
   5  -1 -16   56.89    6.20
   5   1 -18  280.17   16.60
   5   1 -18  288.17   16.60
   5   1 -20  109.89    7.40
   5   1 -20  104.59    6.00
   5   1 -22   34.30    2.70
   5   2  17  122.49    7.20
   5   2  17  133.49    8.10
   5  -2  17  122.19    8.00
   5  -2  17  135.69    8.70
   5   2  15   53.89    6.00
   5   2  15   61.89    6.90
   5  -2  15   58.09    6.70
   5  -2  15   57.89    6.50
   5   2  13   15.20    3.40
   5  -2  13   12.70    3.40
   5   2  13   19.30    4.50
   5   2  13   12.60    3.60
   5   2  13   18.70    3.30
   5  -2  11  284.47   17.70
   5   2  11  308.17   18.10
   5  -2  11  353.86   20.40
   5   2  11  312.87   20.40
   5   2  11  362.46   18.80
   5   2  11  345.77   20.90
   5   2  11  378.56   17.80
   5  -2   9  426.96   22.50
   5   2   9  435.76   22.20
   5   2   9  401.56   21.80
   5   2   9  490.65   23.20
   5  -2   9  504.65   23.20
   5   2   9  528.55   22.30
   5   2   9  457.95   24.90
   5  -2   9  487.05   24.60
   5   2   9  444.66   23.50
   5   2   9  488.05   25.40
   5   2   7  191.98   13.60
   5   2   7  216.98   11.80
   5   2   7  175.58   13.10
   5  -2   7  192.28   12.90
   5   2   7  221.28   13.00
   5   2   7  212.88   12.10
   5   2   7  206.18    9.20
   5  -2   7  171.28    9.00
   5   2   5  281.57   12.60
   5   2   5  313.87   13.30
   5  -2   5  294.27   13.50
   5   2   5  312.17   13.40
   5  -2   5  263.07   13.10
   5   2   3   82.89    5.50
   5   2   3   96.09    6.80
   5   2   3   97.29    6.20
   5   2   3  106.79    6.40
   5  -2   3  105.29    6.60
   5  -2   3  101.19    6.70
   5   2   1   23.40    2.50
   5   2   1   23.10    2.70
   5   2   1   20.80    2.50
   5  -2   1   22.00    2.90
   5   2   1   20.80    2.60
   5  -2   1   20.30    2.90
   5   2   1   23.20    3.10
   5   2  -1  150.68    8.40
   5  -2  -1  164.68    9.20
   5   2  -1  145.49    8.70
   5   2  -1  152.88    8.30
   5   2  -1  162.48    8.50
   5  -2  -1  152.28    8.80
   5  -2  -1  144.09    8.50
   5   2  -3 2029.60   69.19
   5   2  -3 2071.29   68.59
   5   2  -3 2073.59   68.79
   5   2  -3 1930.51   68.79
   5  -2  -3 2049.59   70.09
   5   2  -5   91.79    6.40
   5  -2  -5   96.59    6.70
   5   2  -5   98.09    5.80
   5  -2  -5   96.69    7.00
   5  -2  -5   92.39    6.50
   5   2  -5   98.39    6.10
   5   2  -5   97.49    6.10
   5   2  -7  612.14   23.70
   5  -2  -7  665.83   25.60
   5   2  -7  668.83   24.20
   5  -2  -7  635.24   27.10
   5   2  -7  636.74   24.50
   5  -2  -7  635.24   25.20
   5   2  -7  634.04   24.50
   5   2  -9   13.30    1.90
   5  -2  -9   10.40    1.80
   5  -2  -9   16.90    3.20
   5  -2  -9   11.40    2.00
   5   2  -9   10.10    2.00
   5   2  -9   14.30    1.90
   5  -2  -9   15.30    2.00
   5  -2 -11   11.60    2.30
   5   2 -11    7.40    1.80
   5   2 -11    6.60    1.60
   5   2 -11    9.40    1.90
   5   2 -11    8.50    1.80
   5   2 -11    9.10    3.10
   5   2 -11    5.50    1.70
   5   2 -11    9.60    3.10
   5   2 -11    6.90    2.30
   5  -2 -11    7.20    2.40
   5  -2 -13  511.05   25.00
   5   2 -13  501.95   21.10
   5   2 -13  624.54   22.50
   5   2 -13  564.94   22.10
   5  -2 -13  525.25   23.20
   5   2 -13  433.26   25.30
   5  -2 -13  584.14   23.90
   5   2 -13  482.45   24.30
   5   2 -13  544.35   28.60
   5   2 -13  499.05   24.00
   5   2 -13  540.35   28.90
   5  -2 -15   76.39    6.50
   5   2 -15   76.19    8.20
   5   2 -15   82.59    9.80
   5  -2 -15   90.19    7.10
   5   2 -15   69.89    7.40
   5  -2 -15   77.69    6.60
   5   2 -15   86.29    9.70
   5   2 -15   76.99    7.50
   5   2 -17   35.40    5.90
   5   2 -17   35.40    5.80
   5  -2 -17   30.30    3.80
   5  -2 -17   21.60    3.40
   5   2 -19  111.59    9.10
   5   2 -19  122.59    9.40
   5   2 -19  128.49    8.70
   5   2 -19  110.99    7.10
   5   2 -21   54.99    4.00
   5   2 -21   49.60    4.30
   5   3  18  133.19    6.70
   5   3  18  140.89    7.50
   5  -3  18  151.48    7.60
   5   3  16   16.70    2.90
   5  -3  16   15.80    3.10
   5  -3  16   15.80    2.60
   5   3  16   12.50    2.80
   5  -3  14   59.69    6.40
   5   3  14   58.39    7.00
   5   3  14   57.09    7.10
   5  -3  14   51.79    6.90
   5   3  14   58.79    5.30
   5  -3  12  241.98   15.70
   5   3  12  231.58   16.40
   5   3  12  240.98   17.10
   5   3  12  260.07   15.10
   5  -3  12  240.18   16.80
   5  -3  12  237.88   15.20
   5   3  12  247.08   13.60
   5   3  10  305.87   19.60
   5   3  10  301.47   18.60
   5  -3  10  337.87   19.10
   5   3  10  320.77   20.40
   5   3  10  341.87   18.50
   5   3  10  341.97   17.10
   5  -3  10  309.57   18.70
   5  -3   8  189.58   13.60
   5  -3   8  228.98   15.30
   5   3   8  235.08   15.90
   5  -3   8  222.68   14.10
   5   3   8  172.58   13.20
   5   3   8  190.28   14.30
   5   3   8  229.78   14.00
   5   3   8  214.48   12.70
   5   3   8  213.88   12.60
   5   3   8  219.88   12.50
   5   3   8  208.68   13.00
   5   3   6   17.50    3.30
   5  -3   6   16.50    3.60
   5  -3   6   19.30    3.80
   5   3   6   19.40    3.70
   5   3   6   25.20    4.30
   5   3   6   23.30    3.60
   5  -3   6   19.60    2.70
   5   3   6   24.30    2.60
   5   3   6   18.10    3.20
   5   3   6   25.50    3.70
   5   3   6   18.00    3.00
   5   3   6   18.10    3.90
   5  -3   6   18.50    2.70
   5   3   4  491.95   22.20
   5   3   4  546.25   21.10
   5  -3   4  532.45   22.30
   5   3   4  506.15   21.20
   5  -3   4  510.85   21.90
   5   3   2  243.68   12.90
   5   3   2  260.67   11.90
   5   3   2  286.27   12.60
   5   3   2  234.48   11.80
   5  -3   2  253.77   13.00
   5   3   0   47.20    4.10
   5   3   0   43.70    4.10
   5  -3   0   39.90    4.30
   5   3   0   39.60    4.30
   5  -3  -2  309.67   15.60
   5   3  -2  341.77   15.00
   5   3  -2  341.17   14.70
   5  -3  -2  368.86   15.60
   5   3  -4  200.88   10.00
   5   3  -4  197.48   10.10
   5   3  -4  195.28   10.10
   5  -3  -4  191.08   10.90
   5  -3  -4  200.58   11.30
   5  -3  -4  181.58   10.80
   5   3  -4  205.48    9.80
   5   3  -4  187.78   10.60
   5  -3  -6  694.73   28.80
   5   3  -6  750.62   27.90
   5   3  -6  687.83   28.80
   5  -3  -6  703.13   30.20
   5   3  -6  745.33   28.00
   5  -3  -6  712.13   29.20
   5   3  -6  789.32   27.70
   5   3  -8  686.13   27.60
   5  -3  -8  751.72   31.70
   5   3  -8  687.73   28.50
   5  -3  -8  735.63   29.00
   5  -3  -8  734.43   28.90
   5  -3 -10  111.69    9.10
   5  -3 -10   97.39    6.40
   5   3 -10  110.39    7.10
   5   3 -10  124.79    7.30
   5   3 -10  135.09    7.60
   5  -3 -10   99.09    6.50
   5   3 -10   93.79    9.00
   5   3 -10  105.59    7.80
   5   3 -10   99.79    9.70
   5   3 -10   95.39    7.20
   5   3 -10  118.49   10.70
   5   3 -10   76.99    7.30
   5  -3 -10  118.79    7.80
   5  -3 -10  100.09    7.30
   5   3 -12  294.77   13.20
   5   3 -12  274.17   12.80
   5   3 -12  254.07   12.30
   5   3 -12  216.58   15.70
   5  -3 -12  244.38   15.30
   5   3 -12  226.68   13.70
   5   3 -12  289.07   18.60
   5   3 -12  201.78   13.20
   5   3 -12  259.17   18.10
   5  -3 -12  288.47   14.00
   5  -3 -12  241.48   13.30
   5  -3 -14  286.17   14.70
   5   3 -14  256.07   13.50
   5   3 -14  277.37   12.90
   5   3 -14  268.67   17.60
   5  -3 -14  266.77   16.10
   5   3 -14  267.97   16.00
   5   3 -14  300.37   19.80
   5   3 -14  289.97   19.80
   5  -3 -14  310.67   15.50
   5  -3 -16  206.08   11.50
   5   3 -16  228.78   16.40
   5   3 -16  209.78   14.20
   5   3 -16  198.48   15.30
   5   3 -16  195.28   10.20
   5   3 -16  216.18   12.50
   5  -3 -16  205.38   11.90
   5  -3 -18  144.39    8.80
   5   3 -18  147.69   11.30
   5  -3 -18  147.59    8.40
   5   3 -18  149.69   11.50
   5   3 -18  156.38   10.40
   5   3 -18  136.19    8.60
   5   3 -18  146.89   11.60
   5   3 -20   29.20    3.80
   5   3 -20   24.10    3.00
   5   3 -20   18.90    1.90
   5   3 -20   18.30    3.10
   5   3 -20   16.40    2.80
   5   3 -20   25.00    3.30
   5   4  17   13.70    2.00
   5   4  17   13.40    2.20
   5  -4  17   18.60    2.70
   5   4  15   42.60    5.00
   5   4  15   31.50    4.40
   5  -4  15   39.40    5.30
   5  -4  13  165.58   13.10
   5  -4  13  168.08   11.90
   5   4  13  158.58    9.80
   5   4  13  176.98   12.80
   5   4  13  177.38   11.40
   5   4  11   48.20    5.30
   5   4  11   61.79    8.10
   5   4  11   52.19    5.60
   5  -4  11   47.90    6.50
   5   4  11   47.40    6.00
   5   4  11   39.70    6.10
   5   4   9  211.98   12.70
   5   4   9  207.68   12.50
   5   4   9  207.88   15.90
   5   4   9  227.18   13.70
   5   4   9  193.08   14.10
   5   4   9  185.78   14.20
   5  -4   9  197.38   15.00
   5  -4   9  198.98   14.50
   5   4   9  224.68   14.30
   5   4   9  225.58   13.10
   5   4   9  225.58   13.70
   5   4   7  229.08   13.20
   5   4   7  230.68   12.80
   5   4   7  214.98   12.40
   5   4   7  221.58   13.90
   5  -4   7  188.98   14.20
   5  -4   7  218.78   14.70
   5   4   7  203.28   15.10
   5   4   7  190.08   13.60
   5   4   7  179.88   13.50
   5   4   7  214.98   13.90
   5   4   7  221.88   12.90
   5   4   5  282.87   16.20
   5   4   5  243.98   15.10
   5   4   5  266.97   14.40
   5   4   5  280.47   15.60
   5   4   5  291.07   14.60
   5   4   5  298.17   14.70
   5  -4   5  253.37   16.00
   5  -4   5  255.87   15.80
   5   4   5  285.07   15.40
   5  -4   5  262.77   13.70
   5   4   5  248.88   12.70
   5  -4   5  251.97   13.40
   5   4   5  297.77   14.40
   5   4   5  305.27   15.00
   5   4   3  347.47   16.60
   5  -4   3  322.07   16.10
   5   4   3  331.37   14.80
   5   4   3  327.87   15.10
   5  -4   1  257.07   13.80
   5   4   1  293.87   13.30
   5  -4   1  247.98   13.60
   5   4   1  253.37   13.70
   5   4   1  266.47   12.40
   5   4   1  234.58   12.40
   5   4  -1  788.42   33.70
   5   4  -1  972.00   33.30
   5  -4  -1  750.82   33.20
   5  -4  -1  866.01   34.30
   5  -4  -1  878.11   32.50
   5   4  -3   89.29    6.00
   5  -4  -3   89.79    6.80
   5   4  -3   85.89    6.20
   5   4  -3   84.59    6.40
   5   4  -3   88.99    6.30
   5   4  -5  534.25   24.70
   5   4  -5  645.34   23.70
   5   4  -5  634.14   24.30
   5  -4  -5  567.64   25.70
   5  -4  -5  561.74   25.40
   5  -4  -7  173.08   11.60
   5   4  -7  143.19    9.90
   5   4  -7  165.48    9.10
   5   4  -7  172.38    9.10
   5   4  -7  156.18   11.60
   5   4  -7  182.18    9.50
   5  -4  -7  162.98    9.80
   5  -4  -7  158.48   10.00
   5   4  -7  160.28   11.80
   5   4  -7  188.68   12.70
   5   4  -7  155.88    9.80
   5   4  -9  224.38   15.20
   5  -4  -9  207.08   11.50
   5  -4  -9  234.58   14.40
   5   4  -9  230.88   13.90
   5   4  -9  167.58   11.10
   5   4  -9  230.68   11.60
   5   4  -9  224.38   11.30
   5   4  -9  218.48   11.10
   5  -4  -9  221.28   12.00
   5  -4  -9  230.08   12.50
   5   4  -9  179.58   12.50
   5   4  -9  195.78   14.00
   5   4  -9  188.38   12.40
   5   4  -9  250.37   11.70
   5   4  -9  272.07   12.30
   5   4  -9  209.68   11.50
   5   4  -9  213.88   15.20
   5  -4  -9  214.08   11.50
   5  -4 -11   38.40    4.50
   5  -4 -11   44.50    4.80
   5   4 -11   45.00    4.40
   5   4 -11   35.30    4.20
   5   4 -11   49.60    4.70
   5   4 -11   35.70    3.90
   5   4 -11   43.00    6.70
   5   4 -11   40.50    5.00
   5   4 -11   37.40    5.90
   5   4 -11   29.40    4.70
   5   4 -11   32.30    6.00
   5  -4 -11   42.60    5.90
   5   4 -11   38.00    5.00
   5   4 -11   43.30    5.80
   5   4 -13  124.89    8.20
   5   4 -13  126.99    7.70
   5  -4 -13  151.08    9.10
   5  -4 -13  127.19    8.80
   5  -4 -13  107.99    9.80
   5   4 -13  108.09    9.00
   5   4 -13  138.49   12.60
   5   4 -13  130.29    9.80
   5   4 -13  106.29   10.60
   5   4 -13  114.99    8.50
   5  -4 -15   37.00    4.60
   5   4 -15   29.80    5.70
   5   4 -15   26.80    5.00
   5  -4 -15   32.00    4.10
   5   4 -15   30.00    3.50
   5   4 -15   34.80    6.40
   5   4 -15   30.80    5.00
   5   4 -15   28.50    4.30
   5  -4 -17   48.50    4.50
   5   4 -17   52.79    6.80
   5   4 -17   49.80    5.70
   5   4 -17   41.40    4.60
   5  -4 -17   43.90    4.60
   5   4 -17   51.29    6.70
   5   4 -19   31.80    4.20
   5   4 -19   29.00    4.10
   5   4 -19   27.00    2.80
   5  -4 -19   26.30    2.90
   5   4 -19   30.20    3.70
   5   4 -21   12.40    1.50
   5   5  16   28.40    3.30
   5   5  16   26.00    3.20
   5  -5  14   29.20    4.20
   5   5  14   34.60    3.40
   5   5  14   30.80    3.70
   5   5  12   10.10    2.70
   5   5  12    8.80    2.20
   5  -5  12    8.20    2.80
   5   5  12    4.00    2.00
   5  -5  10   61.49    8.00
   5  -5  10   65.39    7.90
   5   5  10   61.99    7.00
   5   5  10   73.09    6.70
   5   5  10   56.99    7.10
   5   5  10   53.79    6.90
   5   5  10   65.99    6.90
   5   5  10   62.09    6.60
   5   5  10   66.79    6.20
   5   5  10   68.39    6.30
   5  -5   8   51.99    7.20
   5  -5   8   59.79    7.40
   5   5   8   61.29    7.10
   5   5   8   47.10    6.30
   5   5   8   45.20    6.30
   5   5   8   57.69    6.10
   5   5   8   68.29    6.70
   5   5   8   59.69    6.00
   5   5   8   63.59    7.00
   5   5   6  275.97   12.40
   5   5   6  279.37   16.90
   5   5   6  260.27   13.80
   5   5   6  269.77   14.80
   5   5   6  281.47   16.30
   5   5   6  202.88   14.60
   5   5   6  229.68   14.90
   5   5   6  254.17   14.20
   5   5   6  299.57   15.10
   5  -5   6  261.57   16.70
   5  -5   6  272.87   17.10
   5   5   6  261.57   15.40
   5  -5   6  242.78   13.40
   5   5   6  244.48   12.50
   5  -5   6  252.87   13.40
   5   5   4   64.29    6.80
   5   5   4   61.59    5.50
   5  -5   4   70.39    6.40
   5   5   4   67.99    5.80
   5   5   4   73.89    6.50
   5   5   4   77.59    6.60
   5  -5   4   64.39    7.30
   5   5   4   67.99    6.30
   5   5   4   68.19    6.40
   5   5   4   68.09    5.30
   5   5   4   70.79    7.70
   5   5   4   82.39    7.90
   5   5   4   65.59    5.50
   5   5   2   24.20    3.60
   5   5   2   33.60    4.50
   5   5   2   24.20    3.80
   5  -5   2   23.60    3.80
   5   5   2   26.50    3.20
   5   5   2   33.90    3.90
   5   5   2   31.30    4.90
   5   5   2   30.60    4.70
   5   5   2   26.30    3.70
   5   5   2   21.50    3.70
   5   5   2   22.30    3.20
   5   5   2   23.50    3.60
   5   5   2   22.50    3.40
   5  -5   2   21.90    4.10
   5   5   2   27.00    4.00
   5   5   2   34.80    4.50
   5   5   2   24.10    3.50
   5   5   2   25.30    3.40
   5   5   0   56.39    5.90
   5   5   0   61.29    5.80
   5   5   0   64.29    6.40
   5   5   0   60.09    6.20
   5  -5   0   55.79    4.70
   5  -5   0   63.49    6.30
   5   5   0   61.79    5.70
   5   5   0   59.49    5.50
   5  -5   0   61.89    6.50
   5  -5   0   66.89    6.30
   5   5   0   66.49    6.10
   5   5   0   56.49    6.40
   5   5   0   57.09    5.70
   5   5   0   58.19    4.90
   5   5   0   63.59    5.40
   5   5   0   64.19    5.70
   5   5  -2  118.79    7.50
   5   5  -2  118.99    8.60
   5   5  -2  132.29    9.90
   5  -5  -2  140.69    8.70
   5   5  -2  142.19    9.10
   5   5  -2  129.39    8.70
   5   5  -2  132.49    8.60
   5   5  -2  127.59    9.00
   5  -5  -2  107.29    8.70
   5   5  -2  117.09    8.70
   5   5  -2  125.39    9.20
   5   5  -4   67.89    6.90
   5  -5  -4   77.69    7.10
   5  -5  -4   88.69    7.20
   5   5  -4   73.19    7.10
   5   5  -4   77.79    5.60
   5  -5  -4   77.89    7.20
   5   5  -4   71.79    6.40
   5   5  -4   75.79    6.00
   5   5  -4   79.49    5.60
   5   5  -4   74.99    7.30
   5   5  -4   86.79    6.10
   5   5  -4   75.39    5.60
   5  -5  -4   70.59    6.10
   5  -5  -4   84.49    6.70
   5  -5  -4   65.29    6.00
   5   5  -4   77.69    7.10
   5   5  -4   86.59    7.90
   5   5  -4   76.39    7.00
   5   5  -4   83.39    6.50
   5   5  -4   90.69    6.80
   5  -5  -6  188.18   11.10
   5   5  -6  164.88   11.20
   5   5  -6  175.78   11.70
   5   5  -6  176.58   11.40
   5   5  -6  189.38   12.10
   5   5  -6  187.68   13.10
   5   5  -6  176.08   11.50
   5  -5  -6  208.88   12.40
   5  -5  -6  206.48   12.80
   5   5  -6  192.48    9.90
   5   5  -6  198.38   11.90
   5   5  -6  190.98   12.00
   5   5  -6  191.28   11.60
   5   5  -6  169.88   11.10
   5   5  -6  183.68   10.60
   5   5  -6  173.28   12.70
   5   5  -6  193.68   10.10
   5   5  -6  194.48   11.10
   5  -5  -6  186.08   12.80
   5   5  -6  195.08   10.10
   5   5  -6  199.88   10.20
   5   5  -6  191.38   13.20
   5   5  -6  207.88   12.10
   5   5  -6  210.78   11.00
   5  -5  -8   89.59    7.40
   5   5  -8   81.29    8.00
   5   5  -8  105.59   10.00
   5   5  -8   81.89    7.30
   5   5  -8   75.79    7.60
   5  -5  -8  103.99    7.80
   5  -5  -8   88.59    8.50
   5   5  -8  107.49    6.50
   5   5  -8   97.59    8.60
   5   5  -8   75.59    7.20
   5   5  -8   96.09    7.20
   5   5  -8  100.59    6.80
   5   5  -8  110.79    7.30
   5   5  -8  103.79    7.00
   5  -5  -8   97.89    7.50
   5  -5  -8   92.99    7.50
   5   5  -8  107.59    7.10
   5   5  -8   97.59    9.60
   5   5  -8   93.49    7.50
   5   5  -8   91.19    6.60
   5   5 -10   20.00    4.90
   5  -5 -10   21.10    3.10
   5   5 -10   17.40    3.80
   5   5 -10   29.70    5.60
   5  -5 -10   21.50    4.30
   5   5 -10   28.60    4.80
   5   5 -10   26.10    4.20
   5   5 -10   25.00    3.60
   5   5 -10   17.20    3.30
   5   5 -10   28.50    3.50
   5   5 -10   26.40    3.30
   5  -5 -10   23.20    3.60
   5  -5 -10   22.90    3.50
   5  -5 -10   19.40    3.40
   5   5 -10   21.00    3.90
   5   5 -10   27.80    5.20
   5  -5 -10   19.60    3.00
   5   5 -12   81.89    8.40
   5   5 -12   74.49    7.40
   5   5 -12   92.29    6.90
   5   5 -12   76.09    5.90
   5   5 -12   75.19    7.60
   5   5 -12   93.09   10.20
   5  -5 -12   75.09    8.20
   5   5 -12   79.89    9.50
   5   5 -12   80.09    9.50
   5  -5 -12   84.19    6.70
   5  -5 -12   75.69    6.70
   5   5 -12   72.89    7.10
   5   5 -14  122.79    8.00
   5   5 -14  131.49    9.70
   5   5 -14  145.19   12.60
   5  -5 -14  143.39    9.20
   5   5 -14  119.89    9.30
   5   5 -14  146.59   13.00
   5  -5 -16   87.49    6.20
   5  -5 -16   78.09    6.40
   5   5 -16   63.69    4.60
   5   5 -16   72.69    6.30
   5   5 -16   81.09    7.40
   5   5 -16   72.29    8.00
   5   5 -16   72.69    8.20
   5   5 -18   35.00    4.80
   5   5 -18   35.80    4.70
   5   5 -18   43.80    4.60
   5   5 -18   40.90    3.70
   5   5 -18   36.90    4.70
   5  -5 -18   42.00    3.30
   5  -5 -18   41.20    3.80
   5   5 -20   17.30    2.10
   5   6  15   43.20    4.30
   5   6  15   43.50    4.30
   5  -6  15   42.20    4.50
   5   6  13  183.48   10.80
   5   6  13  177.68    9.30
   5  -6  13  186.08   12.60
   5  -6  13  166.88   11.50
   5   6  11  104.59    8.20
   5   6  11  110.89    8.60
   5   6  11  117.79    9.30
   5   6  11  112.09    8.10
   5   6  11  124.69    8.20
   5  -6  11   96.79    9.70
   5  -6  11  111.59   10.00
   5   6   9  194.78   13.10
   5  -6   9  181.18   14.00
   5  -6   9  182.78   14.30
   5   6   9  210.58   13.90
   5   6   9  208.18   12.30
   5   6   9  190.58   11.70
   5   6   9  195.58   12.20
   5  -6   7  289.87   18.90
   5   6   7  313.47   19.00
   5   6   7  315.87   17.60
   5   6   7  305.37   16.70
   5   6   7  323.87   18.30
   5   6   7  317.77   16.30
   5   6   7  304.97   16.20
   5   6   5  178.98   11.60
   5   6   5  167.18   12.30
   5   6   5  183.48   11.40
   5   6   5  191.28   11.70
   5  -6   5  163.08   12.90
   5  -6   5  178.78   13.40
   5   6   5  187.88   11.70
   5   6   5  200.08   11.90
   5   6   5  177.78   13.70
   5   6   5  185.08   13.00
   5  -6   5  176.48   11.30
   5   6   5  153.38    9.80
   5   6   3  180.18   12.00
   5   6   3  168.08   11.10
   5   6   3  177.88   11.80
   5   6   3  168.08   12.80
   5   6   3  188.78   10.30
   5   6   3  182.28   13.70
   5   6   3  177.68   11.20
   5   6   3  184.98   11.00
   5   6   3  178.38   11.20
   5   6   3  170.38   11.90
   5  -6   3  189.28   13.30
   5  -6   3  175.48   12.80
   5  -6   3  187.38   12.10
   5   6   3  177.48   10.70
   5  -6   1    3.70    1.90
   5   6   1    1.80    1.30
   5   6   1    1.80    1.50
   5   6   1    1.40    1.20
   5   6   1    1.30    1.70
   5   6   1    0.70    0.90
   5   6   1    0.60    0.90
   5   6   1    7.40    1.80
   5   6   1    2.20    1.60
   5   6   1    3.20    1.40
   5   6   1    3.00    1.50
   5   6   1    3.70    1.50
   5   6   1    1.80    1.20
   5   6   1    2.80    1.20
   5  -6   1    2.20    1.50
   5  -6   1    1.20    1.30
   5   6   1    5.70    2.00
   5   6   1    3.60    1.60
   5   6   1    3.10    1.40
   5   6  -1  319.17   17.90
   5   6  -1  325.37   16.60
   5   6  -1  316.77   16.40
   5   6  -1  300.67   17.00
   5   6  -1  307.87   17.10
   5   6  -1  297.77   16.60
   5   6  -1  331.37   17.20
   5   6  -1  339.77   16.60
   5  -6  -1  311.37   17.30
   5  -6  -1  295.27   14.70
   5   6  -1  334.77   15.50
   5   6  -1  319.57   17.90
   5   6  -1  328.47   16.40
   5   6  -1  318.47   15.50
   5   6  -1  332.47   15.10
   5   6  -1  283.77   15.40
   5   6  -1  259.97   14.10
   5   6  -1  319.57   14.20
   5   6  -1  293.67   13.60
   5  -6  -1  318.87   17.10
   5  -6  -1  317.27   17.00
   5   6  -1  278.57   15.50
   5   6  -1  285.77   13.30
   5   6  -1  261.87   13.10
   5   6  -1  313.67   16.50
   5  -6  -3   55.29    5.70
   5   6  -3   55.29    6.60
   5   6  -3   58.79    6.20
   5   6  -3   52.29    6.30
   5   6  -3   47.10    5.60
   5   6  -3   57.29    6.50
   5   6  -3   53.89    6.40
   5   6  -3   46.50    5.80
   5   6  -3   54.89    6.10
   5   6  -3   58.39    6.40
   5   6  -3   51.09    5.60
   5  -6  -3   55.09    5.70
   5   6  -3   46.50    5.40
   5   6  -3   51.89    4.80
   5   6  -3   62.49    5.40
   5   6  -3   56.79    5.60
   5   6  -3   50.69    5.60
   5   6  -3   52.79    5.10
   5   6  -3   40.60    4.50
   5   6  -3   58.19    5.00
   5   6  -3   59.59    4.80
   5  -6  -3   61.79    6.60
   5  -6  -3   47.90    5.80
   5   6  -3   50.29    5.80
   5   6  -3   49.10    4.40
   5   6  -3   54.79    4.50
   5   6  -3   70.69    6.30
   5   6  -3   60.59    5.80
   5   6  -5  554.64   26.40
   5   6  -5  546.05   26.30
   5   6  -5  561.64   26.40
   5   6  -5  562.04   25.90
   5   6  -5  604.44   28.10
   5   6  -5  562.34   26.50
   5   6  -5  542.15   25.50
   5   6  -5  555.34   27.00
   5   6  -5  626.34   24.00
   5   6  -5  519.15   23.70
   5   6  -5  532.65   25.20
   5  -6  -5  598.74   26.80
   5  -6  -5  557.94   26.50
   5   6  -5  565.94   25.90
   5   6  -5  560.14   25.60
   5   6  -5  634.64   25.60
   5   6  -5  662.73   26.20
   5   6  -5  589.14   23.70
   5   6  -5  587.24   24.00
   5   6  -5  608.44   24.40
   5  -6  -5  562.14   27.20
   5  -6  -5  564.94   25.40
   5  -6  -5  551.14   24.90
   5   6  -5  607.44   23.60
   5   6  -5  581.64   23.40
   5  -6  -7   10.60    2.60
   5  -6  -7    7.90    2.20
   5  -6  -7   10.50    2.40
   5  -6  -7   10.10    2.60
   5   6  -7    9.80    2.90
   5   6  -7   13.70    3.50
   5   6  -7   13.60    3.00
   5   6  -7    9.90    2.50
   5   6  -7    9.30    2.70
   5   6  -7   12.10    2.90
   5  -6  -7   10.40    3.00
   5   6  -7    6.60    2.20
   5   6  -7    9.60    2.70
   5   6  -7   14.50    3.10
   5   6  -7   10.80    2.30
   5   6  -7    7.40    2.10
   5  -6  -7   10.50    3.10
   5   6  -7   11.00    2.30
   5   6  -7    9.20    2.10
   5   6  -7   11.80    3.30
   5   6  -7   11.50    2.40
   5   6  -9  197.08   13.60
   5   6  -9  189.78   13.50
   5   6  -9  224.08   15.80
   5  -6  -9  202.28   12.20
   5  -6  -9  213.48   14.60
   5   6  -9  198.48   13.80
   5  -6  -9  232.28   13.20
   5   6  -9  207.38   11.20
   5  -6  -9  199.68   12.00
   5   6  -9  180.68   12.40
   5   6  -9  226.68   12.40
   5   6  -9  234.18   11.90
   5   6  -9  211.68   15.40
   5  -6  -9  228.58   15.60
   5   6  -9  211.38   12.40
   5   6  -9  218.58   15.50
   5  -6  -9  222.38   12.30
   5  -6  -9  201.68   12.50
   5   6 -11   62.89    7.00
   5  -6 -11   71.49    7.90
   5   6 -11   60.69    7.10
   5   6 -11   71.39    6.30
   5   6 -11   71.69    8.80
   5   6 -11   71.69    6.20
   5   6 -11   77.69    6.00
   5   6 -11   70.79    8.70
   5  -6 -11   64.49    8.10
   5   6 -11   73.59    8.70
   5   6 -11   71.09    7.90
   5  -6 -11   82.89    6.50
   5  -6 -11   67.19    6.30
   5   6 -11   72.99    6.70
   5   6 -11   69.69    7.20
   5   6 -13  319.57   15.00
   5  -6 -13  332.07   15.90
   5   6 -13  323.47   19.70
   5   6 -13  306.07   19.60
   5   6 -13  289.17   16.80
   5   6 -13  299.17   19.60
   5   6 -13  308.77   16.50
   5   6 -13  306.37   16.80
   5   6 -15   19.20    4.20
   5  -6 -15   15.30    2.60
   5   6 -15   20.20    4.40
   5   6 -15   14.70    2.90
   5   6 -15   16.20    3.50
   5   6 -15   17.10    3.90
   5   6 -15   17.20    2.30
   5   6 -17  106.29    6.50
   5   6 -17  105.59    7.90
   5   6 -17  107.39    8.20
   5   6 -17  106.19    7.60
   5   6 -17   99.69    8.10
   5  -6 -17  104.09    5.90
   5   6 -17  101.49    7.80
   5  -6 -17  102.79    6.70
   5  -6 -19   39.00    2.90
   5   6 -19   42.90    3.30
   5   7  14  106.99    6.80
   5  -7  14  112.69    7.20
   5   7  14  102.69    6.10
   5   7  12  180.68   10.60
   5  -7  12  188.18   11.90
   5  -7  12  191.88   12.40
   5   7  12  150.08    8.90
   5   7  12  179.58    9.10
   5   7  10   13.90    3.20
   5  -7  10   20.00    4.30
   5   7  10   19.30    3.70
   5   7  10   19.80    3.30
   5   7  10   14.80    3.10
   5   7  10   20.40    3.10
   5   7  10   17.60    2.90
   5   7   8  461.35   23.50
   5   7   8  419.46   21.10
   5  -7   8  410.96   23.30
   5  -7   8  405.26   23.40
   5   7   8  474.55   22.90
   5   7   8  447.86   21.10
   5   7   8  450.35   22.60
   5   7   8  435.46   21.00
   5   7   8  424.26   20.20
   5  -7   6  259.87   17.50
   5  -7   6  288.77   18.20
   5   7   6  278.47   18.00
   5   7   6  289.57   17.10
   5   7   6  273.97   15.50
   5   7   6  307.47   17.30
   5   7   6  271.57   14.80
   5   7   6  248.38   13.40
   5   7   4  541.45   29.00
   5   7   4  589.04   26.30
   5   7   4  556.74   27.00
   5   7   4  473.65   25.10
   5   7   4  592.74   28.70
   5   7   4  616.14   26.10
   5   7   4  650.73   26.50
   5   7   4  630.24   26.30
   5  -7   4  562.64   28.50
   5   7   4  625.34   27.10
   5  -7   4  560.04   26.30
   5   7   4  618.54   26.10
   5   7   4  501.35   24.10
   5   7   2   82.09    8.80
   5   7   2   80.79    7.90
   5   7   2   86.49    8.20
   5   7   2   86.39    7.50
   5  -7   2   77.49    7.80
   5   7   2   78.49    7.30
   5   7   2   73.89    7.50
   5   7   2   76.89    6.90
   5   7   2   84.29    7.40
   5   7   2   78.59    7.10
   5  -7   2   62.79    7.20
   5  -7   2   74.99    8.20
   5   7   2   74.19    7.80
   5   7   2   71.79    7.40
   5   7   2   80.89    7.10
   5   7   2   95.49    7.70
   5   7   0  402.26   21.10
   5   7   0  452.35   22.50
   5   7   0  418.06   22.00
   5   7   0  416.56   20.60
   5  -7   0  419.36   22.00
   5   7   0  447.56   23.40
   5   7   0  496.15   22.50
   5   7   0  414.86   20.10
   5   7   0  407.46   22.60
   5   7   0  402.66   20.00
   5   7   0  441.86   21.00
   5   7   0  438.36   19.30
   5   7   0  399.16   20.10
   5   7   0  363.66   20.10
   5  -7   0  398.56   21.40
   5   7   0  485.35   22.20
   5   7   0  404.16   20.20
   5   7  -2  239.68   14.40
   5   7  -2  226.08   15.50
   5   7  -2  211.38   14.70
   5   7  -2  227.38   13.90
   5   7  -2  233.58   14.30
   5   7  -2  243.28   14.80
   5   7  -2  243.98   14.40
   5   7  -2  232.18   11.40
   5   7  -2  236.38   11.50
   5   7  -2  245.18   14.50
   5   7  -2  205.68   13.30
   5   7  -2  239.08   15.30
   5   7  -2  265.57   13.50
   5   7  -2  233.58   14.10
   5   7  -2  232.28   13.50
   5   7  -2  256.27   13.30
   5   7  -2  207.28   13.20
   5   7  -2  221.08   11.50
   5  -7  -2  238.48   14.00
   5  -7  -2  250.27   15.10
   5  -7  -2  242.18   15.00
   5   7  -2  265.47   14.40
   5   7  -2  259.07   14.60
   5  -7  -4  636.84   27.80
   5  -7  -4  584.54   26.80
   5   7  -4  598.24   28.80
   5   7  -4  596.34   28.30
   5   7  -4  645.24   28.80
   5  -7  -4  612.54   29.00
   5  -7  -4  647.44   28.20
   5   7  -4  585.74   27.60
   5   7  -4  650.53   29.30
   5   7  -4  597.54   28.10
   5   7  -4  629.24   29.10
   5   7  -4  600.04   28.90
   5   7  -4  538.95   26.40
   5   7  -4  620.44   26.00
   5   7  -4  615.44   28.00
   5   7  -4  657.73   28.00
   5   7  -4  636.34   26.60
   5   7  -4  595.44   27.10
   5   7  -4  645.84   30.30
   5  -7  -4  634.94   29.30
   5   7  -4  550.64   27.50
   5   7  -4  689.73   27.90
   5   7  -4  747.73   28.90
   5  -7  -6  404.96   18.90
   5   7  -6  345.57   18.70
   5   7  -6  352.26   19.80
   5   7  -6  380.46   20.10
   5   7  -6  386.66   21.40
   5   7  -6  354.26   19.60
   5  -7  -6  384.76   20.20
   5  -7  -6  401.36   20.80
   5   7  -6  354.56   19.30
   5   7  -6  343.77   20.30
   5   7  -6  369.86   19.70
   5   7  -6  353.86   17.20
   5   7  -6  417.86   19.40
   5  -7  -6  359.46   18.70
   5   7  -6  393.26   19.80
   5   7  -6  375.76   19.80
   5   7  -6  394.56   18.60
   5   7  -6  382.36   21.60
   5  -7  -6  377.16   21.00
   5   7  -6  333.67   19.20
   5   7  -6  433.76   19.60
   5   7  -6  439.26   19.40
   5  -7  -8  301.07   15.10
   5  -7  -8  309.77   16.20
   5  -7  -8  273.47   15.70
   5   7  -8  266.77   16.80
   5  -7  -8  310.17   16.20
   5   7  -8  267.27   16.30
   5   7  -8  285.27   18.00
   5  -7  -8  327.07   18.40
   5   7  -8  300.57   18.50
   5   7  -8  249.18   15.80
   5   7  -8  293.67   15.30
   5   7  -8  330.07   19.40
   5  -7  -8  274.27   17.80
   5   7  -8  255.17   15.40
   5   7  -8  317.87   15.10
   5   7 -10   53.79    6.70
   5   7 -10   56.49    7.50
   5  -7 -10   58.39    7.10
   5   7 -10   53.09    6.40
   5   7 -10   51.29    6.10
   5   7 -10   48.50    5.70
   5   7 -10   51.49    5.30
   5   7 -10   56.59    7.50
   5  -7 -10   43.50    6.50
   5   7 -10   47.80    6.40
   5   7 -10   53.29    7.10
   5  -7 -10   59.09    5.30
   5  -7 -10   57.99    5.90
   5  -7 -10   60.29    5.90
   5   7 -10   48.80    6.90
   5   7 -12  493.75   23.30
   5   7 -12  535.75   21.60
   5   7 -12  500.55   26.00
   5  -7 -12  514.35   22.00
   5   7 -12  500.25   25.50
   5   7 -12  455.05   24.10
   5   7 -12  441.36   23.30
   5   7 -12  503.15   26.10
   5   7 -12  503.55   23.50
   5  -7 -14   13.70    2.40
   5   7 -14   12.00    2.70
   5   7 -14   13.50    3.40
   5   7 -14   17.80    3.70
   5   7 -14   13.10    2.70
   5   7 -14   11.30    3.00
   5   7 -14   11.90    2.00
   5   7 -14   13.00    3.30
   5  -7 -16  284.77   12.00
   5   7 -16  294.77   15.10
   5   7 -16  277.17   14.80
   5  -7 -16  297.77   13.30
   5   7 -16  282.37   13.00
   5   7 -18   83.29    5.00
   5  -7 -18   77.49    4.40
   5  -8  13   68.69    5.00
   5   8  13   55.89    4.40
   5   8  13   64.39    4.60
   5   8  11  150.48   10.10
   5  -8  11  137.89    9.40
   5  -8  11  162.68   10.40
   5   8  11  148.69    7.70
   5   8  11  137.59    8.30
   5   8   9   34.30    4.60
   5   8   9   31.40    3.90
   5  -8   9   28.40    4.40
   5  -8   9   34.30    5.20
   5   8   9   33.00    4.70
   5   8   9   34.30    4.00
   5   8   9   26.80    3.50
   5   8   9   32.10    4.50
   5   8   9   36.70    4.20
   5   8   7  524.35   24.00
   5   8   7  481.35   25.00
   5  -8   7  429.16   23.30
   5  -8   7  491.85   25.20
   5   8   7  475.45   21.10
   5   8   7  509.85   22.00
   5   8   7  494.05   22.60
   5   8   7  508.75   23.90
   5  -8   5   22.00    4.30
   5  -8   5   21.80    4.50
   5   8   5   20.90    4.20
   5   8   5   24.30    4.80
   5   8   5   21.60    4.20
   5   8   5   22.70    3.80
   5   8   5   26.60    4.40
   5   8   5   20.20    3.40
   5   8   5   30.70    4.20
   5   8   3  414.86   23.00
   5   8   3  447.96   21.60
   5   8   3  467.65   20.50
   5   8   3  393.96   20.70
   5   8   3  351.96   20.30
   5   8   3  433.26   20.50
   5   8   3  434.16   20.40
   5   8   3  417.46   20.10
   5  -8   3  408.46   22.30
   5  -8   3  375.66   21.00
   5   8   3  383.86   20.80
   5  -8   3  404.56   21.10
   5   8   3  392.66   19.40
   5   8   1  301.67   18.80
   5   8   1  279.87   16.40
   5   8   1  307.47   17.70
   5   8   1  320.67   18.20
   5   8   1  306.17   16.40
   5   8   1  307.27   16.60
   5   8   1  271.37   15.80
   5   8   1  291.97   16.10
   5   8   1  323.07   16.80
   5   8   1  300.07   16.20
   5  -8   1  284.57   17.10
   5   8   1  288.87   18.50
   5   8   1  285.77   18.50
   5  -8   1  295.37   17.60
   5   8   1  297.97   16.20
   5   8   1  319.07   16.70
   5   8  -1  181.98   13.90
   5   8  -1  188.88   12.40
   5   8  -1  166.38   12.80
   5   8  -1  180.98   13.10
   5   8  -1  171.68   12.90
   5   8  -1  193.98   12.30
   5   8  -1  215.18   13.30
   5  -8  -1  175.48   13.00
   5   8  -1  157.98   11.30
   5   8  -1  174.68   13.20
   5   8  -1  182.78   11.80
   5   8  -1  177.68   12.00
   5   8  -1  169.28   11.50
   5  -8  -1  193.88   13.10
   5  -8  -1  178.08   11.90
   5   8  -1  174.58   11.80
   5   8  -1  210.18   13.10
   5   8  -3  233.68   15.60
   5   8  -3  234.68   14.90
   5   8  -3  278.47   15.60
   5  -8  -3  229.38   15.40
   5   8  -3  275.07   15.50
   5   8  -3  246.48   15.10
   5  -8  -3  225.88   13.70
   5   8  -3  241.18   14.60
   5   8  -3  248.68   15.80
   5   8  -3  227.98   15.40
   5   8  -3  208.58   13.10
   5   8  -3  239.58   14.60
   5   8  -3  246.68   13.60
   5   8  -3  225.28   14.20
   5   8  -3  212.78   13.60
   5   8  -3  244.68   14.70
   5  -8  -3  245.28   15.40
   5  -8  -3  231.08   14.10
   5  -8  -3  238.68   13.90
   5   8  -3  267.87   15.10
   5   8  -3  268.77   14.80
   5   8  -5  247.18   15.40
   5   8  -5  206.18   13.60
   5   8  -5  249.08   15.80
   5   8  -5  246.68   15.60
   5  -8  -5  254.27   15.80
   5  -8  -5  252.77   15.10
   5   8  -5  251.37   15.50
   5   8  -5  235.68   15.10
   5   8  -5  248.88   15.30
   5   8  -5  238.38   15.50
   5   8  -5  290.47   13.70
   5   8  -5  246.08   13.70
   5  -8  -5  259.97   14.70
   5   8  -5  253.07   15.00
   5   8  -5  290.57   15.40
   5   8  -5  273.67   14.90
   5   8  -5  281.97   17.30
   5  -8  -5  271.97   16.50
   5  -8  -5  249.28   14.00
   5   8  -5  232.68   14.70
   5  -8  -7  383.56   18.60
   5  -8  -7  428.06   20.20
   5   8  -7  407.46   21.60
   5   8  -7  412.06   21.50
   5   8  -7  421.66   22.30
   5  -8  -7  399.06   20.60
   5   8  -7  384.36   20.60
   5   8  -7  396.36   21.60
   5  -8  -7  423.16   20.10
   5  -8  -7  404.96   21.40
   5   8  -7  430.86   19.70
   5   8  -7  435.86   23.10
   5  -8  -7  421.86   22.30
   5   8  -7  381.06   20.40
   5   8  -7  378.06   20.20
   5   8  -7  394.36   20.70
   5   8  -7  403.56   20.70
   5   8  -7  415.56   19.40
   5   8  -9  151.88    9.60
   5   8  -9  159.48   12.40
   5  -8  -9  145.69    8.70
   5  -8  -9  144.89    9.70
   5   8  -9  122.49    9.80
   5   8  -9  132.59   10.10
   5   8  -9  130.59   10.30
   5   8  -9  171.18   12.30
   5   8  -9  143.99   10.90
   5   8  -9  150.58   11.70
   5   8 -11  507.55   20.80
   5   8 -11  521.25   25.00
   5  -8 -11  524.15   21.20
   5   8 -11  437.46   21.80
   5   8 -11  446.86   22.80
   5   8 -11  473.85   23.90
   5   8 -11  440.46   22.10
   5   8 -11  461.55   23.80
   5   8 -11  474.25   22.90
   5   8 -11  492.45   21.70
   5   8 -11  488.35   22.50
   5   8 -13   49.10    5.80
   5  -8 -13   54.69    4.40
   5   8 -13   41.80    4.60
   5   8 -13   49.30    5.20
   5   8 -13   43.70    5.50
   5   8 -13   52.89    5.80
   5   8 -13   51.59    5.00
   5   8 -13   50.19    5.00
   5  -8 -15  292.97   11.50
   5   8 -15  308.27   14.40
   5   8 -15  287.07   13.70
   5   8 -15  306.27   12.80
   5   8 -15  272.07   13.80
   5   8 -17   73.79    4.10
   5  -8 -17   67.89    3.60
   5  -9  12  113.39    6.00
   5   9  12  109.49    6.00
   5   9  10   18.20    3.10
   5  -9  10   19.30    2.90
   5  -9  10   16.10    2.90
   5   9  10   15.90    2.40
   5   9  10   19.00    2.70
   5   9  10   16.00    1.90
   5   9   8   18.00    2.90
   5   9   8   15.10    3.20
   5  -9   8   13.00    2.80
   5  -9   8   11.40    2.90
   5   9   8   18.40    3.20
   5   9   8   17.30    2.90
   5   9   8   16.30    2.70
   5   9   8   16.50    2.70
   5   9   8   18.50    2.60
   5   9   6  117.69    9.10
   5   9   6   98.69    9.40
   5   9   6   97.59    9.10
   5   9   6  111.39    9.20
   5   9   6  110.29    8.10
   5   9   6  118.49    8.70
   5   9   6  108.39    7.10
   5   9   6  103.09    7.40
   5  -9   6  102.49    8.60
   5  -9   6  116.99    9.50
   5   9   4   22.10    4.30
   5   9   4   18.00    4.30
   5  -9   4   13.40    3.10
   5   9   4   14.80    2.80
   5   9   4   14.40    2.80
   5   9   4   16.30    3.20
   5   9   4   12.80    2.90
   5  -9   4   16.00    3.00
   5   9   2  214.88   12.60
   5   9   2  198.18   11.90
   5  -9   2  171.58   11.50
   5   9   2  203.58   11.60
   5   9   2  186.98   13.90
   5   9   2  215.08   12.10
   5  -9   2  182.88   12.60
   5   9   2  189.78   13.80
   5   9   2  184.18   13.80
   5   9   0  149.88   10.40
   5   9   0  164.88   10.80
   5   9   0  145.59   10.10
   5  -9   0  145.59   10.30
   5   9   0  167.68   10.60
   5   9   0  148.69   11.40
   5   9   0  127.79   11.00
   5   9   0  153.58   10.70
   5   9   0  140.69   11.30
   5  -9   0  149.79   11.10
   5   9  -2   97.39    8.20
   5   9  -2   85.09    7.90
   5   9  -2   90.09    7.70
   5   9  -2   82.89    8.60
   5   9  -2   85.79    8.00
   5   9  -2  119.69    9.00
   5   9  -2   97.79    8.10
   5  -9  -2   81.39    7.30
   5   9  -2  107.39    8.60
   5  -9  -2   89.99    7.80
   5  -9  -2   86.99    7.40
   5   9  -4   45.40    5.40
   5   9  -4   50.59    5.90
   5   9  -4   42.30    5.50
   5   9  -4   40.70    5.40
   5   9  -4   37.60    5.40
   5   9  -4   47.50    5.70
   5   9  -4   37.30    4.90
   5   9  -4   41.90    5.80
   5  -9  -4   47.60    5.00
   5   9  -4   46.50    5.40
   5   9  -4   46.10    5.70
   5   9  -4   49.10    5.60
   5  -9  -4   51.29    5.50
   5  -9  -6   14.00    3.00
   5  -9  -6   16.20    3.10
   5  -9  -6   15.80    2.70
   5   9  -6   11.90    3.00
   5   9  -6   12.60    2.80
   5   9  -6   15.60    3.40
   5   9  -6   16.00    3.40
   5   9  -6   14.30    3.20
   5   9  -6    7.50    2.30
   5   9  -8   18.50    3.80
   5  -9  -8   15.40    2.30
   5  -9  -8   13.40    2.70
   5   9  -8   15.00    3.20
   5   9  -8   15.70    3.30
   5   9  -8   15.50    3.00
   5   9  -8   13.80    3.00
   5   9  -8   14.00    3.00
   5   9  -8   12.40    2.90
   5   9 -10  375.36   17.80
   5   9 -10  402.76   19.70
   5   9 -10  422.36   20.70
   5   9 -10  369.26   19.00
   5   9 -10  405.66   19.00
   5   9 -10  398.26   18.40
   5  -9 -10  410.46   17.50
   5  -9 -12   28.40    2.90
   5   9 -12   28.60    3.70
   5   9 -12   34.00    4.30
   5   9 -12   32.90    4.10
   5   9 -12   30.90    3.20
   5   9 -12   36.50    4.00
   5   9 -14  426.96   16.50
   5   9 -14  406.16   15.70
   5   9 -14  384.96   14.80
   5  10   9   62.29    4.50
   5 -10   9   63.19    4.40
   5  10   9   60.59    4.30
   5 -10   9   57.59    4.10
   5  10   9   58.79    4.00
   5  10   7   17.50    3.10
   5  10   7   13.90    2.40
   5 -10   7   20.30    2.90
   5  10   7   15.70    2.70
   5  10   7   19.00    2.50
   5  10   7   15.40    2.30
   5  10   7   12.10    1.90
   5  10   5   53.49    5.50
   5  10   5   41.60    5.30
   5 -10   5   51.79    5.20
   5  10   5   61.19    5.50
   5  10   5   49.99    4.10
   5  10   5   48.60    4.40
   5  10   5   50.19    4.80
   5  10   3   -0.20    0.90
   5  10   3    0.30    1.20
   5  10   3    0.20    1.00
   5 -10   3   -0.70    1.00
   5 -10   3    0.30    1.00
   5  10   3    0.40    1.30
   5  10   3    1.40    1.30
   5  10   1   38.30    5.10
   5  10   1   38.60    4.30
   5  10   1   39.30    4.60
   5  10   1   50.19    4.60
   5 -10   1   36.50    4.40
   5 -10   1   37.90    4.40
   5  10   1   42.00    4.50
   5  10  -1  156.38    9.70
   5  10  -1  155.78    9.90
   5 -10  -1  143.19    9.50
   5  10  -1  162.08    9.60
   5  10  -1  139.69   10.00
   5 -10  -1  152.08    9.80
   5 -10  -1  134.09    9.00
   5  10  -1  166.48   10.10
   5  10  -1  140.19   10.80
   5  10  -3    2.40    1.50
   5  10  -3    2.90    1.60
   5  10  -3    4.40    1.70
   5  10  -3    2.50    1.50
   5 -10  -3    1.50    1.40
   5 -10  -3    3.00    1.30
   5  10  -3    1.60    1.20
   5  10  -3    3.10    1.60
   5  10  -5   26.00    3.70
   5 -10  -5   22.40    3.30
   5  10  -5   26.60    3.70
   5  10  -5   24.60    3.70
   5 -10  -5   23.30    2.80
   5 -10  -5   22.70    3.40
   5  10  -5   22.30    3.40
   5  10  -7   65.99    6.00
   5 -10  -7   66.79    5.50
   5  10  -7   69.29    6.30
   5  10  -7   65.19    5.70
   5  10  -7   64.19    5.60
   5  10  -7   69.59    6.10
   5  10  -7   68.79    5.40
   5  10  -7   71.99    6.20
   5  10  -7   59.89    5.60
   5 -10  -9   85.59    5.60
   5  10  -9  107.39    7.40
   5  10  -9   89.09    6.30
   5  10  -9   92.79    6.60
   5  10  -9   99.89    7.10
   5  10  -9  102.09    6.90
   5  10  -9   96.39    5.70
   5  10 -11   23.40    2.70
   5  10 -11   24.40    2.60
   5  10 -11   26.60    2.90
   5 -10 -11   22.40    2.10
   5  10 -11   22.10    2.90
   5 -10 -13   92.19    4.50
   5  10 -13   82.49    4.50
   5 -11   6   44.90    3.30
   5  11   6   47.90    3.30
   5  11   6   42.20    2.70
   5 -11   6   45.90    3.50
   5  11   6   49.10    3.40
   5 -11   4    1.10    0.80
   5 -11   4    0.50    0.60
   5  11   4    1.20    0.90
   5  11   4    1.90    1.10
   5  11   4    0.60    1.00
   5  11   4    0.30    0.60
   5  11   4    0.70    0.80
   5  11   4    2.00    1.10
   5  11   2    5.70    1.30
   5  11   2    5.50    1.30
   5  11   2    3.50    1.40
   5 -11   2    4.00    1.30
   5 -11   2    5.30    1.50
   5 -11   0   41.10    3.60
   5 -11   0   34.70    3.70
   5 -11   0   34.50    3.70
   5  11   0   41.10    4.00
   5  11   0   49.30    4.00
   5  11   0   31.60    4.20
   5  11   0   41.50    3.80
   5  11  -2   21.10    2.90
   5  11  -2   22.50    2.70
   5 -11  -2   21.40    2.40
   5  11  -2   25.80    3.20
   5 -11  -2   21.10    2.80
   5  11  -2   24.70    2.90
   5  11  -4   10.80    1.90
   5 -11  -4    7.30    1.60
   5  11  -4    8.60    1.90
   5 -11  -4    7.60    1.60
   5  11  -4    9.00    1.90
   5  11  -4    9.20    2.00
   5  11  -6   36.90    3.50
   5  11  -6   33.20    3.50
   5  11  -6   34.00    3.40
   5  11  -6   31.40    3.30
   5 -11  -6   31.80    2.90
   5 -11  -6   35.20    3.30
   5  11  -8    9.60    1.60
   5 -11  -8    8.60    1.20
   5  11  -8   10.10    1.70
   5  11  -8    7.30    1.50
   5  11  -8    9.50    1.70
   5  11 -10    1.00    0.60
   5 -12   1   32.10    2.30
   5  12   1   30.20    2.30
   5  12   1   31.30    2.50
   5  12   1   30.50    2.20
   5 -12  -1   39.10    2.80
   5  12  -1   44.70    3.00
   5  12  -1   39.30    2.80
   5 -12  -3   51.69    3.00
   5  12  -3   56.79    3.40
   5  12  -3   62.19    3.80
   4   0  18  209.68   12.20
   4   0  16  300.27   17.60
   4   0  16  280.47   16.60
   4   0  16  279.27   16.00
   4   0  14   36.30    5.60
   4   0  14   24.80    5.10
   4   0  14   30.50    4.70
   4   0  14   30.10    5.30
   4   0  14   34.10    5.50
   4   0  12  601.74   30.40
   4   0  12  572.14   28.90
   4   0  12  619.44   29.80
   4   0  12  638.24   29.80
   4   0  10  111.99   10.00
   4   0  10   94.29    7.60
   4   0  10   96.89    8.90
   4   0  10   86.59    8.40
   4   0  10   89.29    8.70
   4   0   6 1748.53   61.49
   4   0   6 1914.71   62.09
   4   0   4 1793.02   63.29
   4   0   4 1977.90   63.99
   4   0   2  241.58   10.40
   4   0   2  221.48    9.70
   4   0   2  223.18   10.10
   4   0   0 1501.55   51.89
   4   0   0 1501.35   52.09
   4   0  -2  901.81   31.30
   4   0  -2  866.21   31.10
   4   0  -4 2418.96   84.29
   4   0  -4 2624.74   83.89
   4   0  -4 2440.26   84.39
   4   0  -6 2807.42   93.99
   4   0  -6 2953.40   93.49
   4   0  -6 2736.23   95.49
   4   0  -6 2663.13   93.79
   4   0  -8  511.95   18.20
   4   0  -8  482.65   18.50
   4   0  -8  455.15   20.70
   4   0 -10 1340.47   51.89
   4   0 -10 1425.06   51.29
   4   0 -12  377.56   17.50
   4   0 -12  356.46   19.30
   4   0 -12  417.56   18.10
   4   0 -14   67.89    5.90
   4   0 -14   54.29    6.50
   4   0 -14   69.19    6.20
   4   0 -14   57.29    6.00
   4   0 -16   30.30    4.60
   4   0 -16   23.20    3.70
   4   0 -16   29.60    4.50
   4   0 -16   24.40    3.80
   4   0 -18  614.24   25.90
   4   0 -18  475.05   22.50
   4   0 -20  120.69    8.30
   4   0 -22   41.50    3.50
   4   1  19   97.39    6.60
   4  -1  19   97.49    6.20
   4   1  17   39.60    5.00
   4   1  17   47.40    5.80
   4  -1  17   45.10    5.50
   4   1  17   42.60    5.00
   4   1  15   33.80    5.20
   4  -1  15   33.60    5.30
   4  -1  15   31.60    4.70
   4   1  15   37.60    5.70
   4   1  15   22.40    4.30
   4  -1  15   27.50    5.10
   4   1  15   34.70    5.80
   4   1  15   37.00    5.00
   4  -1  13   71.59    7.60
   4   1  13   68.69    8.10
   4   1  13   63.89    7.50
   4  -1  13   63.09    7.60
   4   1  13   61.09    6.00
   4  -1  13   65.89    8.00
   4   1  13   72.99    8.60
   4  -1  13   65.69    7.80
   4   1  13   67.19    7.70
   4  -1  11  531.15   27.30
   4   1  11  561.34   27.20
   4   1  11  575.64   28.20
   4  -1  11  607.64   27.10
   4  -1  11  489.95   26.60
   4   1  11  521.05   26.40
   4   1  11  576.04   24.80
   4  -1  11  560.84   28.00
   4   1  11  558.14   28.50
   4   1  11  516.25   26.20
   4   1  11  576.94   25.80
   4  -1  11  593.54   26.50
   4  -1   9  149.59   11.20
   4  -1   9  130.99   10.60
   4   1   9  165.08   12.00
   4   1   9  156.38   10.50
   4  -1   9  166.78   12.00
   4   1   9  141.59   10.70
   4  -1   9  166.08   10.30
   4   1   9  169.68   10.20
   4   1   7  847.32   29.30
   4   1   7  909.81   29.80
   4  -1   7  831.22   29.70
   4   1   5   11.70    1.50
   4  -1   5   11.80    1.60
   4  -1   5   11.30    1.70
   4   1   5   14.50    1.80
   4  -1   5   11.50    1.70
   4   1   3  612.94   23.80
   4   1   3  699.33   24.60
   4  -1   3  696.93   24.90
   4  -1   3  645.34   24.70
   4   1   1   99.99    5.50
   4  -1   1  110.29    6.20
   4   1   1  106.29    5.90
   4   1   1  109.89    6.40
   4  -1   1  112.99    6.30
   4  -1  -1  949.21   32.60
   4  -1  -1  909.71   32.30
   4   1  -1  866.11   31.40
   4   1  -1  886.91   31.90
   4   1  -1  876.01   31.30
   4   1  -1  830.52   32.10
   4  -1  -1  894.81   31.90
   4  -1  -3  607.24   23.40
   4   1  -3  575.84   21.70
   4   1  -3  561.24   23.10
   4  -1  -3  624.14   23.60
   4   1  -3  655.53   20.90
   4  -1  -3  656.83   23.80
   4  -1  -3  593.54   23.40
   4   1  -3  584.84   22.80
   4   1  -3  609.04   22.50
   4  -1  -5 1549.14   46.40
   4  -1  -5 1502.25   46.20
   4   1  -5 1477.05   45.60
   4   1  -5 1590.64   45.30
   4  -1  -5 1549.34   47.60
   4  -1  -7  994.20   36.50
   4  -1  -7  961.30   38.40
   4  -1  -7  980.80   36.40
   4   1  -7 1015.10   36.10
   4  -1  -7 1107.29   36.00
   4   1  -7 1055.79   35.80
   4  -1  -9  613.74   26.80
   4  -1  -9  655.43   26.70
   4   1  -9  615.54   23.00
   4  -1  -9  596.34   23.00
   4   1  -9  694.73   22.80
   4  -1  -9  620.74   22.60
   4  -1 -11 1075.49   42.40
   4  -1 -11  997.60   43.10
   4  -1 -11 1105.09   40.60
   4   1 -11 1099.79   40.80
   4   1 -11 1162.58   42.00
   4   1 -13 1000.20   41.10
   4  -1 -13 1132.09   41.90
   4  -1 -13 1208.58   42.60
   4   1 -13 1170.48   43.20
   4  -1 -13 1015.00   42.00
   4  -1 -13 1055.19   44.40
   4   1 -13 1095.19   41.40
   4  -1 -13 1088.19   41.20
   4   1 -13  990.10   44.20
   4   1 -15  335.97   18.00
   4  -1 -15  384.06   18.70
   4   1 -15  369.96   19.00
   4  -1 -15  387.86   19.00
   4   1 -15  396.16   20.10
   4  -1 -15  416.66   20.40
   4  -1 -15  384.36   21.00
   4   1 -15  373.46   21.00
   4  -1 -15  411.56   18.40
   4  -1 -17  254.27   14.60
   4  -1 -17  295.27   15.30
   4   1 -17  318.67   17.20
   4   1 -17  277.37   16.30
   4   1 -19  118.19    7.20
   4   1 -19  129.39   10.10
   4  -1 -19  100.09    7.40
   4   1 -19  122.29   10.00
   4  -1 -19  114.59    8.70
   4   1 -19  121.39    8.90
   4  -1 -21   13.30    2.10
   4   1 -21   13.00    2.00
   4  -2  18   91.79    6.50
   4  -2  18   96.89    7.30
   4   2  16  175.98   11.50
   4   2  16  192.28   13.00
   4  -2  16  181.58   12.30
   4   2  16  186.68   11.60
   4   2  14    4.50    2.60
   4   2  14    3.50    1.80
   4  -2  14    4.20    2.30
   4   2  14    2.00    2.10
   4   2  14    4.10    2.00
   4   2  12  167.28   12.40
   4   2  12  175.58   13.90
   4   2  12  157.68   11.90
   4   2  12  175.38   11.80
   4   2  12  150.48   13.00
   4   2  12  156.58   12.20
   4  -2  12  182.78   13.50
   4   2  12  163.88   10.60
   4   2  10  429.36   22.10
   4  -2  10  409.06   22.80
   4   2  10  419.96   21.70
   4   2  10  469.75   22.00
   4   2  10  461.45   20.70
   4   2  10  410.66   23.30
   4   2  10  467.35   23.00
   4  -2  10  465.95   23.50
   4   2  10  438.56   22.70
   4   2  10  432.76   23.80
   4   2   8    7.80    2.40
   4   2   8   10.10    2.70
   4   2   6  818.92   29.20
   4   2   6  876.51   29.90
   4  -2   6  770.42   29.70
   4  -2   6  797.62   29.90
   4   2   4  913.11   34.10
   4   2   4  919.01   34.30
   4  -2   4  957.30   35.00
   4   2   4 1048.10   35.00
   4  -2   4  946.41   35.10
   4   2   4 1049.40   35.80
   4   2   2 1429.86   51.29
   4   2   2 1444.26   52.59
   4   2   2 1464.15   51.59
   4   2   2 1618.54   52.19
   4  -2   2 1550.24   52.79
   4  -2   0  342.57   15.20
   4  -2   0  374.96   14.70
   4  -2   0  365.06   15.70
   4   2   0  391.76   15.10
   4   2   0  348.77   15.40
   4  -2  -2   90.29    5.60
   4  -2  -2   83.79    5.60
   4   2  -2   79.39    4.80
   4   2  -2   91.49    5.20
   4   2  -4  683.43   24.00
   4   2  -4  658.63   24.10
   4   2  -4  650.43   24.60
   4   2  -4  689.53   23.70
   4  -2  -4  717.53   25.70
   4  -2  -4  684.03   25.10
   4   2  -4  637.54   21.80
   4   2  -4  702.43   22.40
   4   2  -6  391.86   16.90
   4   2  -6  466.95   16.40
   4  -2  -6  418.36   17.40
   4  -2  -6  407.06   18.50
   4  -2  -6  417.06   18.40
   4  -2  -6  416.36   17.20
   4   2  -6  430.26   16.30
   4   2  -6  419.16   16.60
   4   2  -6  399.96   15.60
   4   2  -6  407.36   16.30
   4   2  -8  230.78    9.70
   4  -2  -8  192.58    9.70
   4  -2  -8  205.98   12.10
   4  -2  -8  196.48   11.80
   4   2  -8  232.68    9.30
   4   2  -8  201.08   10.40
   4   2  -8  202.88    9.90
   4  -2  -8  212.38    9.90
   4   2 -10   60.39    5.30
   4   2 -10   58.19    5.00
   4  -2 -10   56.29    3.80
   4  -2 -10   60.19    6.00
   4  -2 -10   56.49    3.90
   4   2 -12    3.50    1.40
   4   2 -12    8.30    1.80
   4   2 -12    3.50    1.60
   4   2 -12    1.80    1.50
   4   2 -12    2.40    1.40
   4  -2 -12    3.30    1.50
   4  -2 -12    3.40    2.00
   4  -2 -12    1.40    1.00
   4  -2 -14  231.68   13.00
   4   2 -14  208.68   15.10
   4   2 -14  223.18   14.30
   4   2 -14  211.88   13.50
   4  -2 -14  211.28   14.70
   4  -2 -14  206.08   13.00
   4  -2 -14  227.18   12.30
   4   2 -16   55.89    7.90
   4   2 -16   43.40    5.70
   4  -2 -16   47.80    5.30
   4  -2 -16   42.90    5.10
   4   2 -16   42.50    5.80
   4  -2 -16   48.60    4.90
   4   2 -16   49.50    6.60
   4   2 -18  179.28   13.50
   4   2 -18  185.48   13.90
   4   2 -18  166.98   11.50
   4   2 -18  165.78    9.80
   4   2 -18  173.88   11.60
   4  -2 -18  159.18   10.20
   4  -2 -20   39.30    4.30
   4   2 -20   30.60    3.70
   4   2 -20   32.80    4.50
   4   2 -20   40.20    4.80
   4   2 -22   71.59    4.60
   4   2 -22   83.09    4.90
   4  -3  19   66.39    4.60
   4   3  19   63.99    4.40
   4  -3  17  129.89    9.40
   4   3  17  110.99    7.60
   4   3  17  101.49    8.20
   4  -3  17  105.69    7.20
   4   3  17  116.89    8.80
   4   3  15  147.19   11.90
   4  -3  15  173.58   11.70
   4   3  15  168.48   12.80
   4  -3  15  172.08   11.50
   4   3  13   35.10    5.10
   4   3  13   34.80    4.30
   4   3  13   33.30    5.80
   4   3  13   38.40    5.80
   4  -3  13   34.30    5.40
   4   3  13   41.60    6.50
   4   3  13   45.30    5.50
   4   3  13   37.50    5.20
   4   3  11  296.37   16.40
   4  -3  11  240.98   16.70
   4   3  11  256.97   17.40
   4  -3  11  265.77   16.50
   4   3  11  265.87   16.70
   4   3  11  275.77   14.50
   4   3  11  257.77   17.80
   4   3  11  240.48   15.00
   4   3  11  285.67   16.10
   4  -3   9   56.99    6.90
   4   3   9   69.69    7.00
   4   3   9   64.59    6.20
   4  -3   9   64.19    7.00
   4   3   9   75.39    8.10
   4   3   9   70.19    6.20
   4   3   9   70.79    7.40
   4   3   9   68.89    8.10
   4   3   9   78.09    6.80
   4  -3   7  271.57   12.40
   4  -3   7  283.97   12.50
   4   3   5  825.72   31.40
   4   3   5  786.92   30.10
   4  -3   5  797.32   31.00
   4   3   5  885.11   30.20
   4  -3   3  142.69    8.40
   4   3   3  150.78    7.90
   4   3   3  143.89    7.60
   4   3   3  165.78    8.20
   4   3   3  154.08    8.70
   4  -3   1  231.58   11.40
   4  -3   1  224.88    9.80
   4   3   1  217.18   11.20
   4   3   1  211.88   10.30
   4   3   1  209.08   10.40
   4   3   1  249.18   10.90
   4  -3   1  245.28   11.60
   4   3   1  223.08   10.20
   4  -3  -1  380.56   15.30
   4  -3  -1  349.57   16.00
   4   3  -1  327.87   15.60
   4   3  -1  348.07   14.90
   4   3  -1  386.76   15.40
   4   3  -1  364.26   14.80
   4   3  -1  365.46   15.20
   4   3  -3  203.88    9.80
   4  -3  -3  198.28   10.70
   4  -3  -3  207.38   10.60
   4   3  -3  212.48    9.80
   4   3  -3  223.78   10.10
   4   3  -3  196.88    8.50
   4   3  -3  186.78   10.20
   4   3  -3  209.08    9.50
   4   3  -5  199.48    9.60
   4   3  -5  194.88    8.90
   4   3  -5  208.48    9.70
   4   3  -5  219.78   10.00
   4   3  -5  193.48   10.20
   4   3  -5  218.78    9.50
   4  -3  -5  193.88   10.50
   4   3  -7    5.60    1.40
   4   3  -7    7.00    1.40
   4  -3  -7    6.10    1.60
   4   3  -7    6.30    1.30
   4   3  -7    7.30    1.30
   4   3  -7    5.50    1.40
   4   3  -7    5.50    1.20
   4  -3  -7    6.50    1.90
   4   3  -9  265.77   13.10
   4   3  -9  260.57   12.70
   4   3  -9  245.48   11.60
   4  -3  -9  250.07   11.60
   4   3  -9  227.88   11.80
   4  -3  -9  253.87   14.30
   4  -3  -9  271.07   14.90
   4  -3  -9  257.87   11.80
   4   3 -11   21.10    3.20
   4   3 -11   31.60    3.50
   4   3 -11   27.80    3.20
   4   3 -11   30.10    3.20
   4   3 -11   24.10    4.00
   4   3 -11   28.00    5.30
   4   3 -11   22.60    3.50
   4   3 -11   27.20    3.90
   4   3 -11   35.20    5.50
   4  -3 -11   31.10    3.70
   4  -3 -11   20.50    3.20
   4  -3 -11   28.90    4.70
   4  -3 -11   25.60    4.10
   4  -3 -13    8.10    2.50
   4   3 -13   10.40    2.80
   4   3 -13    9.60    3.40
   4   3 -13   18.60    3.50
   4   3 -13   10.90    3.30
   4  -3 -13    6.10    1.90
   4   3 -13    7.40    1.80
   4  -3 -15  131.19    9.30
   4  -3 -15  116.99    8.30
   4   3 -15  145.89   13.30
   4   3 -15  118.59   11.20
   4   3 -15  118.29   10.20
   4   3 -15  143.99   13.00
   4   3 -15  114.19    9.80
   4  -3 -15  116.09   10.60
   4  -3 -15  107.09    9.00
   4  -3 -17  116.89    8.40
   4   3 -17  119.89   11.30
   4   3 -17  118.89   10.10
   4   3 -17  102.39   10.60
   4   3 -17   97.69    8.80
   4  -3 -17  116.69    8.20
   4   3 -17  109.69    9.10
   4   3 -17  101.59    7.70
   4  -3 -17  112.09    7.60
   4   3 -19    1.60    0.80
   4   3 -19    1.10    1.00
   4  -3 -19    1.50    1.10
   4   3 -19    0.80    1.30
   4   3 -19    1.50    1.50
   4  -3 -21    2.00    0.90
   4   3 -21    2.20    1.00
   4   3 -21    2.10    0.80
   4   3 -21    0.40    0.60
   4   3 -21    3.00    1.10
   4   4  18    1.10    0.60
   4   4  16  101.09    8.30
   4   4  16  128.89    9.70
   4   4  14   62.59    7.70
   4   4  14   62.39    7.20
   4   4  14   55.89    6.70
   4  -4  14   74.29    7.50
   4   4  14   63.99    6.30
   4   4  14   59.79    5.30
   4   4  12  176.08   14.20
   4   4  12  167.58   10.50
   4   4  12  171.38   12.00
   4   4  12  159.98   12.80
   4   4  10  296.27   16.40
   4   4  10  274.17   14.70
   4   4  10  245.78   16.10
   4   4  10  229.38   16.20
   4   4  10  257.97   16.40
   4   4  10  264.87   14.90
   4   4  10  251.47   14.00
   4   4   8   52.59    6.70
   4   4   8   51.69    6.50
   4   4   8   52.69    6.50
   4   4   8   71.09    7.70
   4   4   8   67.69    7.00
   4   4   8   53.19    5.60
   4   4   8   66.59    6.80
   4   4   8   52.89    5.60
   4   4   8   64.69    5.90
   4   4   8   62.79    5.80
   4   4   6  197.28   13.50
   4  -4   6  194.98   10.40
   4   4   6  208.58   12.00
   4   4   6  194.18   10.50
   4  -4   6  177.48   12.60
   4   4   6  185.48   11.00
   4   4   6  188.08    9.50
   4   4   4    3.70    1.20
   4   4   4    3.80    1.20
   4   4   4    5.20    1.60
   4  -4   4    2.00    1.10
   4   4   2  438.46   18.50
   4   4   2  457.95   19.00
   4   4   2  474.25   18.40
   4   4   2  452.85   19.70
   4  -4   2  435.96   17.00
   4  -4   2  442.86   19.60
   4  -4   0  232.08   10.80
   4  -4   0  231.68   12.20
   4   4   0  233.78   12.20
   4   4  -2  309.67   13.90
   4   4  -2  326.07   14.40
   4   4  -2  313.67   14.00
   4  -4  -2  291.77   14.80
   4   4  -2  303.07   13.30
   4   4  -4  167.08    9.70
   4   4  -4  152.08    8.00
   4  -4  -4  164.48    9.80
   4   4  -4  160.78    8.90
   4   4  -4  170.18    9.00
   4   4  -4  190.18    9.50
   4   4  -4  187.78    8.80
   4  -4  -4  159.78   10.20
   4  -4  -6   13.20    2.50
   4  -4  -6   12.40    2.40
   4   4  -6   14.90    2.50
   4   4  -6   15.00    2.20
   4   4  -6   13.10    2.20
   4   4  -6    9.80    1.40
   4   4  -6   10.90    1.90
   4  -4  -8  859.71   33.80
   4   4  -8  789.22   30.60
   4  -4  -8  810.92   31.00
   4   4  -8  816.52   31.00
   4   4  -8  887.11   30.00
   4   4 -10   52.99    5.90
   4  -4 -10   58.19    6.60
   4  -4 -10   56.19    6.40
   4   4 -10   51.69    5.40
   4   4 -10   55.59    5.50
   4  -4 -10   52.49    4.40
   4  -4 -10   43.90    4.10
   4   4 -10   47.60    4.50
   4   4 -10   62.59    5.00
   4   4 -10   48.50    4.70
   4   4 -10   61.59    5.00
   4   4 -10   56.59    4.60
   4  -4 -10   67.49    5.60
   4  -4 -10   60.89    5.50
   4  -4 -10   53.49    5.20
   4   4 -10   48.20    4.30
   4   4 -10   59.59    7.30
   4   4 -10   53.39    7.30
   4   4 -12   75.39    7.90
   4   4 -12   97.59   10.70
   4  -4 -12   78.99    8.00
   4  -4 -12  100.49    9.40
   4   4 -12   88.89    7.70
   4   4 -12   88.89    8.60
   4   4 -12   81.49    6.30
   4   4 -12   95.89    6.30
   4  -4 -12  106.69    7.40
   4  -4 -12  104.09    7.60
   4   4 -12   90.09    9.60
   4   4 -12   82.09    6.70
   4   4 -12   76.29    7.50
   4   4 -14  741.63   28.40
   4   4 -14  757.02   31.30
   4   4 -14  745.03   33.20
   4   4 -14  649.64   31.40
   4   4 -14  690.73   34.60
   4  -4 -14  719.13   33.80
   4  -4 -14  709.23   31.80
   4   4 -14  750.92   37.10
   4  -4 -14  752.92   30.00
   4   4 -14  676.73   32.20
   4  -4 -16  112.19    8.50
   4   4 -16  100.29    9.90
   4  -4 -16  110.39    7.60
   4   4 -16  114.09    9.60
   4   4 -16  106.19    8.00
   4   4 -18   26.00    3.90
   4   4 -18   25.50    3.10
   4   4 -18   22.80    4.40
   4  -4 -18   21.00    3.20
   4  -4 -18   25.60    2.90
   4   4 -18   25.10    4.10
   4   4 -20    7.00    1.50
   4   4 -20    5.70    1.70
   4  -4 -20    6.10    1.40
   4   4 -20    6.40    1.70
   4   5  17  188.98    9.80
   4  -5  17  191.88   10.70
   4   5  15   57.89    5.30
   4  -5  15   69.29    7.30
   4  -5  15   57.29    6.10
   4   5  13  187.48   13.10
   4  -5  13  219.48   15.40
   4  -5  13  220.68   14.60
   4   5  13  192.08   10.90
   4   5  13  214.78   13.00
   4   5  11  126.19    9.50
   4  -5  11  135.59   12.20
   4  -5  11  136.69   11.70
   4   5  11  151.98   10.80
   4   5  11  123.89   10.70
   4   5  11  120.09   10.70
   4   5  11  140.09   10.80
   4   5  11  139.09    9.50
   4   5  11  122.09   11.80
   4   5  11  136.49    9.20
   4  -5   9  586.14   29.90
   4  -5   9  572.64   29.20
   4   5   9  657.53   29.20
   4   5   9  589.84   28.70
   4   5   9  537.05   27.70
   4   5   9  555.54   30.10
   4   5   9  652.23   28.80
   4   5   9  626.04   26.70
   4   5   9  580.84   26.00
   4   5   9  579.24   25.70
   4   5   9  639.14   30.20
   4   5   7  484.85   24.20
   4   5   7  502.95   20.60
   4   5   7  449.95   21.40
   4   5   7  449.56   24.80
   4   5   7  525.35   21.60
   4   5   7  430.96   18.90
   4   5   7  495.55   22.70
   4  -5   7  434.66   23.90
   4   5   7  433.76   22.40
   4   5   7  429.46   22.80
   4   5   7  505.25   22.80
   4   5   7  424.46   24.00
   4   5   5 1220.88   44.40
   4   5   5 1294.27   44.70
   4   5   5  989.70   44.70
   4   5   5 1132.59   47.60
   4   5   5 1238.38   46.60
   4   5   5 1184.88   44.10
   4   5   5 1183.58   45.50
   4  -5   5 1088.19   46.50
   4   5   5 1227.28   44.00
   4   5   5 1150.28   43.90
   4   5   5 1170.98   47.50
   4   5   5 1205.28   44.60
   4   5   5 1140.59   42.80
   4   5   5 1114.99   42.50
   4  -5   5 1165.58   44.00
   4   5   3   23.40    3.20
   4   5   3   25.00    3.10
   4   5   3   26.50    3.70
   4  -5   3   34.20    4.10
   4   5   3   23.40    3.10
   4   5   1  453.25   20.40
   4   5   1  476.45   19.80
   4   5   1  437.36   19.10
   4   5   1  424.46   19.00
   4  -5   1  418.16   17.60
   4  -5   1  460.45   20.30
   4   5  -1  597.34   26.50
   4  -5  -1  641.24   26.60
   4   5  -1  642.14   25.80
   4   5  -1  663.33   25.60
   4   5  -1  593.14   25.10
   4   5  -3  999.70   39.40
   4   5  -3  995.70   41.70
   4  -5  -3 1060.59   42.40
   4   5  -3 1242.68   41.80
   4   5  -3 1198.98   41.10
   4   5  -3 1099.89   40.80
   4   5  -5  909.21   37.70
   4   5  -5  958.20   39.70
   4  -5  -5 1035.10   41.60
   4   5  -5 1077.19   39.00
   4   5  -5 1165.48   39.70
   4   5  -5 1103.29   39.00
   4   5  -7  251.47   13.30
   4   5  -7  258.17   15.90
   4   5  -7  244.98   15.60
   4   5  -7  212.08   12.30
   4  -5  -7  243.58   13.30
   4  -5  -7  241.58   13.10
   4   5  -7  262.47   12.20
   4   5  -7  282.17   12.60
   4   5  -7  244.28   15.50
   4   5  -7  244.38   14.40
   4   5  -7  238.78   12.60
   4   5  -7  232.18   13.50
   4   5  -7  250.27   15.70
   4   5  -7  269.87   12.70
   4   5  -7  256.87   12.30
   4   5  -7  229.88   14.90
   4  -5  -7  246.78   13.30
   4   5  -7  256.57   12.50
   4   5  -7  282.07   13.00
   4  -5  -9  588.64   25.10
   4   5  -9  595.34   29.40
   4  -5  -9  620.94   26.30
   4   5  -9  600.24   30.10
   4   5  -9  545.15   25.50
   4   5  -9  634.04   30.60
   4   5  -9  529.25   25.90
   4   5  -9  620.04   25.30
   4   5  -9  668.33   25.10
   4   5  -9  626.14   24.70
   4   5  -9  649.83   30.50
   4   5  -9  579.34   25.00
   4   5  -9  641.14   30.30
   4  -5  -9  619.74   28.20
   4   5  -9  602.04   28.20
   4   5  -9  598.14   26.90
   4  -5  -9  675.73   25.90
   4  -5  -9  628.04   26.20
   4   5  -9  593.94   23.90
   4  -5 -11  251.07   15.80
   4  -5 -11  266.07   16.30
   4   5 -11  235.88   12.70
   4   5 -11  202.78   13.10
   4   5 -11  262.37   12.50
   4   5 -11  254.97   17.50
   4   5 -11  227.78   17.10
   4  -5 -11  255.17   13.70
   4  -5 -11  289.77   13.60
   4  -5 -11  240.98   13.50
   4   5 -11  248.78   14.60
   4   5 -11  218.38   16.90
   4   5 -13   51.09    6.60
   4   5 -13   59.49    6.30
   4   5 -13   66.29    8.80
   4   5 -13   47.10    7.40
   4   5 -13   49.80    5.80
   4   5 -13   58.59    5.10
   4  -5 -13   64.49    7.60
   4  -5 -13   56.89    6.80
   4   5 -13   63.19    8.50
   4  -5 -13   52.19    5.50
   4   5 -15  245.18   17.50
   4  -5 -15  270.27   13.50
   4   5 -15  281.17   18.20
   4   5 -15  263.57   16.00
   4   5 -15  243.58   14.00
   4   5 -15  235.78   16.70
   4   5 -15  260.57   18.20
   4   5 -17   96.69    8.10
   4   5 -17  107.59    9.70
   4   5 -17  101.09    7.00
   4   5 -17  115.79   10.10
   4   5 -17  101.89    9.40
   4  -5 -17  112.19    6.70
   4  -5 -17  105.79    7.70
   4   5 -17  111.69    9.50
   4   5 -19    6.80    2.00
   4   5 -19    4.80    1.60
   4   5 -19    5.50    1.80
   4   5 -19    8.00    1.70
   4  -5 -19    4.40    1.30
   4   6  16  172.38    9.80
   4  -6  16  181.18    9.90
   4  -6  16  205.48   11.00
   4   6  14  193.38   10.90
   4   6  14  158.48    8.50
   4  -6  14  200.78   13.10
   4  -6  14  190.08   12.20
   4   6  12  566.24   23.40
   4  -6  12  514.25   27.00
   4  -6  12  613.04   29.10
   4   6  12  513.75   23.80
   4   6  12  576.34   25.20
   4   6  12  587.44   26.10
   4   6  12  549.95   26.30
   4   6  10  245.88   14.70
   4   6  10  211.18   12.40
   4   6  10  178.28   13.30
   4  -6  10  202.18   15.20
   4   6  10  188.88   11.60
   4   6  10  185.38   11.50
   4   6  10  225.28   14.40
   4   6   8  691.53   29.50
   4   6   8  710.43   30.60
   4   6   8  763.32   31.00
   4  -6   8  623.94   31.90
   4  -6   8  702.63   33.30
   4   6   8  718.93   32.80
   4   6   8  582.14   30.30
   4   6   8  682.53   28.40
   4   6   8  676.33   28.80
   4   6   6  344.37   20.10
   4  -6   6  347.97   17.00
   4   6   6  365.36   17.80
   4   6   6  349.87   16.90
   4   6   6  370.06   17.50
   4  -6   6  304.07   19.10
   4  -6   6  329.47   19.50
   4   6   6  378.46   19.60
   4   6   6  355.76   18.60
   4   6   6  283.67   17.60
   4   6   6  343.37   17.00
   4   6   6  337.07   16.90
   4   6   6  325.57   15.60
   4   6   4  171.88   12.60
   4   6   4  136.39    9.70
   4   6   4  131.09    9.60
   4   6   4  150.78    9.70
   4  -6   4  140.89    9.80
   4   6   4  148.59    9.60
   4   6   4  142.49    9.40
   4   6   4  144.89    9.60
   4  -6   4  142.79   11.20
   4  -6   4  144.59   11.10
   4   6   4  152.18   11.50
   4   6   4  141.89   10.40
   4   6   4  120.39    9.40
   4   6   4  139.29    9.10
   4   6   4  150.98    9.20
   4   6   2  128.99    8.60
   4   6   2  145.69    8.40
   4   6   2  148.99   10.00
   4   6   2  142.29    9.20
   4   6   2  134.99    9.10
   4   6   2  127.39    8.80
   4  -6   2  141.49   10.50
   4  -6   2  139.89   10.60
   4   6   2  143.19   11.00
   4   6   2  141.69   10.00
   4   6   2  125.99    9.50
   4   6   2  119.99    8.70
   4   6   2  125.89    9.50
   4   6   2  135.99    9.10
   4   6   2  137.19    8.80
   4   6   0  623.14   26.40
   4   6   0  641.84   25.30
   4  -6   0  565.54   26.80
   4  -6   0  625.04   27.90
   4  -6   0  648.94   27.40
   4   6   0  644.24   27.10
   4   6   0  590.04   26.20
   4   6   0  625.64   27.60
   4   6   0  610.44   27.50
   4   6   0  625.14   26.50
   4  -6   0  599.04   24.70
   4   6   0  600.54   26.90
   4   6   0  624.64   27.00
   4   6   0  585.34   24.60
   4   6   0  711.63   26.10
   4   6   0  628.14   28.60
   4   6  -2  220.88   13.30
   4   6  -2  240.28   14.00
   4   6  -2  254.37   13.30
   4   6  -2  242.68   12.10
   4   6  -2  254.37   14.60
   4   6  -2  198.28   12.80
   4   6  -2  244.68   13.30
   4   6  -2  262.37   12.80
   4   6  -2  229.88   13.30
   4   6  -2  257.77   15.10
   4   6  -2  241.18   11.90
   4   6  -2  240.28   14.70
   4   6  -2  261.97   14.00
   4   6  -2  235.88   13.50
   4   6  -2  267.27   14.90
   4  -6  -2  228.08   13.90
   4  -6  -2  251.47   14.20
   4   6  -2  278.77   14.20
   4   6  -2  256.77   13.40
   4  -6  -4  646.14   28.40
   4   6  -4  658.63   29.80
   4   6  -4  757.72   31.70
   4   6  -4  659.63   30.00
   4   6  -4  706.83   30.40
   4   6  -4  689.13   30.20
   4   6  -4  713.93   30.20
   4   6  -4  648.34   27.80
   4   6  -4  713.03   30.80
   4   6  -4  772.22   29.30
   4   6  -4  733.83   27.60
   4   6  -4  658.43   29.50
   4   6  -4  621.34   27.20
   4   6  -4  704.03   29.50
   4   6  -4  642.24   29.30
   4   6  -4  723.73   27.30
   4   6  -4  682.13   31.20
   4   6  -4  668.63   27.40
   4  -6  -4  705.73   31.10
   4  -6  -4  854.61   32.20
   4   6  -4  684.23   26.90
   4   6  -4  724.13   27.10
   4   6  -4  807.22   30.00
   4   6  -4  831.82   29.80
   4   6  -6   58.89    6.00
   4   6  -6   51.59    5.50
   4   6  -6   55.39    5.90
   4   6  -6   51.89    6.60
   4  -6  -6   47.40    5.20
   4  -6  -6   46.50    5.50
   4   6  -6   62.49    5.50
   4   6  -6   59.89    6.10
   4   6  -6   50.09    5.00
   4   6  -6   54.29    5.60
   4   6  -6   51.59    4.70
   4   6  -6   56.89    6.30
   4   6  -6   56.59    5.30
   4   6  -6   61.89    5.70
   4   6  -6   60.69    5.50
   4   6  -6   52.99    6.00
   4   6  -6   57.19    4.90
   4   6  -6   60.69    5.10
   4   6  -6   54.39    6.70
   4  -6  -6   61.49    7.00
   4  -6  -6   58.79    5.70
   4  -6  -6   51.19    5.30
   4   6  -6   61.09    7.00
   4  -6  -8  298.27   15.30
   4   6  -8  248.98   14.20
   4   6  -8  267.97   14.70
   4   6  -8  308.07   18.40
   4   6  -8  259.37   14.60
   4   6  -8  270.07   15.60
   4   6  -8  275.87   14.30
   4   6  -8  249.88   15.30
   4   6  -8  286.77   13.90
   4   6  -8  249.97   17.10
   4   6  -8  293.67   17.90
   4  -6  -8  271.47   14.80
   4  -6  -8  282.77   14.40
   4  -6  -8  300.37   15.40
   4   6  -8  267.57   16.50
   4   6  -8  297.47   14.00
   4   6  -8  322.87   14.60
   4   6 -10  232.08   14.20
   4   6 -10  235.08   12.70
   4   6 -10  206.28   13.50
   4   6 -10  235.68   12.10
   4   6 -10  236.18   16.70
   4   6 -10  239.68   16.80
   4   6 -10  221.48   16.50
   4   6 -10  243.08   16.50
   4   6 -10  193.98   14.30
   4  -6 -10  251.17   13.50
   4  -6 -10  254.37   13.80
   4   6 -12  142.69   12.70
   4  -6 -12  158.78   12.20
   4   6 -12  159.78   11.30
   4   6 -12  168.08    9.70
   4   6 -12  149.59   10.30
   4   6 -12  160.78   13.50
   4  -6 -12  169.28   10.50
   4   6 -12  155.78   13.60
   4   6 -12  161.58   13.30
   4   6 -12  157.08   13.60
   4   6 -14  122.09    9.20
   4   6 -14  131.29    7.70
   4   6 -14  132.69   11.90
   4  -6 -14  138.89    8.80
   4   6 -14  120.09   10.90
   4   6 -14  119.49    8.90
   4   6 -14  125.29   10.40
   4   6 -14  134.99   12.10
   4   6 -14  127.49   11.80
   4   6 -16   99.89    9.20
   4   6 -16  113.79    9.30
   4   6 -16  102.39    7.30
   4   6 -16  112.09    9.80
   4   6 -16  108.29    8.60
   4  -6 -16  120.79    7.00
   4   6 -18   13.60    1.70
   4   6 -18   15.90    2.60
   4   6 -18   17.60    3.00
   4   6 -18   18.10    3.00
   4  -7  15  318.37   14.90
   4   7  15  296.17   13.30
   4   7  13   70.99    5.70
   4   7  13   84.39    6.60
   4   7  13   67.49    4.70
   4  -7  13   82.49    7.70
   4  -7  11   33.40    5.60
   4  -7  11   35.00    5.60
   4   7  11   34.30    4.90
   4   7  11   32.10    4.00
   4   7  11   28.40    4.40
   4   7  11   35.30    5.00
   4   7  11   28.30    3.60
   4   7  11   31.60    4.40
   4   7   9   66.89    6.40
   4   7   9   49.80    6.30
   4   7   9   67.19    7.70
   4   7   9   64.69    6.60
   4   7   9   73.49    6.60
   4   7   9   56.29    5.60
   4  -7   9   71.69    8.20
   4  -7   9   64.09    7.80
   4  -7   7   28.60    5.20
   4  -7   7   32.40    5.50
   4   7   7   28.40    4.70
   4   7   7   27.90    4.80
   4   7   7   25.90    5.10
   4   7   7   18.40    3.80
   4   7   7   23.90    4.00
   4   7   7   26.80    3.90
   4   7   5  129.99    9.40
   4   7   5  120.59    8.70
   4   7   5  118.49    8.90
   4  -7   5  120.29   10.70
   4  -7   5  118.09   10.60
   4   7   5  128.09    9.50
   4   7   5  116.99    9.10
   4   7   5  132.29    9.00
   4   7   5  110.99    8.90
   4   7   5  120.09   10.60
   4   7   5  119.29   11.20
   4  -7   5  112.79    9.00
   4   7   5  129.69    8.70
   4   7   5  120.09    8.30
   4   7   3  313.87   17.00
   4   7   3  311.37   17.10
   4   7   3  288.97   15.50
   4   7   3  287.17   15.20
   4   7   3  306.07   16.10
   4   7   3  319.37   16.10
   4   7   3  293.57   15.60
   4  -7   3  286.47   17.40
   4   7   3  270.17   17.70
   4   7   3  303.67   17.00
   4   7   3  315.97   16.00
   4   7   3  299.37   15.40
   4   7   1  199.18   11.70
   4   7   1  187.68   13.70
   4   7   1  172.18   12.20
   4   7   1  177.08   12.30
   4   7   1  168.48   11.00
   4   7   1  159.98   11.40
   4   7   1  206.88   12.80
   4   7   1  215.18   12.70
   4   7   1  168.38   10.90
   4   7   1  185.28   13.40
   4   7   1  165.98   11.00
   4   7   1  172.68   11.20
   4   7   1  164.98   10.90
   4  -7   1  162.28   12.10
   4  -7   1  155.98   11.50
   4   7   1  170.48   11.70
   4   7   1  210.88   12.60
   4   7   1  201.28   11.90
   4   7   1  187.18   11.30
   4   7  -1  169.98   12.40
   4   7  -1  198.78   12.10
   4   7  -1  204.28   13.80
   4   7  -1  185.78   11.80
   4   7  -1  182.38   12.70
   4   7  -1  175.98   12.60
   4   7  -1  150.38   10.90
   4   7  -1  189.48   12.40
   4   7  -1  181.68   12.00
   4   7  -1  178.08   11.40
   4   7  -1  223.48   11.50
   4   7  -1  183.18   12.90
   4   7  -1  189.58   12.00
   4   7  -1  195.98   11.90
   4   7  -1  185.58   10.80
   4   7  -1  162.38   11.20
   4  -7  -1  186.18   12.40
   4  -7  -1  189.18   12.40
   4   7  -1  186.08   11.90
   4   7  -1  202.28   12.20
   4   7  -1  189.28   11.60
   4   7  -3   53.39    6.60
   4   7  -3   63.79    6.60
   4   7  -3   49.90    6.00
   4   7  -3   54.79    6.20
   4   7  -3   57.89    6.70
   4   7  -3   56.49    6.60
   4   7  -3   49.90    5.70
   4   7  -3   49.99    6.10
   4   7  -3   57.29    6.40
   4   7  -3   58.99    6.00
   4   7  -3   51.29    5.50
   4   7  -3   44.00    5.80
   4   7  -3   59.99    5.30
   4   7  -3   60.09    6.20
   4   7  -3   56.09    6.20
   4   7  -3   57.49    6.90
   4  -7  -3   60.89    6.70
   4  -7  -3   57.59    6.50
   4   7  -3   55.29    6.00
   4   7  -3   68.79    6.60
   4   7  -3   69.09    6.30
   4  -7  -5    5.10    2.00
   4  -7  -5    1.20    1.20
   4  -7  -5   -0.30    0.80
   4   7  -5    4.00    1.70
   4   7  -5    0.40    1.10
   4   7  -5   -0.40    1.10
   4   7  -5   -0.40    0.80
   4   7  -5    1.50    1.40
   4   7  -5    0.30    1.20
   4   7  -5    0.40    1.10
   4   7  -5    1.20    1.30
   4   7  -5    0.80    0.90
   4   7  -5    2.40    1.70
   4   7  -5    0.30    0.90
   4   7  -5   -0.40    1.30
   4   7  -5    1.20    1.30
   4   7  -5    3.10    1.60
   4   7  -5    0.70    1.20
   4   7  -5    3.30    1.60
   4   7  -5    0.90    1.50
   4  -7  -5    1.30    1.20
   4   7  -5   -0.30    1.20
   4   7  -5    1.60    1.40
   4   7  -5    0.30    0.90
   4   7  -7  564.34   28.40
   4   7  -7  597.24   27.50
   4   7  -7  635.14   30.10
   4   7  -7  579.04   27.20
   4  -7  -7  607.74   27.10
   4   7  -7  586.74   26.60
   4   7  -7  678.23   26.60
   4   7  -7  727.63   27.30
   4   7  -7  575.74   28.00
   4   7  -7  648.14   26.60
   4   7  -7  626.54   30.40
   4  -7  -7  586.14   29.60
   4  -7  -7  557.64   27.00
   4  -7  -7  612.54   27.20
   4  -7  -7  633.84   26.30
   4   7  -9   89.49    9.30
   4  -7  -9   93.39    7.80
   4   7  -9   78.79    8.30
   4  -7  -9   74.69    6.80
   4   7  -9   87.39    8.10
   4   7  -9   84.19    8.00
   4   7  -9   82.59    6.80
   4   7  -9   84.79    9.20
   4  -7  -9   88.69    9.30
   4   7  -9  103.29    9.40
   4   7  -9   80.69    8.70
   4   7  -9   77.39    6.90
   4  -7  -9   78.89    7.20
   4   7 -11   32.40    5.10
   4  -7 -11   34.70    5.40
   4   7 -11   30.10    5.50
   4   7 -11   35.90    4.90
   4   7 -11   35.10    4.10
   4   7 -11   31.30    5.70
   4  -7 -11   29.50    5.30
   4   7 -11   35.00    5.70
   4  -7 -11   30.00    4.10
   4  -7 -11   32.20    4.30
   4   7 -11   36.90    5.10
   4   7 -13  182.68   11.40
   4   7 -13  167.78   13.00
   4  -7 -13  179.78   10.30
   4   7 -13  149.69   11.40
   4   7 -13  168.28   13.10
   4   7 -13  182.78    9.50
   4   7 -13  170.08   11.30
   4   7 -13  175.08   12.60
   4   7 -13  151.88   11.80
   4   7 -15  380.36   19.90
   4   7 -15  398.76   17.50
   4   7 -15  380.46   18.90
   4  -7 -15  398.46   16.40
   4   7 -15  352.06   17.70
   4   7 -15  352.76   19.60
   4   7 -17   72.49    5.90
   4   7 -17   76.79    6.00
   4   7 -17   67.59    5.80
   4   8  14  115.09    6.80
   4  -8  14  126.09    7.20
   4   8  14  109.69    6.40
   4   8  14  116.69    7.00
   4   8  12   15.70    2.80
   4   8  12   14.50    1.90
   4   8  12   17.70    2.50
   4  -8  12   16.20    3.30
   4   8  12   17.70    3.00
   4   8  10   45.90    5.70
   4   8  10   32.20    4.00
   4   8  10   38.00    4.10
   4   8  10   38.70    4.00
   4   8  10   37.00    4.70
   4  -8  10   42.90    5.80
   4  -8  10   45.30    6.00
   4   8  10   35.40    4.20
   4   8   8   18.50    4.20
   4   8   8   15.70    3.40
   4   8   8   16.30    3.00
   4   8   8   13.00    2.80
   4   8   8   24.50    4.20
   4  -8   8   19.70    4.20
   4  -8   8   10.50    3.20
   4   8   6  113.49    8.80
   4   8   6  104.89    9.70
   4   8   6  114.99    8.10
   4   8   6  113.69    8.20
   4  -8   6  108.49   10.10
   4   8   6  104.89   10.40
   4   8   6   87.29    7.00
   4   8   6  108.49    8.30
   4   8   4    4.80    2.00
   4   8   4    2.00    1.20
   4   8   4    6.00    2.10
   4   8   4    6.00    2.00
   4  -8   4    5.70    2.20
   4  -8   4    3.20    2.00
   4  -8   4    5.30    2.00
   4   8   4    3.30    1.50
   4   8   4    4.10    1.80
   4   8   4    5.40    2.60
   4   8   4    6.40    2.60
   4   8   4    4.40    1.90
   4   8   4    4.40    1.90
   4   8   2  113.59    8.80
   4   8   2  103.29   10.40
   4   8   2  120.29    9.90
   4   8   2  124.29    9.20
   4   8   2  121.09    9.30
   4   8   2  123.59    9.10
   4  -8   2  118.19    9.80
   4  -8   2  129.79   10.60
   4   8   2  102.79    8.90
   4   8   2  124.59   10.20
   4   8   2  129.19   10.40
   4   8   2  123.59    9.00
   4   8   2  118.29   10.90
   4   8   2  123.09    9.30
   4   8   2  120.19    9.00
   4   8   0   53.69    6.90
   4   8   0   61.89    6.70
   4   8   0   47.10    5.70
   4   8   0   43.40    5.40
   4   8   0   42.20    5.60
   4  -8   0   51.99    6.40
   4   8   0   50.09    5.70
   4   8   0   56.69    6.00
   4   8   0   59.39    7.00
   4   8   0   48.80    6.40
   4   8   0   58.89    7.50
   4   8   0   62.99    6.40
   4   8   0   54.49    7.00
   4   8   0   56.79    6.60
   4   8   0   64.39    6.60
   4   8  -2  157.88   11.60
   4   8  -2  156.38   11.10
   4   8  -2  154.38   10.90
   4   8  -2  164.78   11.00
   4   8  -2  123.79    9.40
   4   8  -2  144.89   11.30
   4   8  -2  168.88   11.50
   4   8  -2  135.79   10.20
   4   8  -2  163.38   11.20
   4   8  -2  156.88   10.70
   4   8  -2  136.09   11.60
   4   8  -2  154.68   11.00
   4   8  -2  143.19   11.10
   4  -8  -2  156.28   11.50
   4  -8  -2  164.08   11.60
   4   8  -2  160.68   11.00
   4   8  -2  161.08   10.50
   4   8  -4  233.98   15.30
   4   8  -4  238.88   15.00
   4   8  -4  279.77   14.90
   4  -8  -4  233.18   14.00
   4   8  -4  247.88   14.70
   4   8  -4  243.78   15.00
   4   8  -4  257.47   15.10
   4  -8  -4  249.58   14.50
   4  -8  -4  237.28   13.70
   4   8  -4  271.67   16.90
   4   8  -4  244.28   15.10
   4   8  -4  252.77   15.80
   4   8  -4  264.37   16.10
   4   8  -4  246.38   15.50
   4   8  -4  218.28   13.90
   4   8  -4  261.07   15.60
   4  -8  -4  257.17   15.90
   4   8  -4  278.57   15.30
   4   8  -4  276.57   15.00
   4   8  -6  149.19   11.50
   4   8  -6  149.09   11.20
   4   8  -6  171.48   12.20
   4   8  -6  144.39   11.10
   4   8  -6  136.69   10.30
   4   8  -6  159.98   12.00
   4  -8  -6  142.19   11.00
   4   8  -6  156.88   11.90
   4   8  -6  154.68   11.80
   4  -8  -6  158.58   10.70
   4   8  -6  174.38   10.70
   4   8  -6  187.98   11.30
   4   8  -6  144.79   10.00
   4   8  -6  143.49   11.10
   4   8  -6  163.08   12.60
   4  -8  -6  156.98   12.10
   4  -8  -6  156.58   10.70
   4  -8  -6  165.38   10.10
   4   8  -6  138.29   10.40
   4   8  -8   13.80    3.10
   4   8  -8   17.80    4.00
   4   8  -8   21.10    3.60
   4   8  -8   20.30    4.20
   4  -8  -8   16.20    3.30
   4   8  -8   16.80    3.20
   4   8  -8   22.30    4.10
   4   8  -8   22.60    3.50
   4   8  -8   18.40    3.90
   4   8  -8   17.40    4.20
   4  -8  -8   19.60    3.60
   4   8  -8   19.80    4.20
   4   8  -8   23.80    4.50
   4  -8  -8   22.00    3.80
   4  -8  -8   19.80    4.20
   4   8  -8   21.40    3.20
   4   8 -10  117.09    8.00
   4   8 -10  105.09    8.80
   4   8 -10  109.19   10.10
   4  -8 -10  113.29    8.40
   4  -8 -10  117.39    8.30
   4   8 -10  130.09   10.60
   4   8 -10   99.29    8.40
   4   8 -10  119.69    9.40
   4   8 -10  120.89   10.00
   4   8 -10  101.79    9.70
   4   8 -12  102.89    9.30
   4  -8 -12  121.09    7.60
   4   8 -12   97.39    8.50
   4   8 -12  100.39    8.90
   4   8 -12  103.29    7.80
   4   8 -12  114.19    8.40
   4   8 -12  107.59    8.60
   4   8 -12   95.49    9.00
   4   8 -12   85.39    7.30
   4   8 -14    4.80    1.50
   4   8 -14    2.30    1.60
   4   8 -14    1.30    1.20
   4   8 -14    1.20    1.30
   4   8 -14    4.10    1.80
   4   8 -14    3.00    1.40
   4   8 -14    5.20    1.60
   4   8 -16   95.19    6.20
   4   8 -16   87.29    5.80
   4   8 -16   79.39    6.00
   4  -8 -16   95.59    5.70
   4   9  13   61.49    4.00
   4  -9  13   63.29    4.10
   4   9  13   62.19    4.30
   4   9  11  127.29    8.10
   4   9  11  130.79    7.60
   4  -9  11  131.49    8.40
   4  -9  11  134.09    9.00
   4  -9   9  100.59    8.00
   4  -9   9  116.19    9.00
   4   9   9  104.29    7.40
   4   9   9   95.49    8.20
   4   9   9  104.49    7.90
   4   9   9   96.99    6.90
   4   9   9   92.79    6.70
   4   9   9   99.39    6.40
   4   9   9  104.99    8.00
   4   9   7    3.00    2.30
   4   9   7    3.30    1.50
   4   9   7    4.10    1.80
   4  -9   7    2.50    1.60
   4  -9   7    5.10    2.30
   4   9   7    3.60    1.90
   4   9   7    5.70    1.70
   4  -9   5    8.60    2.60
   4  -9   5    7.40    2.70
   4   9   5    8.40    2.70
   4   9   5   14.30    2.90
   4   9   5   11.00    3.10
   4   9   5   13.20    2.90
   4   9   5   11.70    2.50
   4   9   5   11.00    2.40
   4   9   3   43.90    5.40
   4   9   3   46.30    6.80
   4   9   3   54.29    7.10
   4   9   3   48.20    5.30
   4   9   3   44.70    5.00
   4  -9   3   52.29    6.20
   4  -9   3   46.30    6.00
   4   9   3   44.70    5.80
   4   9   3   51.39    6.20
   4   9   3   53.09    5.20
   4   9   3   47.30    5.30
   4   9   1   25.40    4.00
   4   9   1   28.90    4.10
   4  -9   1   29.80    4.70
   4  -9   1   24.70    4.40
   4   9   1   28.90    4.90
   4   9   1   26.40    4.70
   4   9   1   26.90    4.00
   4   9   1   21.90    4.00
   4   9   1   33.00    5.50
   4   9   1   24.00    4.60
   4   9   1   32.70    4.70
   4   9   1   29.20    4.30
   4   9  -1   79.49    7.30
   4  -9  -1   73.39    8.00
   4   9  -1   67.99    7.60
   4   9  -1   78.59    7.40
   4   9  -1   79.39    7.40
   4   9  -1   72.39    6.90
   4   9  -1   73.59    7.20
   4   9  -1   84.09    7.70
   4  -9  -1   79.89    7.80
   4   9  -1   71.09    8.10
   4   9  -1   83.29    7.40
   4   9  -1   68.59    7.30
   4   9  -1   81.39    8.50
   4   9  -1   69.99    7.80
   4   9  -1   73.49    6.90
   4   9  -1   67.69    6.70
   4  -9  -3  232.38   15.20
   4   9  -3  256.17   14.50
   4   9  -3  237.28   14.20
   4   9  -3  252.47   14.90
   4   9  -3  255.67   14.60
   4   9  -3  277.47   15.20
   4  -9  -3  245.98   14.20
   4  -9  -3  224.28   13.10
   4  -9  -3  261.47   15.40
   4  -9  -3  205.48   13.20
   4   9  -3  233.38   14.30
   4   9  -3  224.38   15.20
   4   9  -3  220.28   15.20
   4   9  -3  218.78   15.00
   4   9  -3  249.97   14.80
   4   9  -3  282.47   14.80
   4   9  -3  242.88   15.30
   4   9  -3  253.57   14.50
   4   9  -5  133.39    9.50
   4   9  -5  119.49    9.40
   4   9  -5  116.39    9.90
   4   9  -5  106.69    8.90
   4   9  -5  114.59    9.70
   4  -9  -5  107.59    8.60
   4  -9  -5  108.39    8.70
   4  -9  -5  116.39    8.10
   4   9  -5  117.69    9.50
   4   9  -5  114.49    9.70
   4   9  -5  113.09    9.00
   4   9  -5  119.39    9.60
   4   9  -5  134.49    9.40
   4   9  -7   37.80    5.20
   4   9  -7   36.90    4.50
   4   9  -7   43.00    6.00
   4  -9  -7   38.40    4.70
   4  -9  -7   45.40    5.10
   4   9  -7   43.60    5.70
   4   9  -7   36.90    5.20
   4   9  -7   25.50    4.20
   4   9  -7   33.80    5.20
   4   9  -7   27.30    4.50
   4   9  -7   31.50    4.40
   4   9  -9   40.00    5.50
   4  -9  -9   40.80    4.40
   4  -9  -9   41.40    4.50
   4   9  -9   42.10    4.60
   4   9  -9   40.50    5.40
   4   9  -9   32.70    4.70
   4   9  -9   41.90    5.10
   4   9  -9   27.30    4.50
   4   9  -9   34.90    5.10
   4   9 -11   28.70    4.30
   4  -9 -11   25.60    3.10
   4   9 -11   18.80    3.50
   4   9 -11   23.00    3.80
   4   9 -11   19.10    3.10
   4   9 -11   31.20    4.30
   4   9 -11   19.90    2.80
   4   9 -13   58.49    5.20
   4   9 -13   61.99    5.10
   4   9 -13   50.99    4.10
   4   9 -13   54.79    5.20
   4   9 -13   60.29    5.50
   4   9 -15   99.99    5.60
   4   9 -15  101.59    5.90
   4  -9 -15  112.59    5.70
   4  10  10   88.19    5.50
   4 -10  10   84.79    5.40
   4  10  10   81.69    5.20
   4  10   8   73.99    6.60
   4  10   8   81.09    6.90
   4  10   8   75.29    5.80
   4  10   8   72.29    5.30
   4  10   8   70.99    4.70
   4  10   8   71.39    5.70
   4  10   8   76.19    5.40
   4 -10   8   77.49    6.00
   4  10   8   71.79    6.10
   4  10   6   59.59    5.30
   4  10   6   54.29    5.40
   4  10   6   54.59    4.70
   4 -10   6   60.29    5.70
   4  10   6   63.39    6.20
   4  10   6   56.69    6.40
   4  10   4  114.69    8.20
   4  10   4  114.99    7.40
   4  10   4  126.89   10.00
   4  10   4   97.59    8.90
   4  10   4  111.09    9.50
   4 -10   4  123.69    8.80
   4 -10   2  194.58   11.80
   4  10   2  165.58   11.40
   4  10   2  179.48    9.70
   4  10   2  180.98   10.30
   4  10   2  154.38   11.80
   4  10   2  176.68   10.40
   4  10   2  181.18   10.90
   4  10   2  154.58   11.40
   4 -10   0    0.50    1.00
   4  10   0    1.70    1.10
   4  10   0    2.40    1.30
   4  10   0    1.40    1.20
   4  10   0    0.80    1.30
   4  10   0    1.50    1.30
   4  10   0    2.60    1.80
   4  10  -2   94.49    7.30
   4 -10  -2   78.59    7.00
   4 -10  -2   81.29    6.50
   4  10  -2   75.49    7.80
   4  10  -2   95.89    7.40
   4  10  -2   87.29    7.40
   4  10  -2   95.89    7.70
   4 -10  -2   77.49    6.80
   4  10  -2   92.59    7.70
   4  10  -4   78.89    6.80
   4 -10  -4   85.09    7.00
   4 -10  -4   71.49    5.70
   4  10  -4   70.79    6.90
   4  10  -4   80.09    7.20
   4  10  -4   84.19    7.10
   4  10  -4   75.29    7.40
   4  10  -4   87.49    7.20
   4 -10  -4   70.69    6.30
   4  10  -4   80.69    7.00
   4  10  -4   87.29    7.50
   4  10  -4   83.49    7.80
   4  10  -6   29.20    4.20
   4  10  -6   22.70    3.80
   4 -10  -6   23.10    3.50
   4  10  -6   26.00    4.10
   4  10  -6   32.80    3.70
   4  10  -6   24.30    3.60
   4  10  -6   29.80    4.30
   4 -10  -6   22.10    3.30
   4  10  -6   26.60    4.20
   4  10  -6   25.30    3.60
   4  10  -8   94.79    7.80
   4  10  -8   96.09    7.00
   4  10  -8   92.89    7.50
   4  10  -8   75.39    6.30
   4  10  -8   83.99    7.00
   4  10  -8   92.49    7.40
   4 -10  -8   89.79    6.10
   4 -10  -8   88.19    6.40
   4  10 -10   22.90    3.00
   4  10 -10   24.70    3.40
   4  10 -10   26.90    3.60
   4  10 -10   23.50    3.10
   4  10 -10   20.00    2.70
   4  10 -10   25.10    3.50
   4 -10 -10   24.10    2.50
   4  10 -12   41.90    3.00
   4  10 -12   42.20    3.80
   4  10 -12   44.40    3.60
   4  10 -12   40.60    3.80
   4  11   7   11.10    1.60
   4  11   7   11.20    1.90
   4 -11   7    9.90    1.70
   4  11   7    9.50    1.50
   4  11   7   12.10    1.90
   4  11   5   15.10    2.00
   4  11   5   18.90    2.90
   4 -11   5   20.20    2.70
   4  11   5   20.50    2.70
   4  11   5   16.80    2.90
   4  11   3   17.30    2.20
   4  11   3   22.30    3.10
   4  11   3   20.80    3.20
   4 -11   3   18.30    2.70
   4 -11   3   18.70    2.70
   4  11   3   21.10    3.60
   4  11   1  150.78    8.30
   4  11   1  120.79    9.30
   4  11   1  148.99    7.90
   4 -11   1  128.59    8.30
   4 -11   1  136.39    8.00
   4 -11   1  134.69    8.30
   4 -11  -1   16.30    2.60
   4  11  -1   17.60    3.30
   4  11  -1   17.40    2.90
   4  11  -1   15.70    3.10
   4  11  -1   18.70    2.40
   4  11  -1   16.80    2.50
   4 -11  -1   16.20    2.40
   4  11  -1   18.00    2.80
   4 -11  -3   72.39    5.50
   4  11  -3   71.49    5.80
   4  11  -3   77.79    5.80
   4 -11  -3   58.99    4.30
   4 -11  -3   68.19    5.50
   4  11  -3   89.09    6.50
   4  11  -3   85.49    6.40
   4  11  -3   80.49    5.60
   4  11  -5   58.09    4.80
   4 -11  -5   52.29    4.30
   4  11  -5   49.00    4.50
   4 -11  -5   44.50    4.20
   4  11  -5   54.99    4.80
   4  11  -5   59.39    5.10
   4  11  -7   10.60    2.10
   4  11  -7   12.00    2.10
   4 -11  -7    9.80    1.80
   4 -11  -7    9.90    1.60
   4  11  -7   10.80    1.90
   4  11  -7    9.40    1.90
   4  11  -9  131.69    6.90
   4  11  -9  138.49    7.10
   4  11  -9  128.59    6.20
   4  11  -9  137.79    7.10
   4  11 -11   67.79    3.90
   4 -11 -11   76.79    3.80
   4  11 -11   70.69    4.00
   4  12   4   46.40    3.20
   4 -12   4   51.69    3.30
   4  12   4   50.39    3.20
   4  12   2   11.50    1.90
   4 -12   2   10.20    1.50
   4 -12   2   10.80    1.60
   4  12   2   10.20    1.40
   4 -12   0    7.20    1.40
   4  12   0    7.10    1.40
   4  12   0    6.70    1.10
   4 -12  -2    1.60    0.70
   4 -12  -2    1.00    0.60
   4  12  -2    1.70    0.70
   4  12  -4   43.70    3.30
   4 -12  -4   40.00    3.00
   4 -12  -4   32.30    2.40
   4  12  -4   36.30    2.60
   4  12  -6   52.79    3.60
   4  12  -6   69.49    4.00
   3   0  19    0.30    1.00
   3   0  19   -0.20    0.80
   3   0  17    1.10    1.20
   3   0  17    0.40    1.20
   3   0  17    0.40    1.50
   3   0  15    0.50    1.70
   3   0  15    1.40    1.70
   3   0  15    0.90    1.40
   3   0  15    2.00    2.00
   3   0  13    0.50    1.20
   3   0  13   -0.50    1.60
   3   0  13   -0.50    1.10
   3   0  13    0.40    1.30
   3   0  11   -0.30    0.80
   3   0  11    1.80    1.50
   3   0  11   -0.40    0.90
   3   0  11    0.70    1.10
   3   0  11    0.40    1.20
   3   0  11    0.40    1.10
   3   0   7    0.70    0.40
   3   0   7    0.60    0.30
   3   0   5    0.40    0.40
   3   0   5    0.10    0.30
   3   0   3   -0.20    0.40
   3   0   3    0.70    0.50
   3   0   3    0.10    0.30
   3   0   1    5.70    1.00
   3   0   1    1.30    0.60
   3   0  -1    1.40    0.70
   3   0  -1    1.40    0.70
   3   0  -1    0.20    0.40
   3   0  -3    0.30    0.50
   3   0  -3    0.50    0.50
   3   0  -5    0.40    0.60
   3   0  -5    0.10    0.50
   3   0  -5    0.20    0.30
   3   0  -5    0.20    0.30
   3   0  -5    0.40    0.40
   3   0  -7    0.30    0.30
   3   0  -7    0.70    0.80
   3   0  -7    0.20    0.60
   3   0  -7    1.20    0.50
   3   0  -9   -0.20    1.00
   3   0  -9    1.00    0.80
   3   0  -9    0.10    0.30
   3   0 -11    2.00    1.10
   3   0 -11    0.90    1.00
   3   0 -13    0.40    1.00
   3   0 -13    1.90    1.20
   3   0 -13    1.90    1.10
   3   0 -13    2.70    1.30
   3   0 -13    0.20    0.70
   3   0 -13    0.40    0.90
   3   0 -15   -0.40    1.30
   3   0 -15   -0.40    0.80
   3   0 -15    0.30    0.90
   3   0 -15   -0.70    1.20
   3   0 -15    0.30    0.90
   3   0 -15    0.40    1.10
   3   0 -17    0.30    1.10
   3   0 -17    0.70    1.00
   3   0 -17    3.20    1.60
   3   0 -19    0.70    1.20
   3   0 -21    1.10    1.10
   3   0 -21    0.10    0.50
   3   0 -21    0.50    0.80
   3  -1  20   75.29    5.20
   3   1  20   76.29    5.40
   3  -1  20   68.09    4.70
   3  -1  18   56.29    5.20
   3   1  18   56.19    5.90
   3   1  18   63.49    6.60
   3  -1  18   57.69    6.10
   3   1  18   57.19    5.90
   3  -1  16  314.67   17.30
   3   1  16  317.47   18.50
   3   1  16  262.37   16.80
   3   1  16  311.07   16.40
   3  -1  16  320.97   18.70
   3   1  16  317.07   18.90
   3   1  16  315.07   18.10
   3  -1  14  482.85   24.10
   3   1  14  491.65   25.50
   3   1  14  421.96   23.70
   3   1  14  464.65   25.50
   3   1  14  459.05   23.50
   3  -1  14  496.85   25.70
   3   1  14  486.25   25.10
   3  -1  12  500.25   26.20
   3   1  12  543.55   26.40
   3   1  12  525.35   23.80
   3   1  12  513.45   25.00
   3   1  12  546.45   27.20
   3   1  12  505.95   25.00
   3  -1  12  550.04   26.90
   3   1  12  532.55   25.80
   3   1  12  478.65   22.50
   3   1  10  100.49    8.60
   3   1  10   95.39    8.30
   3  -1  10  125.39   10.00
   3   1  10  106.19    8.70
   3  -1  10  101.39    9.00
   3   1  10  109.49    7.70
   3  -1   6  787.12   28.40
   3  -1   6  730.43   27.90
   3   1   6  830.22   28.10
   3  -1   6  816.12   28.40
   3   1   6  894.71   28.50
   3  -1   4  781.72   28.90
   3   1   4  763.82   28.30
   3   1   4  845.52   28.80
   3  -1   4  813.82   28.90
   3   1   2  340.17   13.70
   3  -1   2  346.17   13.60
   3   1   2  324.07   12.80
   3   1   2  326.17   13.00
   3  -1   2  361.76   13.60
   3   1   2  342.97   13.20
   3   1   0  256.57   11.10
   3   1   0  266.27   10.90
   3  -1   0  273.57   10.80
   3  -1   0  279.27   11.40
   3  -1   0  275.87   11.10
   3   1  -2   70.29    2.80
   3   1  -2   66.89    3.80
   3  -1  -2   73.49    4.30
   3   1  -2   69.39    3.70
   3   1  -2   65.59    3.20
   3   1  -4 1688.93   61.79
   3   1  -4 1860.41   61.29
   3  -1  -4 1828.32   62.19
   3   1  -4 1928.01   61.39
   3  -1  -4 1868.71   62.09
   3   1  -4 1679.93   61.39
   3   1  -4 1827.52   60.59
   3  -1  -4 1945.81   62.99
   3  -1  -4 1906.31   62.79
   3   1  -6 2251.07   75.49
   3   1  -6 2153.58   76.09
   3  -1  -6 2276.97   75.89
   3  -1  -6 2216.18   75.89
   3  -1  -6 2357.76   77.89
   3   1  -6 2330.17   75.29
   3  -1  -8  139.19    6.00
   3   1  -8  156.98    6.10
   3   1  -8  142.09    6.20
   3   1  -8  128.59    7.40
   3  -1  -8  135.99    6.30
   3  -1  -8  131.19    8.20
   3  -1  -8  134.59    8.40
   3   1  -8  133.99    7.90
   3  -1  -8  126.39    6.20
   3   1 -10 1202.58   46.60
   3   1 -10 1250.07   47.60
   3  -1 -10 1323.57   47.90
   3  -1 -10 1257.57   48.50
   3   1 -12  795.82   33.80
   3  -1 -12  952.60   34.90
   3   1 -12  963.90   35.90
   3   1 -12  854.71   33.50
   3  -1 -12  920.01   33.80
   3   1 -12  832.82   34.30
   3  -1 -12  865.91   34.60
   3   1 -12  816.02   34.90
   3  -1 -12  913.81   36.90
   3  -1 -14   30.60    3.80
   3   1 -14   27.20    4.30
   3   1 -14   29.70    4.40
   3  -1 -14   32.80    4.50
   3   1 -14   26.80    4.30
   3   1 -14   26.20    4.90
   3   1 -14   25.40    3.90
   3  -1 -14   31.50    4.30
   3   1 -14   25.80    4.20
   3  -1 -14   26.20    3.70
   3  -1 -14   30.40    4.90
   3   1 -16  746.33   31.90
   3  -1 -16  761.62   29.80
   3   1 -16  710.63   31.60
   3  -1 -16  735.03   31.50
   3   1 -16  747.63   32.90
   3  -1 -16  783.72   32.90
   3   1 -16  640.54   30.20
   3  -1 -16  716.83   31.00
   3   1 -16  783.72   34.20
   3  -1 -16  715.63   32.70
   3   1 -18  143.09   10.10
   3  -1 -18  154.48   10.20
   3   1 -18  156.78   11.40
   3   1 -18  145.59   10.70
   3   1 -18  157.78    9.10
   3  -1 -18  139.79    9.80
   3   1 -20   64.69    6.60
[truncated: 262,698 more chars]
