# Supplementary material for: Crystal structure and Hirshfeld surface analysis of N-{[5-(4-methyl­phen­yl)-1,2-oxazol-3-yl]meth­yl}-1-phenyl-N-(prop-2-en-1-yl)methane­sulfonamide
Source: Acta Crystallogr E Crystallogr Commun. 2022 May 17;78(Pt 6):603–7. doi: 10.1107/S2056989022005035 (PMC9431795; doi:10.1107/S2056989022005035)
Supplement: Supplementary file 2 [file e-78-00603-Isup2.hkl]

data_I                                                                          
_shelx_title ' I553 in Cc'                                                      
_shelx_refln_list_code          4                                               
_shelx_F_calc_maximum      197.73                                               
_exptl_crystal_F_000       808.00                                               
_reflns_d_resolution_high  0.7838                                               
                                                                                
loop_                                                                           
 _space_group_symop_operation_xyz                                               
 'x, y, z'                                                                      
 'x+1/2, -y, z'                                                                 
 'x+1/2, y+1/2, z+1/2'                                                          
 'x+1, -y+1/2, z+1/2'                                                           
                                                                                
_cell_length_a    10.7979                                                       
_cell_length_b    10.2238                                                       
_cell_length_c    17.7316                                                       
_cell_angle_alpha  90.000                                                       
_cell_angle_beta  100.526                                                       
_cell_angle_gamma  90.000                                                       
                                                                                
_shelx_F_squared_multiplier     1.000                                           
                                                                                
loop_                                                                           
 _refln_index_h                                                                 
 _refln_index_k                                                                 
 _refln_index_l                                                                 
 _refln_F_squared_calc                                                          
 _refln_F_squared_meas                                                          
 _refln_F_squared_sigma                                                         
 _refln_observed_status                                                         
   0   0 -22        752.13        518.63        25.97 o                         
   2   0 -22        466.62        381.47        16.32 o                         
   4   0 -22        161.10        144.82        12.21 o                         
   1   1 -22          1.30          1.39         1.21 o                         
   3   1 -22         61.65         52.45         5.05 o                         
   5   1 -22        162.96        119.74         9.43 o                         
   2   2 -22        402.88        350.38        14.22 o                         
   4   2 -22        380.63        270.75        20.11 o                         
  -2   1 -21        537.55        502.24        18.56 o                         
   0   1 -21        308.29        296.82        11.44 o                         
   2   1 -21        139.79        124.48         9.63 o                         
   4   1 -21         44.23         45.82         5.05 o                         
   6   1 -21       1027.57        876.87        22.70 o                         
  -1   2 -21        536.92        550.80        17.17 o                         
   1   2 -21        392.54        398.79        21.03 o                         
   3   2 -21         16.07         18.23         2.07 o                         
   5   2 -21        191.89        183.65        10.22 o                         
   0   3 -21         34.78         32.50         3.53 o                         
   2   3 -21         19.52         21.32         3.60 o                         
   4   3 -21          7.79          6.13         1.28 o                         
   6   3 -21         23.13         15.34         3.14 o                         
   1   4 -21        138.80        133.92         5.77 o                         
   3   4 -21         40.99         32.61         2.75 o                         
   5   4 -21         67.09         43.25         5.23 o                         
  -4   0 -20        618.58        644.01        30.52 o                         
  -2   0 -20         70.78         81.10         6.57 o                         
   0   0 -20        371.24        371.48        20.09 o                         
   2   0 -20         53.55         60.98         9.59 o                         
   4   0 -20        444.20        421.56        28.99 o                         
   6   0 -20       2052.02       1824.49        70.49 o                         
   8   0 -20        530.61        467.83        15.93 o                         
  -3   1 -20        240.28        260.27        10.86 o                         
  -1   1 -20        427.13        461.30        13.60 o                         
   1   1 -20         16.16         14.39         3.31 o                         
   3   1 -20        230.17        213.35         9.27 o                         
   5   1 -20        466.94        372.97        16.28 o                         
   7   1 -20        656.85        603.51        16.71 o                         
  -2   2 -20        172.24        182.54         6.66 o                         
   0   2 -20        355.59        349.77        14.21 o                         
   2   2 -20        352.64        314.17        12.05 o                         
   4   2 -20        133.26        124.24         8.10 o                         
   6   2 -20         82.38         72.52         5.21 o                         
   8   2 -20        184.69        131.46         6.67 o                         
  -3   3 -20        503.68        481.58        27.32 o                         
  -1   3 -20        306.62        317.69        16.88 o                         
   1   3 -20        145.60        165.91         7.89 o                         
   3   3 -20        266.55        231.62        17.10 o                         
   5   3 -20         91.26         75.01         6.42 o                         
   7   3 -20         80.10         55.61         6.28 o                         
  -2   4 -20        203.91        192.53        10.00 o                         
   0   4 -20        203.16        192.48        12.19 o                         
   2   4 -20         58.03         49.68         3.29 o                         
   4   4 -20         20.31         22.16         2.72 o                         
   6   4 -20        444.88        399.42        11.21 o                         
  -1   5 -20          2.87          2.27         1.48 o                         
   1   5 -20        200.06        185.59        10.24 o                         
   3   5 -20         33.74         25.83         3.12 o                         
   5   5 -20         71.58         60.33         7.32 o                         
   2   6 -20        416.75        345.14        18.20 o                         
  -4   1 -19        302.17        380.14        14.58 o                         
  -2   1 -19       1257.34       1331.14        24.77 o                         
   0   1 -19        589.13        598.94        15.05 o                         
   2   1 -19        498.92        438.64        14.15 o                         
   4   1 -19        421.13        407.49        12.11 o                         
   6   1 -19        487.72        402.05        34.76 o                         
   8   1 -19        443.73        400.63        16.60 o                         
  -3   2 -19        635.86        657.29        32.19 o                         
  -1   2 -19         29.81         21.78         2.98 o                         
   1   2 -19        522.68        480.98        17.07 o                         
   3   2 -19        264.05        228.64        12.86 o                         
   5   2 -19        438.44        412.17        14.70 o                         
   7   2 -19        984.31        913.52        31.38 o                         
   9   2 -19        411.46        320.35        11.38 o                         
  -4   3 -19        251.01        269.23        18.51 o                         
  -2   3 -19        112.92        111.53         6.84 o                         
   0   3 -19        102.64        106.19         9.31 o                         
   2   3 -19        647.63        596.50        15.98 o                         
   4   3 -19          4.50          4.61         1.66 o                         
   6   3 -19        282.06        261.79        10.35 o                         
   8   3 -19        224.49        213.92         9.98 o                         
  -3   4 -19        156.88        154.10         9.42 o                         
  -1   4 -19        310.79        323.26        14.91 o                         
   1   4 -19        316.66        325.84        12.97 o                         
   3   4 -19        216.91        186.95         9.31 o                         
   5   4 -19        118.01         98.97         5.28 o                         
   7   4 -19         68.08         61.37         6.97 o                         
  -2   5 -19        310.04        342.45        15.19 o                         
   0   5 -19        601.98        625.37        17.01 o                         
   2   5 -19        113.15        101.26         4.81 o                         
   4   5 -19         22.01         20.79         2.54 o                         
   6   5 -19        320.16        254.86         9.56 o                         
  -1   6 -19        472.66        454.12        37.09 o                         
   1   6 -19         31.89         27.93         3.19 o                         
   3   6 -19          2.28          0.56         1.47 o                         
   5   6 -19        216.95        142.42         7.61 o                         
   2   7 -19        493.28        347.52        17.87 o                         
  -4   0 -18        711.60        789.44        30.17 o                         
  -2   0 -18         56.68         54.50         5.72 o                         
   0   0 -18        783.00        814.49        30.31 o                         
   2   0 -18       2587.73       2444.53       148.86 o                         
   4   0 -18       2219.22       1913.24       244.86 o                         
   8   0 -18        261.44        204.13        13.61 o                         
  10   0 -18         96.81         89.30         7.33 o                         
  -5   1 -18        290.63        345.11        17.40 o                         
  -3   1 -18        167.47        170.41        10.84 o                         
  -1   1 -18         35.94         39.28         3.94 o                         
   1   1 -18        248.59        257.31        10.18 o                         
   3   1 -18        649.30        524.03        14.47 o                         
   5   1 -18       1013.08        994.99        41.09 o                         
   7   1 -18        281.31        210.63        12.05 o                         
   9   1 -18        139.82        123.48         5.44 o                         
  -4   2 -18        316.06        369.96        15.98 o                         
  -2   2 -18        975.58       1032.11        27.98 o                         
   0   2 -18        103.35        103.96         6.64 o                         
   2   2 -18        291.90        236.38        10.74 o                         
   4   2 -18        672.27        594.83        16.35 o                         
   6   2 -18        327.75        308.62        13.12 o                         
   8   2 -18        457.80        423.65        13.76 o                         
  -5   3 -18        519.76        732.76        32.72 o                         
  -3   3 -18        769.82        835.80        18.23 o                         
  -1   3 -18        224.02        214.77         9.62 o                         
   1   3 -18         72.71         69.99         5.81 o                         
   3   3 -18         23.49         26.15         3.12 o                         
   5   3 -18        535.46        511.53        12.96 o                         
   7   3 -18        708.22        660.47        15.42 o                         
   9   3 -18        480.82        375.67        19.94 o                         
  -4   4 -18         19.48         22.64         3.28 o                         
  -2   4 -18        144.08        163.51         7.91 o                         
   0   4 -18         29.19         24.90         4.60 o                         
   2   4 -18        128.89        120.53         6.82 o                         
   4   4 -18        112.14         85.51         4.94 o                         
   6   4 -18        267.17        242.45         8.39 o                         
   8   4 -18        859.51        757.76        24.90 o                         
  -3   5 -18         58.96         76.37         5.69 o                         
  -1   5 -18        346.51        383.37        15.79 o                         
   1   5 -18        264.00        274.19        11.25 o                         
   3   5 -18        264.69        259.70         8.98 o                         
   5   5 -18        157.34        139.97         5.41 o                         
   7   5 -18        195.54        160.86         5.86 o                         
  -2   6 -18        438.52        458.25        24.82 o                         
   0   6 -18        651.67        662.56        20.94 o                         
   2   6 -18        184.06        173.91         8.94 o                         
   4   6 -18         54.86         54.46         4.12 o                         
   6   6 -18        268.39        221.43         8.84 o                         
  -1   7 -18        494.81        490.33        24.85 o                         
   1   7 -18        832.63        780.12        34.70 o                         
   3   7 -18         81.47         81.74         5.23 o                         
   5   7 -18        332.93        280.05        11.55 o                         
  -6   1 -17        215.34        268.19        14.19 o                         
  -4   1 -17        198.93        227.47         9.13 o                         
  -2   1 -17        393.98        423.95        14.08 o                         
   0   1 -17        905.82        848.00        18.72 o                         
   2   1 -17        776.50        680.69        15.49 o                         
   4   1 -17       1212.08       1001.85        41.61 o                         
   6   1 -17        290.18        254.22        16.50 o                         
   8   1 -17        597.05        524.90        27.61 o                         
  10   1 -17        435.16        378.04        14.03 o                         
  -5   2 -17        408.57        478.14        19.86 o                         
  -3   2 -17        115.38        118.27         6.63 o                         
  -1   2 -17         82.01         93.93         5.43 o                         
   1   2 -17        607.15        614.15        16.03 o                         
   3   2 -17         47.81         38.57         3.50 o                         
   5   2 -17        134.82        102.37        10.46 o                         
   7   2 -17        129.47        114.25         5.80 o                         
   9   2 -17        152.67        135.69        10.81 o                         
  -6   3 -17        142.67        162.39         9.38 o                         
  -4   3 -17        382.73        433.07        23.18 o                         
  -2   3 -17        205.56        203.34        11.08 o                         
   0   3 -17          2.03          4.26         1.81 o                         
   2   3 -17         53.90         45.31         4.37 o                         
   4   3 -17        397.27        386.63        10.31 o                         
   6   3 -17         83.99         79.47         4.99 o                         
   8   3 -17         72.96         69.93         4.33 o                         
  10   3 -17        326.07        259.01         9.06 o                         
  -5   4 -17         61.63         68.77         8.54 o                         
  -3   4 -17        659.59        691.33        16.28 o                         
  -1   4 -17        142.30        144.62         7.59 o                         
   1   4 -17        100.96        101.39         7.11 o                         
   3   4 -17        826.99        756.75        17.41 o                         
   5   4 -17        189.95        164.63         7.46 o                         
   7   4 -17        607.05        547.42        13.08 o                         
   9   4 -17         98.24         74.35        16.04 o                         
  -4   5 -17        692.32        774.44        28.40 o                         
  -2   5 -17        887.84       1017.83        30.58 o                         
   0   5 -17        225.06        246.82         9.90 o                         
   2   5 -17       1066.86       1059.40        26.66 o                         
   4   5 -17        398.15        371.92        10.18 o                         
   6   5 -17        987.27        890.94        18.66 o                         
   8   5 -17        419.06        390.74        12.33 o                         
  -3   6 -17        148.78        147.31         8.00 o                         
  -1   6 -17        432.89        423.30        13.93 o                         
   1   6 -17        162.68        167.85         8.46 o                         
   3   6 -17        633.87        594.40        15.37 o                         
   5   6 -17        368.45        364.17         8.88 o                         
   7   6 -17        214.36        192.56         8.83 o                         
  -2   7 -17        436.74        500.94        26.57 o                         
   0   7 -17        138.82        121.53        11.68 o                         
   2   7 -17        218.40        201.84        10.06 o                         
   4   7 -17        280.94        252.68        11.89 o                         
   6   7 -17         87.44         73.36         5.10 o                         
  -1   8 -17        509.49        385.35        54.47 o                         
   1   8 -17        485.33        388.84        11.72 o                         
   3   8 -17         95.75         77.46         5.90 o                         
   5   8 -17        319.87        246.83        10.32 o                         
  -6   0 -16        786.14       1131.84        39.06 o                         
  -4   0 -16       1001.82       1114.33        30.17 o                         
  -2   0 -16       1212.74       1213.79        32.93 o                         
   0   0 -16        966.39        912.68        25.22 o                         
   2   0 -16       1060.89       1058.55        24.44 o                         
   4   0 -16        110.76         92.86         7.13 o                         
   6   0 -16       3071.50       2706.61        81.29 o                         
   8   0 -16        748.62        633.56        29.72 o                         
  10   0 -16       1565.58       1399.23        83.50 o                         
  -7   1 -16        111.87        118.59        10.81 o                         
  -5   1 -16        133.99        153.21         7.96 o                         
  -3   1 -16       1149.46       1185.59        22.98 o                         
  -1   1 -16        216.82        192.71         7.18 o                         
   1   1 -16        240.80        220.83         7.23 o                         
   3   1 -16       3095.23       2593.13        35.89 o                         
   5   1 -16        222.52        203.34         7.43 o                         
   7   1 -16        401.86        373.51        21.20 o                         
   9   1 -16        420.34        335.47        12.70 o                         
  11   1 -16         68.01         64.61         4.19 o                         
  -6   2 -16         91.51         91.55         8.98 o                         
  -4   2 -16        613.02        652.93        20.76 o                         
  -2   2 -16        216.18        231.40         9.28 o                         
   0   2 -16        147.16        137.14         5.50 o                         
   2   2 -16       1658.85       1499.72        24.01 o                         
   4   2 -16        175.40        163.28         7.52 o                         
   6   2 -16        226.17        184.62         9.92 o                         
   8   2 -16        168.86        142.39         6.47 o                         
  10   2 -16         25.60         22.86         3.01 o                         
  -7   3 -16        490.56        466.20        24.15 o                         
  -5   3 -16         63.80         63.48         4.87 o                         
  -3   3 -16          1.36          1.80         2.10 o                         
  -1   3 -16        243.21        239.78        10.25 o                         
   1   3 -16        245.48        232.72         7.60 o                         
   3   3 -16       1247.93       1133.06        21.41 o                         
   5   3 -16        800.84        724.31        16.75 o                         
   7   3 -16         91.00         81.27         4.25 o                         
   9   3 -16        514.44        473.70        16.72 o                         
  -6   4 -16        407.90        504.48        43.32 o                         
  -4   4 -16        359.02        377.01        14.41 o                         
  -2   4 -16        149.68        135.21         9.01 o                         
   0   4 -16         79.37         76.54         9.00 o                         
   2   4 -16        965.73        956.53        32.59 o                         
   4   4 -16        348.48        380.61        13.40 o                         
   6   4 -16         28.22         24.49         2.57 o                         
   8   4 -16        262.26        231.48         8.99 o                         
  10   4 -16        219.75        179.19         8.28 o                         
  -5   5 -16        110.06        121.58         9.19 o                         
  -3   5 -16         77.93         94.52        12.55 o                         
  -1   5 -16        721.44        778.24        28.18 o                         
   1   5 -16        108.43         97.13         7.39 o                         
   3   5 -16        512.34        531.61        15.45 o                         
   5   5 -16        286.11        261.59         8.42 o                         
   7   5 -16         84.58         69.60         4.53 o                         
   9   5 -16         49.38         50.10         4.27 o                         
  -4   6 -16        653.17        610.32        20.49 o                         
  -2   6 -16        171.61        182.04        21.20 o                         
   0   6 -16        721.18        736.13        20.42 o                         
   2   6 -16        707.00        701.53        17.52 o                         
   4   6 -16        422.18        385.94        11.87 o                         
   6   6 -16        464.57        447.51        10.48 o                         
   8   6 -16        419.89        358.68         9.70 o                         
  -3   7 -16        262.89        231.62        52.19 o                         
  -1   7 -16        450.30        421.93        22.88 o                         
   1   7 -16        703.70        653.51        23.09 o                         
   3   7 -16          5.48          8.91         1.79 o                         
   5   7 -16       1070.52       1007.58        21.15 o                         
   7   7 -16        466.12        412.85        10.96 o                         
  -2   8 -16         85.41         66.61         6.98 o                         
   0   8 -16         66.88         58.23         6.97 o                         
   2   8 -16        148.31        137.07         6.19 o                         
   4   8 -16        335.22        313.94        12.15 o                         
   6   8 -16         79.25         64.78         4.58 o                         
   1   9 -16         75.41         57.85        10.99 o                         
   3   9 -16        255.33        211.69        11.88 o                         
  -6   1 -15        608.59        753.26        21.83 o                         
  -4   1 -15        163.54        200.97         7.91 o                         
  -2   1 -15        584.42        532.98        13.03 o                         
   0   1 -15        766.99        730.66        14.72 o                         
   2   1 -15       2818.31       2568.83        42.45 o                         
   4   1 -15       1563.26       1350.65        22.71 o                         
   6   1 -15        575.84        518.65        16.46 o                         
   8   1 -15        554.18        529.78        21.72 o                         
  10   1 -15        324.73        325.82         8.45 o                         
  -7   2 -15        502.24        578.41        83.34 o                         
  -5   2 -15        266.88        290.15        15.16 o                         
  -3   2 -15        927.89        924.90        20.77 o                         
  -1   2 -15         98.61         96.61         4.95 o                         
   1   2 -15       1979.51       1800.89        31.44 o                         
   3   2 -15       1981.08       1692.59        27.40 o                         
   5   2 -15        324.66        277.36         9.38 o                         
   7   2 -15         16.57         15.15         2.37 o                         
   9   2 -15         99.48         89.01         4.19 o                         
  11   2 -15        345.99        341.00        18.69 o                         
  -6   3 -15        118.10        110.34         8.07 o                         
  -4   3 -15        599.09        606.98        19.80 o                         
  -2   3 -15       1119.17       1081.02        19.58 o                         
   0   3 -15         24.91         23.80         2.78 o                         
   2   3 -15        205.39        173.66         6.44 o                         
   4   3 -15        440.90        426.41        13.20 o                         
   6   3 -15        495.56        410.32        11.58 o                         
   8   3 -15         79.62         80.19         4.52 o                         
  10   3 -15         23.25         19.43         1.82 o                         
  -7   4 -15         89.34        100.32        14.82 o                         
  -5   4 -15        142.09        158.06         8.47 o                         
  -3   4 -15        386.90        366.34        19.13 o                         
  -1   4 -15        646.01        653.01        30.16 o                         
   1   4 -15        708.55        660.47        19.28 o                         
   3   4 -15        870.91        750.42        17.53 o                         
   5   4 -15        111.82        109.13         5.67 o                         
   7   4 -15        710.54        680.63        14.38 o                         
   9   4 -15        236.79        216.70         7.43 o                         
  -6   5 -15         15.54         13.04         3.16 o                         
  -4   5 -15        144.48        161.05        12.86 o                         
  -2   5 -15        931.18        992.42        28.96 o                         
   0   5 -15        517.92        533.25        22.16 o                         
   2   5 -15         72.75         73.17         5.77 o                         
   4   5 -15        941.38        902.09        21.14 o                         
   6   5 -15        511.72        473.46        12.43 o                         
   8   5 -15        329.34        283.96        10.18 o                         
  10   5 -15        581.72        538.51        63.54 o                         
  -5   6 -15        164.93        173.74        16.75 o                         
  -3   6 -15        921.12       1119.38       105.01 o                         
  -1   6 -15       1125.92       1222.38        32.48 o                         
   1   6 -15        106.55        102.45         6.87 o                         
   3   6 -15        190.43        178.25         7.50 o                         
   5   6 -15         55.91         58.55         4.13 o                         
   7   6 -15        247.60        226.82         7.72 o                         
   9   6 -15         19.16         13.84         1.93 o                         
  -2   7 -15       1310.54       1311.43        63.14 o                         
   0   7 -15        287.97        308.35        15.63 o                         
   2   7 -15        345.91        350.36        12.50 o                         
   4   7 -15       1394.56       1331.06        26.07 o                         
   6   7 -15        328.98        313.92        10.06 o                         
   8   7 -15        208.94        171.61         7.18 o                         
   1   8 -15        466.46        459.97        93.08 o                         
   3   8 -15       1942.38       1780.32        56.10 o                         
   5   8 -15       1086.83       1031.03        20.57 o                         
   7   8 -15        793.97        602.48        14.90 o                         
  -2   9 -15         25.28         14.99         3.14 o                         
   0   9 -15        137.59        132.69         6.88 o                         
   2   9 -15        214.36        200.02        12.59 o                         
   4   9 -15        414.81        367.21        13.22 o                         
  -8   0 -14        434.99        608.60        32.84 o                         
  -6   0 -14       1080.83       1123.15       134.45 o                         
  -4   0 -14         70.26         62.59         6.20 o                         
  -2   0 -14       1117.27       1100.29        24.10 o                         
   0   0 -14       1403.38       1287.33        45.81 o                         
   2   0 -14       3256.29       2833.76        41.98 o                         
   4   0 -14        218.74        219.98        12.84 o                         
   6   0 -14       5161.38       4646.02       117.64 o                         
   8   0 -14        578.95        594.42        19.64 o                         
  10   0 -14       1147.82       1095.67        46.61 o                         
  12   0 -14        179.00        170.67         6.76 o                         
  -7   1 -14        562.00        692.55        22.86 o                         
  -5   1 -14        938.18        934.96        29.55 o                         
  -3   1 -14       1579.45       1458.10        23.31 o                         
  -1   1 -14        315.85        308.58         8.51 o                         
   1   1 -14        511.20        457.32        13.82 o                         
   3   1 -14         99.34         99.44         4.46 o                         
   5   1 -14        145.30        143.39         6.12 o                         
   7   1 -14        233.71        200.68         8.49 o                         
   9   1 -14         85.29         91.54         4.70 o                         
  11   1 -14        615.68        704.37        21.85 o                         
  -8   2 -14         20.47         16.73         4.53 o                         
  -6   2 -14        954.37       1097.25        33.43 o                         
  -4   2 -14         18.15         16.28         2.63 o                         
  -2   2 -14       4213.74       4231.71        64.14 o                         
   0   2 -14        440.85        398.70        10.82 o                         
   2   2 -14       1256.58       1098.07        25.53 o                         
   4   2 -14        808.05        762.96        17.98 o                         
   6   2 -14       2508.37       2341.66        80.65 o                         
   8   2 -14        520.58        437.63        15.71 o                         
  10   2 -14        122.66        132.95         4.19 o                         
  -7   3 -14        126.66        152.21        10.85 o                         
  -5   3 -14        263.71        294.72        14.71 o                         
  -3   3 -14       1344.22       1363.16        24.16 o                         
  -1   3 -14       1191.92       1101.01        21.75 o                         
   1   3 -14        848.11        751.12        14.56 o                         
   3   3 -14        910.42        821.05        21.99 o                         
   5   3 -14       1118.10        979.26        18.36 o                         
   7   3 -14        663.29        584.10        11.92 o                         
   9   3 -14        542.62        478.25        11.63 o                         
  11   3 -14        159.22        142.78         6.66 o                         
  -6   4 -14         83.97        108.47         9.13 o                         
  -4   4 -14        278.02        308.05        15.81 o                         
  -2   4 -14        161.13        159.71         8.40 o                         
   0   4 -14        375.47        332.51        13.11 o                         
   2   4 -14        857.90        697.68        13.96 o                         
   4   4 -14       2914.76       2544.68        35.84 o                         
   6   4 -14        299.20        252.08         8.03 o                         
   8   4 -14        104.68         88.33         4.38 o                         
  10   4 -14        451.67        422.55        10.94 o                         
  -7   5 -14        151.81        175.26        10.13 o                         
  -5   5 -14        111.14        105.88         9.38 o                         
  -3   5 -14        328.81        307.60        22.63 o                         
  -1   5 -14        240.17        227.02        10.43 o                         
   1   5 -14        172.20        151.10         8.02 o                         
   3   5 -14        410.95        381.63        11.77 o                         
   5   5 -14        501.88        464.79        15.88 o                         
   7   5 -14        427.38        408.16         9.23 o                         
   9   5 -14        206.35        174.09         8.72 o                         
  -6   6 -14        481.96        648.40        34.96 o                         
  -4   6 -14        611.43        679.98        53.83 o                         
  -2   6 -14        550.22        584.19        22.69 o                         
   0   6 -14        511.63        573.43        23.50 o                         
   2   6 -14        344.12        353.85        12.52 o                         
   4   6 -14        445.65        448.33        11.45 o                         
   6   6 -14        381.42        345.21        10.55 o                         
   8   6 -14        210.46        188.99         6.96 o                         
  10   6 -14        187.54        157.92         8.38 o                         
  -5   7 -14        446.02        456.76        27.96 o                         
  -3   7 -14       1287.44       1363.75        64.70 o                         
  -1   7 -14        128.68        139.00        12.11 o                         
   1   7 -14        347.24        328.98        18.35 o                         
   3   7 -14        171.41        158.49         8.59 o                         
   5   7 -14         44.74         45.73         3.39 o                         
   7   7 -14        662.19        631.56        22.05 o                         
   9   7 -14        378.05        289.31        16.09 o                         
   0   8 -14         13.28         12.20         4.88 o                         
   2   8 -14        356.35        328.50        18.64 o                         
   4   8 -14         13.83         10.56         1.91 o                         
   6   8 -14         25.72         24.79         2.60 o                         
   8   8 -14         28.84         27.05         2.68 o                         
  -3   9 -14         18.45         11.50         2.79 o                         
  -1   9 -14        939.94        782.26        36.80 o                         
   1   9 -14        150.03        127.28         7.60 o                         
   3   9 -14       1075.12       1015.19        21.66 o                         
   5   9 -14       1629.20       1427.68        35.65 o                         
   0  10 -14        578.62        474.03        16.30 o                         
   2  10 -14        162.02        143.41         6.28 o                         
  -6   1 -13        393.30        430.80        25.50 o                         
  -4   1 -13        255.66        280.53         8.62 o                         
  -2   1 -13       2049.41       1998.45        32.39 o                         
   0   1 -13       1851.78       1702.30        32.99 o                         
   2   1 -13        965.81        838.56        13.20 o                         
   4   1 -13       4248.26       3863.48        76.17 o                         
   6   1 -13         79.85         78.47         4.45 o                         
   8   1 -13        349.04        301.27        12.10 o                         
  10   1 -13        150.70        134.67         5.48 o                         
  12   1 -13        311.68        277.36         9.94 o                         
  -7   2 -13        450.51        516.59        48.35 o                         
  -5   2 -13        100.15        115.48         8.50 o                         
  -3   2 -13       1007.66        941.18        22.82 o                         
  -1   2 -13        276.70        266.48         8.32 o                         
   1   2 -13       2273.35       2003.91        43.45 o                         
   3   2 -13        607.45        550.68        11.31 o                         
   5   2 -13       2064.17       1879.25        44.46 o                         
   7   2 -13       1303.73       1122.89        36.87 o                         
   9   2 -13        374.21        373.90        11.18 o                         
  11   2 -13        575.58        625.39        13.00 o                         
  -8   3 -13        101.79         96.24         8.13 o                         
  -6   3 -13          7.48          7.16         3.42 o                         
  -4   3 -13        137.03        132.01         6.88 o                         
  -2   3 -13        737.95        720.04        19.00 o                         
   0   3 -13         16.15         19.63         2.79 o                         
   2   3 -13        761.08        666.31        14.46 o                         
   4   3 -13         22.65         34.56         3.78 o                         
   6   3 -13       2249.01       2134.55        44.72 o                         
   8   3 -13        169.67        159.90         4.75 o                         
  10   3 -13        136.48        140.01         4.51 o                         
  12   3 -13         48.45         48.47         4.18 o                         
  -7   4 -13         32.46         34.77         6.10 o                         
  -5   4 -13        664.98        726.09        58.54 o                         
  -3   4 -13       2725.84       2715.13        52.98 o                         
  -1   4 -13        121.75        118.82         6.17 o                         
   1   4 -13        295.79        275.85         8.86 o                         
   3   4 -13         33.26         35.41         2.97 o                         
   5   4 -13        459.40        436.21        13.01 o                         
   7   4 -13        861.16        817.24        22.49 o                         
   9   4 -13        114.95        105.32         4.21 o                         
  11   4 -13        300.19        304.29        12.97 o                         
  -8   5 -13        176.29        182.16        13.26 o                         
  -6   5 -13        701.77        783.25        43.01 o                         
  -4   5 -13        779.73        826.83        29.28 o                         
  -2   5 -13       1424.61       1425.85        36.79 o                         
   0   5 -13       1734.63       1669.79        38.80 o                         
   2   5 -13       1733.32       1651.51        40.54 o                         
   4   5 -13        240.35        197.39         7.22 o                         
   6   5 -13       1759.78       1618.64        30.35 o                         
   8   5 -13        198.07        170.98         5.82 o                         
  10   5 -13        129.19        105.03         4.01 o                         
  -7   6 -13        311.57        363.90        24.97 o                         
  -5   6 -13        655.61        689.35        39.51 o                         
  -3   6 -13         59.97         51.94        12.55 o                         
  -1   6 -13         80.41         76.25         5.45 o                         
   1   6 -13        596.17        572.69        14.09 o                         
   3   6 -13       1568.79       1447.43        22.91 o                         
   5   6 -13       1215.46       1092.44        21.34 o                         
   7   6 -13        677.15        575.49        19.87 o                         
   9   6 -13        253.07        238.41         7.09 o                         
  -4   7 -13        229.15        256.78        15.49 o                         
  -2   7 -13        819.63        806.78        36.99 o                         
   0   7 -13          2.98          2.03         1.93 o                         
   2   7 -13        474.31        474.03        17.54 o                         
   4   7 -13        580.23        599.58        13.31 o                         
   6   7 -13        105.92         94.68         5.85 o                         
   8   7 -13        872.57        840.91        21.37 o                         
  -5   8 -13        228.18        245.37        17.45 o                         
  -1   8 -13       1528.36       1627.85       105.27 o                         
   1   8 -13        345.04        313.83        18.39 o                         
   3   8 -13        235.11        211.24         9.75 o                         
   5   8 -13        186.00        172.94         6.28 o                         
   7   8 -13         29.20         26.25         3.35 o                         
   0   9 -13         99.29         90.41         7.60 o                         
   2   9 -13         34.80         31.73         3.58 o                         
   4   9 -13        229.79        198.59         7.71 o                         
   6   9 -13        448.77        399.88        11.29 o                         
  -1  10 -13        108.50         78.03         6.28 o                         
   1  10 -13        249.94        212.94         8.96 o                         
   3  10 -13        430.56        405.52        11.88 o                         
   5  10 -13        389.32        306.52        16.97 o                         
  -6   0 -12       1015.12       1099.36        68.77 o                         
  -4   0 -12       2303.74       2112.04        49.47 o                         
  -2   0 -12       3964.90       3755.80        71.16 o                         
   0   0 -12       5561.72       5183.49       129.17 o                         
   2   0 -12       7425.32       6925.69       143.04 o                         
   4   0 -12       1577.45       1356.35        57.90 o                         
   6   0 -12       3589.54       3025.22        57.43 o                         
   8   0 -12        323.87        272.32         8.86 o                         
  10   0 -12        632.08        588.94        15.68 o                         
  12   0 -12        612.85        599.78        19.44 o                         
  -7   1 -12         53.70         81.35         9.72 o                         
  -5   1 -12        385.41        380.09        12.11 o                         
  -3   1 -12       1903.33       1916.91        30.38 o                         
  -1   1 -12        101.45        100.87         4.20 o                         
   1   1 -12       1718.75       1629.93        27.41 o                         
   3   1 -12       3416.33       3119.80        64.87 o                         
   5   1 -12         89.51         90.77         3.87 o                         
   7   1 -12       1430.84       1172.13        28.55 o                         
   9   1 -12        455.65        414.79         9.37 o                         
  11   1 -12          6.45          7.86         1.17 o                         
  -8   2 -12         36.77         36.60         7.32 o                         
  -6   2 -12         84.19         94.83        16.39 o                         
  -4   2 -12        553.83        557.80        16.06 o                         
  -2   2 -12         92.24         79.66         4.26 o                         
   0   2 -12        532.08        475.04        11.45 o                         
   2   2 -12         93.62         95.18         4.54 o                         
   4   2 -12          8.49         12.14         1.77 o                         
   6   2 -12        954.64        963.74        25.12 o                         
   8   2 -12         30.95         47.41         2.91 o                         
  10   2 -12         53.33         53.36         3.17 o                         
  12   2 -12        442.21        465.80        17.27 o                         
  -7   3 -12        352.89        399.89        17.88 o                         
  -5   3 -12        751.84        811.89        30.36 o                         
  -3   3 -12        233.25        219.05         8.15 o                         
  -1   3 -12       1475.53       1443.37        31.64 o                         
   1   3 -12        588.46        561.79        14.51 o                         
   3   3 -12        455.83        373.12        10.10 o                         
   5   3 -12        990.77        897.45        27.88 o                         
   7   3 -12        537.99        478.63        14.10 o                         
   9   3 -12         65.70         68.42         3.67 o                         
  11   3 -12       1078.59       1146.91        21.20 o                         
  -8   4 -12         87.09         70.78         9.41 o                         
  -6   4 -12        547.48        610.24        42.62 o                         
  -4   4 -12        548.69        594.55        20.57 o                         
  -2   4 -12       1269.56       1226.96        28.07 o                         
   0   4 -12        566.10        517.25        11.93 o                         
   2   4 -12        609.23        529.98        11.98 o                         
   4   4 -12        364.89        315.20         8.80 o                         
   6   4 -12       1460.71       1297.64        19.66 o                         
   8   4 -12        134.11        124.61         4.32 o                         
  10   4 -12        129.94        160.49         7.85 o                         
  12   4 -12       1138.62       1059.14        39.87 o                         
  -7   5 -12        143.88        147.53        18.49 o                         
  -5   5 -12         33.11         34.06         7.49 o                         
  -3   5 -12        798.26        804.28        29.34 o                         
  -1   5 -12        771.12        774.64        31.44 o                         
   1   5 -12        564.36        532.12        13.12 o                         
   3   5 -12        354.13        323.35         9.22 o                         
   5   5 -12        287.97        279.20         7.61 o                         
   7   5 -12        867.38        799.94        23.17 o                         
   9   5 -12        458.39        429.19         9.70 o                         
  11   5 -12        195.34        185.07         6.89 o                         
  -8   6 -12         50.32         46.02         6.28 o                         
  -6   6 -12        456.34        506.44        37.03 o                         
  -4   6 -12       2123.75       2357.06       106.21 o                         
  -2   6 -12        474.92        542.19        23.13 o                         
   0   6 -12        364.31        326.65        11.84 o                         
   2   6 -12        992.84        877.48        18.30 o                         
   4   6 -12        581.82        556.90        13.04 o                         
   6   6 -12       1486.51       1410.07        24.50 o                         
   8   6 -12       1964.41       1853.09        47.11 o                         
  10   6 -12        138.40        112.34         5.76 o                         
  -7   7 -12        122.99        105.80         8.37 o                         
  -5   7 -12        686.53        666.08        43.01 o                         
  -3   7 -12        375.48        378.31        22.95 o                         
  -1   7 -12       1494.34       1461.42        67.40 o                         
   1   7 -12       1845.78       1706.64        40.25 o                         
   3   7 -12       1287.45       1159.18        21.10 o                         
   5   7 -12       1884.97       1744.95        27.85 o                         
   7   7 -12         28.80         29.87         2.88 o                         
   9   7 -12        315.08        283.43         7.71 o                         
  -6   8 -12          7.30          9.41         3.49 o                         
  -4   8 -12         61.64         60.82         6.53 o                         
  -2   8 -12         94.90         75.31        11.85 o                         
   0   8 -12       1263.36       1179.43        65.18 o                         
   2   8 -12        268.07        260.50        10.49 o                         
   4   8 -12        377.03        363.50         9.66 o                         
   6   8 -12        272.74        266.90         7.43 o                         
   8   8 -12         60.87         46.29         3.75 o                         
  -3   9 -12        285.89        262.82        18.85 o                         
   1   9 -12        234.19        214.89        20.59 o                         
   3   9 -12        216.45        195.69         6.94 o                         
   5   9 -12        131.15        109.96         5.11 o                         
   7   9 -12        945.58        874.23        18.64 o                         
  -2  10 -12        570.73        510.31        18.18 o                         
   0  10 -12        366.87        344.93        13.41 o                         
   2  10 -12        175.83        135.03         9.95 o                         
   4  10 -12        160.91        147.64         6.10 o                         
   6  10 -12        189.18        148.95         6.90 o                         
   1  11 -12        204.37        185.52         8.39 o                         
  -6   1 -11        326.65        349.07        19.80 o                         
  -4   1 -11       2031.70       2068.31        39.87 o                         
  -2   1 -11        107.38        133.08         4.73 o                         
   0   1 -11       1161.10       1081.74        38.90 o                         
   2   1 -11       1059.88        930.51        19.79 o                         
   4   1 -11       4172.96       3878.71        71.90 o                         
   6   1 -11       1892.57       1653.31        30.98 o                         
   8   1 -11        601.54        559.52         9.84 o                         
  10   1 -11        373.34        375.21         7.39 o                         
  12   1 -11        662.72        692.37        12.17 o                         
  -9   2 -11         56.11         52.99         7.67 o                         
  -7   2 -11        546.56        636.86        30.39 o                         
  -5   2 -11       1205.57       1274.20        48.50 o                         
  -3   2 -11       1216.24       1178.12        27.70 o                         
  -1   2 -11       1212.18       1181.86        21.98 o                         
   1   2 -11       1464.14       1459.47        26.96 o                         
   3   2 -11        633.01        541.11        19.80 o                         
   5   2 -11         26.37         28.51         2.25 o                         
   7   2 -11        627.14        601.05        13.63 o                         
   9   2 -11         47.12         39.88         2.56 o                         
  11   2 -11        738.62        748.03        14.79 o                         
  -8   3 -11        409.96        389.66        26.19 o                         
  -6   3 -11       1057.53       1168.37        64.59 o                         
  -4   3 -11        985.16       1022.33        29.51 o                         
  -2   3 -11       1223.60       1157.68        23.10 o                         
   0   3 -11        154.58        123.06         6.78 o                         
   2   3 -11        565.63        518.29        14.49 o                         
   4   3 -11         91.41         94.99         3.62 o                         
   6   3 -11       1143.89       1052.58        29.88 o                         
   8   3 -11         12.43         14.35         1.89 o                         
  10   3 -11        166.90        169.29         4.71 o                         
  12   3 -11        246.12        284.84         8.91 o                         
  -9   4 -11        115.14        101.14        10.11 o                         
  -5   4 -11        146.97        165.01         9.03 o                         
  -3   4 -11        104.65        115.31         6.34 o                         
  -1   4 -11       1104.22       1004.05        20.23 o                         
   1   4 -11         10.89          7.42         1.36 o                         
   3   4 -11        311.48        298.00         7.87 o                         
   5   4 -11        157.25        140.06         4.60 o                         
   7   4 -11       2582.79       2277.57        32.66 o                         
   9   4 -11         50.99         60.67         3.34 o                         
  11   4 -11        155.20        131.81         5.12 o                         
  -8   5 -11        359.98        380.72        17.11 o                         
  -6   5 -11         59.94         99.70        14.99 o                         
  -4   5 -11        574.94        611.84        31.96 o                         
  -2   5 -11        730.69        712.05        24.43 o                         
   0   5 -11         58.29         40.41         3.54 o                         
   2   5 -11       2106.71       2049.44        35.29 o                         
   4   5 -11        959.55        869.90        18.04 o                         
   6   5 -11         33.21         23.65         2.12 o                         
   8   5 -11       1561.73       1510.58        24.87 o                         
  10   5 -11       1068.21       1039.20        34.81 o                         
  -7   6 -11         52.79         54.04        11.16 o                         
  -5   6 -11        405.63        433.94        32.47 o                         
  -3   6 -11        958.92        988.47        39.80 o                         
  -1   6 -11       1090.44       1034.34        27.03 o                         
   1   6 -11        781.39        728.61        16.26 o                         
   3   6 -11        621.03        551.95        11.79 o                         
   5   6 -11        262.86        249.24         6.41 o                         
   7   6 -11        385.74        336.35         8.36 o                         
   9   6 -11        396.09        375.01         8.96 o                         
  11   6 -11         75.63         63.59         4.06 o                         
  -8   7 -11        178.90        169.34        11.52 o                         
  -4   7 -11        103.66         93.45        17.09 o                         
  -2   7 -11       1461.75       1449.09        52.56 o                         
   0   7 -11       1404.29       1349.77        23.74 o                         
   2   7 -11        209.36        183.34         7.04 o                         
   4   7 -11        132.12        115.71         5.16 o                         
   6   7 -11        507.33        504.41        13.22 o                         
   8   7 -11          3.70          6.64         1.61 o                         
  10   7 -11         29.52         28.50         5.05 o                         
  -7   8 -11        428.73        384.19        20.65 o                         
  -5   8 -11        475.44        487.34        33.19 o                         
  -3   8 -11        667.23        592.09        40.90 o                         
  -1   8 -11        474.85        388.66        32.48 o                         
   1   8 -11        972.97        874.92        38.46 o                         
   3   8 -11         37.97         35.95         3.75 o                         
   5   8 -11       1801.21       1689.71        28.31 o                         
   7   8 -11       1009.00        935.97        16.92 o                         
   9   8 -11        392.19        383.08        29.01 o                         
   2   9 -11        157.34        139.22        10.02 o                         
   4   9 -11         95.84         82.14         5.75 o                         
   6   9 -11        178.18        161.16         6.94 o                         
   8   9 -11        289.03        293.82        11.70 o                         
  -3  10 -11         16.37          9.41         2.79 o                         
  -1  10 -11        275.80        243.60        20.59 o                         
   1  10 -11        387.86        370.74        13.43 o                         
   3  10 -11        138.43        119.95         5.67 o                         
   5  10 -11         96.89         82.64         4.03 o                         
   0  11 -11        336.26        293.29        14.68 o                         
   2  11 -11        383.17        317.60        10.63 o                         
   4  11 -11        312.24        251.97         8.55 o                         
  -6   0 -10        660.93        696.62        29.80 o                         
  -4   0 -10        306.86        327.88        12.15 o                         
  -2   0 -10        444.37        465.29        15.99 o                         
   0   0 -10       2254.12       2235.45        67.11 o                         
   2   0 -10      17813.02      16899.20       327.85 o                         
   4   0 -10       5567.34       4955.40       151.38 o                         
   6   0 -10       3174.34       3089.80        57.39 o                         
   8   0 -10        136.28        137.82         4.90 o                         
  10   0 -10       2206.24       2261.55        34.78 o                         
  12   0 -10        451.27        510.97        12.28 o                         
  -7   1 -10         81.58         71.08         5.97 o                         
  -5   1 -10       1111.90       1133.81        36.64 o                         
  -3   1 -10        336.21        338.65         8.23 o                         
  -1   1 -10          5.33         14.98         2.26 o                         
   1   1 -10        333.39        386.61        11.92 o                         
   3   1 -10       4964.48       4497.20        85.07 o                         
   5   1 -10        130.36         98.67         4.55 o                         
   7   1 -10       2912.16       2577.94        39.09 o                         
   9   1 -10        181.75        156.67         3.81 o                         
  11   1 -10        425.04        477.79         7.93 o                         
  13   1 -10        363.45        342.95        23.11 o                         
  -8   2 -10        179.11        182.73        18.49 o                         
  -6   2 -10       1299.08       1485.12        43.95 o                         
  -4   2 -10       1732.71       1741.59        56.12 o                         
  -2   2 -10       4366.83       4312.20        77.38 o                         
   0   2 -10        498.28        529.51        21.47 o                         
   2   2 -10       1013.04        887.03        20.04 o                         
   4   2 -10        233.22        201.60         7.15 o                         
   6   2 -10       1718.89       1589.13        30.14 o                         
   8   2 -10        834.42        713.07        13.30 o                         
  10   2 -10        312.16        246.30         5.44 o                         
  12   2 -10        232.09        240.56         5.34 o                         
  -9   3 -10        185.09        190.78        17.09 o                         
  -7   3 -10        872.96        848.55        50.72 o                         
  -5   3 -10       1314.09       1319.33        49.80 o                         
  -3   3 -10       1828.78       1810.84        70.01 o                         
  -1   3 -10       2142.10       2207.95        61.08 o                         
   1   3 -10        909.08        857.34        20.00 o                         
   3   3 -10         48.75         47.01         4.63 o                         
   5   3 -10        437.26        375.25        11.49 o                         
   7   3 -10       1516.22       1416.09        25.44 o                         
   9   3 -10        382.21        360.64         7.26 o                         
  11   3 -10        207.32        188.02         5.34 o                         
  -8   4 -10         82.74         91.00         9.46 o                         
  -6   4 -10        328.52        357.70        18.24 o                         
  -4   4 -10        902.70        938.12        45.74 o                         
  -2   4 -10       1246.90       1175.09        25.95 o                         
   0   4 -10       4178.01       4132.26        74.35 o                         
   2   4 -10        145.10        135.19         5.70 o                         
   4   4 -10        222.83        191.07         4.26 o                         
   6   4 -10        884.95        775.78        12.97 o                         
   8   4 -10        345.65        305.66         5.86 o                         
  10   4 -10          6.15          7.34         1.46 o                         
  12   4 -10        472.49        424.64        15.09 o                         
  -9   5 -10         63.86         70.78         8.72 o                         
  -5   5 -10        221.33        241.42        16.08 o                         
  -3   5 -10        247.07        262.79        13.01 o                         
  -1   5 -10        284.69        274.56         9.53 o                         
   1   5 -10        301.88        264.69         7.75 o                         
   3   5 -10        120.67        134.30         4.86 o                         
   5   5 -10         84.49         81.13         3.18 o                         
   7   5 -10        110.30        115.62         3.76 o                         
   9   5 -10         86.12        100.07         3.83 o                         
  11   5 -10        158.07        134.72         4.84 o                         
  -8   6 -10        159.40        135.35        15.35 o                         
  -6   6 -10        135.70        168.79        23.02 o                         
  -4   6 -10        623.67        684.96        33.59 o                         
  -2   6 -10        930.51        898.35        26.86 o                         
   0   6 -10        338.61        299.06         9.96 o                         
   2   6 -10        103.10        100.18         4.33 o                         
   4   6 -10        918.26        815.34        15.11 o                         
   6   6 -10       1252.71       1148.93        21.22 o                         
   8   6 -10        164.91        147.84         5.01 o                         
  10   6 -10        142.75        127.86         6.70 o                         
  -7   7 -10         56.46         42.88         9.41 o                         
  -5   7 -10         86.42        110.18        18.48 o                         
  -3   7 -10       1078.22       1068.98        29.75 o                         
  -1   7 -10        538.47        482.65        16.67 o                         
   1   7 -10        752.05        684.99        15.18 o                         
   3   7 -10        946.35        863.09        20.92 o                         
   5   7 -10        198.42        187.72         5.68 o                         
   7   7 -10        910.74        828.60        16.72 o                         
   9   7 -10        294.67        299.67        10.24 o                         
  -4   8 -10        152.08        125.55        18.48 o                         
  -2   8 -10         12.64         20.22         8.02 o                         
   0   8 -10         31.64         26.33         6.85 o                         
   2   8 -10         10.08         10.45         2.43 o                         
   4   8 -10        436.22        396.48         9.99 o                         
   6   8 -10        713.89        687.12        12.46 o                         
   8   8 -10       1087.35       1023.75        22.74 o                         
  -5   9 -10         75.35         78.10        10.81 o                         
   1   9 -10        404.66        385.41        29.33 o                         
   3   9 -10        657.23        628.58        19.98 o                         
   5   9 -10       1521.07       1396.19        24.93 o                         
   7   9 -10        213.07        195.62         6.60 o                         
  -2  10 -10         20.92         20.57         5.93 o                         
   0  10 -10        482.04        416.37        21.59 o                         
   2  10 -10         66.62         62.95         4.36 o                         
   4  10 -10         81.55         82.74         4.01 o                         
   6  10 -10        124.76        115.86         5.96 o                         
  -1  11 -10          2.60          2.55         1.06 o                         
   1  11 -10        127.62        115.38         6.54 o                         
   3  11 -10         76.35         70.37         3.85 o                         
   5  11 -10          3.07          3.49         2.09 o                         
  -6   1  -9       1707.19       1972.45        42.32 o                         
  -4   1  -9        636.07        601.98        16.60 o                         
  -2   1  -9       6221.84       6407.32        91.49 o                         
   0   1  -9       1842.71       1870.63        33.15 o                         
   2   1  -9       1736.77       1405.82        27.30 o                         
   4   1  -9       2420.79       2238.73        45.46 o                         
   6   1  -9        199.75        176.12         3.94 o                         
   8   1  -9        724.69        647.38         8.86 o                         
  10   1  -9        978.50        906.90        13.45 o                         
  12   1  -9        185.44        201.49         4.94 o                         
  -9   2  -9        323.65        265.93        21.64 o                         
  -7   2  -9       1842.77       2107.90        90.60 o                         
  -5   2  -9       1881.56       1952.20        95.73 o                         
  -3   2  -9        557.53        642.66        17.57 o                         
  -1   2  -9       3606.62       3699.65        67.83 o                         
   1   2  -9       3660.09       3543.73        73.21 o                         
   3   2  -9        284.14        213.86         7.40 o                         
   5   2  -9         59.36         45.52         3.02 o                         
   7   2  -9       1315.18       1094.17        15.10 o                         
   9   2  -9        477.42        430.63         7.27 o                         
  11   2  -9        769.57        701.67        13.18 o                         
  13   2  -9        362.40        330.97         9.33 o                         
  -6   3  -9        213.18        252.74        16.68 o                         
  -4   3  -9        219.11        247.84        22.66 o                         
  -2   3  -9       1124.61       1143.66        34.58 o                         
   0   3  -9        217.91        186.65         8.90 o                         
   2   3  -9       1053.19       1061.59        33.75 o                         
   4   3  -9        975.30        886.93        15.56 o                         
   6   3  -9       1712.41       1619.39        24.17 o                         
   8   3  -9         80.99         69.23         2.49 o                         
  10   3  -9         10.19          5.96         1.21 o                         
  12   3  -9        274.14        248.74         6.60 o                         
  -9   4  -9        272.22        282.30        22.34 o                         
  -5   4  -9        786.35        918.11        31.73 o                         
  -3   4  -9       1523.02       1551.71        44.16 o                         
  -1   4  -9        103.85        110.36         7.02 o                         
   1   4  -9       1747.17       1609.78        42.16 o                         
   3   4  -9       1271.20       1174.94        20.42 o                         
   5   4  -9        834.50        768.28        15.28 o                         
   7   4  -9        769.68        733.30         9.74 o                         
   9   4  -9        134.91        136.31         4.36 o                         
  11   4  -9        441.54        464.32        10.53 o                         
  -8   5  -9        362.36        380.14        31.07 o                         
  -6   5  -9        536.45        610.64        27.40 o                         
  -4   5  -9       2248.34       2220.83        59.57 o                         
  -2   5  -9       2283.25       2241.07        59.13 o                         
   0   5  -9        649.26        601.71        14.61 o                         
   2   5  -9        111.01        128.52         5.08 o                         
   4   5  -9       2381.74       2156.38        23.57 o                         
   6   5  -9       1375.67       1290.94        16.23 o                         
   8   5  -9        111.18         91.40         3.40 o                         
  10   5  -9       1061.35       1043.13        27.75 o                         
  12   5  -9        289.00        259.19        12.23 o                         
  -9   6  -9         55.43         56.48         7.67 o                         
  -7   6  -9          9.46         16.03         7.67 o                         
  -5   6  -9        646.43        685.87        72.51 o                         
  -3   6  -9       1873.25       1881.91        52.52 o                         
  -1   6  -9         44.40         36.54         5.04 o                         
   1   6  -9        598.78        590.96        12.04 o                         
   3   6  -9        347.01        315.87         6.92 o                         
   5   6  -9        816.97        740.14        10.83 o                         
   7   6  -9       1336.00       1247.92        19.61 o                         
   9   6  -9        398.73        352.35         9.98 o                         
  11   6  -9        253.50        249.72        13.61 o                         
  -8   7  -9        438.73        520.62        31.10 o                         
  -6   7  -9        612.08        599.63        44.73 o                         
  -4   7  -9        301.87        250.87        29.66 o                         
  -2   7  -9        318.14        286.40        13.54 o                         
   0   7  -9        181.51        164.05         7.15 o                         
   2   7  -9       1775.38       1750.36        26.83 o                         
   4   7  -9        338.73        294.68         7.71 o                         
   6   7  -9        363.33        315.93         8.05 o                         
   8   7  -9       1006.39        960.11        16.72 o                         
  10   7  -9         31.62         26.22         2.58 o                         
  -7   8  -9        799.52        867.62        44.82 o                         
  -5   8  -9        152.95        158.34        20.93 o                         
  -3   8  -9        586.25        517.06        41.58 o                         
  -1   8  -9       1111.76       1011.48        38.51 o                         
   1   8  -9       2128.84       1906.25        54.93 o                         
   3   8  -9        780.04        725.91        20.17 o                         
   5   8  -9        532.95        506.36        12.14 o                         
   7   8  -9        552.05        536.44        13.19 o                         
   9   8  -9         97.52        102.50         5.24 o                         
  -6   9  -9        326.95        333.83        23.05 o                         
  -4   9  -9        354.12        323.43        17.43 o                         
   2   9  -9        117.45        105.67         6.63 o                         
   4   9  -9        137.37        134.18         5.60 o                         
   6   9  -9         44.54         44.71         2.77 o                         
   8   9  -9        244.33        246.93        11.63 o                         
  -3  10  -9         96.06         95.19        10.81 o                         
  -1  10  -9        445.27        444.22        32.83 o                         
   1  10  -9        350.28        309.01        19.12 o                         
   3  10  -9         87.27         85.81         4.15 o                         
   5  10  -9        350.15        333.79         8.69 o                         
   7  10  -9         70.29         62.99         3.99 o                         
  -2  11  -9         74.50         82.27         5.21 o                         
   0  11  -9          0.77          1.79         1.39 o                         
   2  11  -9        207.68        201.45        11.67 o                         
   4  11  -9        506.86        468.04        11.88 o                         
  -8   0  -8       1840.14       2276.48        95.52 o                         
  -6   0  -8       2907.69       3197.85       122.79 o                         
  -4   0  -8       2705.85       3202.05        79.38 o                         
  -2   0  -8       5454.08       5858.70       117.31 o                         
   0   0  -8       3343.14       3006.74        76.85 o                         
   2   0  -8      11049.49      10200.70       206.05 o                         
   4   0  -8       1977.29       1714.40        50.49 o                         
   6   0  -8       2168.61       2070.06        53.51 o                         
   8   0  -8        476.12        438.69        12.28 o                         
  10   0  -8       2492.49       2184.78        45.60 o                         
  12   0  -8        856.80        923.86        16.85 o                         
  -7   1  -8        877.06       1111.41        38.56 o                         
  -5   1  -8        837.78        930.74        22.79 o                         
  -3   1  -8       2516.40       2860.75        56.46 o                         
  -1   1  -8       2071.74       2058.29        42.04 o                         
   1   1  -8       3039.69       2725.98        92.29 o                         
   3   1  -8        555.43        483.06         8.51 o                         
   5   1  -8        554.66        573.49        13.06 o                         
   7   1  -8        211.77        215.56         4.73 o                         
   9   1  -8         86.48         74.64         2.65 o                         
  11   1  -8        297.09        339.48         6.89 o                         
  13   1  -8         35.61         39.38         1.67 o                         
  -8   2  -8        528.45        621.67        38.42 o                         
  -6   2  -8       2715.55       3036.09       118.60 o                         
  -4   2  -8         50.76         40.96         4.07 o                         
  -2   2  -8        227.65        276.05        13.59 o                         
   0   2  -8        647.42        602.48        24.77 o                         
   2   2  -8       3808.19       3502.42        39.40 o                         
   4   2  -8        797.86        740.48        16.53 o                         
   6   2  -8       1225.06       1176.95        15.42 o                         
   8   2  -8        725.06        681.71        12.16 o                         
  10   2  -8         66.53         61.70         3.22 o                         
  12   2  -8        108.00         92.79         3.84 o                         
  -9   3  -8         65.42         67.63        11.16 o                         
  -7   3  -8        667.02        924.24        35.32 o                         
  -5   3  -8        866.82        936.61        36.06 o                         
  -3   3  -8        283.98        251.85        11.32 o                         
  -1   3  -8        476.65        467.97        18.08 o                         
   1   3  -8        574.59        542.74        13.34 o                         
   3   3  -8       1038.18        959.88        16.61 o                         
   5   3  -8       2760.11       2535.39        45.86 o                         
   7   3  -8        105.51         90.86         2.77 o                         
   9   3  -8        902.58        832.04        11.46 o                         
  11   3  -8          8.38         10.99         1.17 o                         
  13   3  -8        273.39        229.05        36.86 o                         
  -6   4  -8        336.11        338.39        23.66 o                         
  -4   4  -8        247.30        296.40        17.48 o                         
  -2   4  -8        137.39        169.67        12.13 o                         
   0   4  -8        427.85        481.06        10.27 o                         
   2   4  -8        170.94        200.59         6.72 o                         
   4   4  -8       3158.30       2949.26        58.03 o                         
   6   4  -8        607.77        573.48         9.47 o                         
   8   4  -8       1596.59       1402.78        16.80 o                         
  10   4  -8         59.26         50.95         3.05 o                         
  12   4  -8        125.84        116.46         5.54 o                         
  -9   5  -8        150.53        175.75        17.44 o                         
  -5   5  -8        199.33        207.14        21.95 o                         
  -3   5  -8        691.78        694.85        25.88 o                         
  -1   5  -8       1218.33       1258.30        28.22 o                         
   1   5  -8        241.89        244.60         7.53 o                         
   3   5  -8        817.97        795.43        14.03 o                         
   5   5  -8        356.01        335.80         6.66 o                         
   7   5  -8        404.72        341.95         6.78 o                         
   9   5  -8        621.48        567.17        10.77 o                         
  11   5  -8         81.03         89.86         3.10 o                         
  -8   6  -8         44.77         55.08        11.50 o                         
  -6   6  -8         86.63         69.38        16.39 o                         
  -4   6  -8       2296.94       2324.43        73.70 o                         
  -2   6  -8       2841.64       2891.81        85.02 o                         
   0   6  -8       2231.58       2266.60        31.64 o                         
   2   6  -8        741.96        751.45        10.25 o                         
   4   6  -8       1061.04        983.16        15.96 o                         
   6   6  -8        914.46        821.26        10.84 o                         
   8   6  -8        521.23        506.07         9.04 o                         
  10   6  -8         68.84         72.92         3.69 o                         
  -9   7  -8        195.76        181.11        12.91 o                         
  -7   7  -8        220.87        221.16        24.07 o                         
  -3   7  -8       1257.69       1167.81        38.16 o                         
  -1   7  -8       2008.00       1795.72        66.25 o                         
   1   7  -8         56.93         55.65         2.68 o                         
   3   7  -8        614.04        585.95        11.15 o                         
   5   7  -8       1151.68       1021.32        20.42 o                         
   7   7  -8        360.06        338.70         8.71 o                         
   9   7  -8        206.93        197.75         6.13 o                         
  11   7  -8        439.35        348.41        17.14 o                         
  -8   8  -8         32.73         31.72         6.27 o                         
  -4   8  -8         53.44         59.61        14.29 o                         
  -2   8  -8         29.10         32.39         7.63 o                         
   0   8  -8       1334.31       1297.36        26.49 o                         
   2   8  -8        233.27        210.66         6.63 o                         
   4   8  -8         72.27         68.57         3.24 o                         
   6   8  -8        267.42        236.70         7.41 o                         
   8   8  -8        235.32        234.95         7.15 o                         
  10   8  -8        117.58        108.49         8.72 o                         
  -7   9  -8        172.30        211.78        16.40 o                         
  -5   9  -8         60.32         59.27        11.50 o                         
  -3   9  -8        142.68        144.73        19.18 o                         
  -1   9  -8        793.98        721.34        37.42 o                         
   1   9  -8        222.84        200.87         7.97 o                         
   3   9  -8        484.77        438.44        10.65 o                         
   5   9  -8         52.33         51.68         3.42 o                         
   7   9  -8       1204.76       1178.70        22.22 o                         
   9   9  -8        185.66        141.72         6.54 o                         
  -6  10  -8        171.64        164.75        12.22 o                         
  -2  10  -8        119.01         99.38        14.30 o                         
   0  10  -8        151.91        133.72        10.06 o                         
   2  10  -8        211.47        199.34         7.41 o                         
   4  10  -8        314.43        310.87         8.47 o                         
   6  10  -8        101.68         86.69         4.68 o                         
   8  10  -8         39.55         32.08         4.53 o                         
  -3  11  -8        191.26        176.19        13.61 o                         
  -1  11  -8         37.01         31.05         3.47 o                         
   1  11  -8         82.89         73.54         5.39 o                         
   3  11  -8        384.93        368.66         8.37 o                         
   5  11  -8         35.66         31.35         2.34 o                         
   0  12  -8        210.84        180.14        11.52 o                         
   2  12  -8        261.99        265.48        15.02 o                         
  -8   1  -7       1065.34       1290.93        43.89 o                         
  -6   1  -7        590.40        628.04        26.80 o                         
  -4   1  -7       2938.95       2924.62       148.31 o                         
  -2   1  -7       3679.31       3873.12        68.16 o                         
   0   1  -7       5067.45       4868.79        70.06 o                         
   2   1  -7       6887.63       6490.81       100.74 o                         
   4   1  -7       3805.43       3642.58        68.38 o                         
   6   1  -7        773.34        690.85        11.35 o                         
   8   1  -7       3155.29       2987.27        49.26 o                         
  10   1  -7        202.28        193.44         5.28 o                         
  12   1  -7        286.20        257.50         5.09 o                         
  -9   2  -7        119.38         89.27        13.25 o                         
  -7   2  -7        245.92        305.20        16.23 o                         
  -5   2  -7        711.58        711.12        34.27 o                         
  -3   2  -7        167.31        197.82        12.56 o                         
  -1   2  -7       1485.27       1548.36        23.71 o                         
   1   2  -7       2336.58       2133.44        35.04 o                         
   3   2  -7        105.91         96.26         7.42 o                         
   5   2  -7       2403.33       2262.65        33.21 o                         
   7   2  -7        240.53        216.86         5.22 o                         
   9   2  -7       2153.79       1988.32        34.07 o                         
  11   2  -7        422.22        438.03         8.15 o                         
  13   2  -7        178.00        178.35         5.22 o                         
  -8   3  -7        470.05        619.77        38.41 o                         
  -6   3  -7       1880.44       1892.66       109.59 o                         
  -4   3  -7        929.20       1088.76        76.48 o                         
  -2   3  -7        848.42        927.83        25.77 o                         
   0   3  -7       2679.29       2610.75        61.21 o                         
   2   3  -7        120.17        146.02         5.74 o                         
   4   3  -7         17.51         21.88         1.73 o                         
   6   3  -7         14.26          7.81         0.91 o                         
   8   3  -7        129.07        124.35         3.64 o                         
  10   3  -7        492.86        423.15         8.66 o                         
  12   3  -7        237.29        228.88         4.92 o                         
  -9   4  -7         30.96         36.25         8.71 o                         
  -7   4  -7       1198.26       1412.42        65.85 o                         
  -5   4  -7        654.30        718.45        25.86 o                         
  -3   4  -7        434.34        466.35        16.03 o                         
  -1   4  -7       1487.45       1656.65        36.98 o                         
   1   4  -7        170.34        191.92         5.65 o                         
   3   4  -7        143.42        169.24         5.09 o                         
   5   4  -7        642.25        579.41        11.17 o                         
   7   4  -7        324.84        295.46         5.53 o                         
   9   4  -7         55.25         49.54         2.28 o                         
  11   4  -7        498.60        487.59        12.36 o                         
  -8   5  -7        432.08        397.67        34.22 o                         
  -6   5  -7        933.50        991.23        88.69 o                         
  -4   5  -7       1800.12       1916.77        42.74 o                         
  -2   5  -7       1841.28       1912.77        38.89 o                         
   0   5  -7        327.34        342.81        11.26 o                         
   2   5  -7       1817.29       1793.39        38.43 o                         
   4   5  -7        936.71        880.74        10.80 o                         
   6   5  -7        466.11        414.97         6.66 o                         
   8   5  -7        536.52        478.30         7.01 o                         
  10   5  -7        225.38        216.45         5.88 o                         
  12   5  -7        419.39        411.49        15.62 o                         
  -9   6  -7         29.07         32.42         7.32 o                         
  -7   6  -7        215.91        259.51        29.65 o                         
  -5   6  -7       1020.19       1059.36        51.73 o                         
  -3   6  -7       1537.54       1578.86        35.34 o                         
  -1   6  -7       1708.15       1813.19        37.92 o                         
   1   6  -7         49.32         41.68         2.26 o                         
   3   6  -7        863.46        909.53        12.09 o                         
   5   6  -7         47.26         36.51         1.96 o                         
   7   6  -7        100.04         99.48         3.11 o                         
   9   6  -7        368.28        363.17         7.01 o                         
  11   6  -7        266.73        255.96        11.89 o                         
  -8   7  -7         22.37         23.35         7.32 o                         
  -6   7  -7        149.05        138.10        21.62 o                         
  -4   7  -7        121.08        117.80        10.17 o                         
  -2   7  -7        375.97        356.99        11.24 o                         
   0   7  -7        866.64        859.07        19.70 o                         
   2   7  -7       1161.57       1150.46        18.76 o                         
   4   7  -7       2231.21       2174.74        33.66 o                         
   6   7  -7        371.04        346.17         7.19 o                         
   8   7  -7        289.86        274.59         6.64 o                         
  10   7  -7        117.51        160.24         6.85 o                         
  -7   8  -7         47.22         49.85        10.46 o                         
  -5   8  -7       1765.93       1688.19        88.84 o                         
  -3   8  -7       1115.06       1015.90        34.54 o                         
  -1   8  -7        178.73        170.46         9.13 o                         
   1   8  -7        789.18        791.26        20.18 o                         
   3   8  -7        730.59        703.73        10.88 o                         
   5   8  -7       1546.45       1427.23        17.15 o                         
   7   8  -7        557.40        548.27        11.90 o                         
   9   8  -7        765.90        751.90        23.73 o                         
  -8   9  -7         14.04         17.08         3.49 o                         
  -4   9  -7         21.25         24.17         5.28 o                         
  -2   9  -7        355.53        334.70        30.37 o                         
   0   9  -7         72.99         78.65         5.75 o                         
   2   9  -7         34.89         31.11         2.87 o                         
   4   9  -7        139.37        127.16         5.46 o                         
   6   9  -7        670.15        688.70        17.28 o                         
   8   9  -7        396.90        394.61         9.78 o                         
  -5  10  -7         40.02         46.36         8.37 o                         
  -3  10  -7         15.07         20.22         6.27 o                         
  -1  10  -7         72.71         70.55         6.32 o                         
   1  10  -7        739.39        718.64        15.62 o                         
   3  10  -7        635.39        584.30        11.54 o                         
   5  10  -7        241.09        233.22         6.74 o                         
   7  10  -7          9.47          8.48         1.43 o                         
  -4  11  -7         13.74         10.11         3.14 o                         
  -2  11  -7        403.29        411.54        18.40 o                         
   0  11  -7        698.29        668.93        17.27 o                         
   2  11  -7        288.62        289.61         8.67 o                         
   4  11  -7         37.77         36.19         2.67 o                         
   6  11  -7          0.25          1.82         0.79 o                         
  -1  12  -7        456.32        376.70        18.89 o                         
   1  12  -7         66.49         59.05        11.33 o                         
   3  12  -7         58.57         56.84         6.63 o                         
  -8   0  -6       1244.04       1590.98        73.57 o                         
  -6   0  -6       1703.11       1963.65        81.13 o                         
  -4   0  -6       6313.12       7080.86       162.94 o                         
  -2   0  -6       1623.69       1856.34        40.11 o                         
   0   0  -6      19218.94      19894.92       462.48 o                         
   2   0  -6      11457.39      10595.10       196.83 o                         
   4   0  -6      10617.34      10365.35       193.49 o                         
   6   0  -6       4261.17       3681.96        88.09 o                         
   8   0  -6        655.19        545.29        10.30 o                         
  10   0  -6        101.23         77.63         4.39 o                         
  12   0  -6        329.18        316.49         8.53 o                         
  -7   1  -6       2011.98       2227.34        65.48 o                         
  -5   1  -6        939.95       1071.15        32.72 o                         
  -3   1  -6       2663.45       2916.09        81.02 o                         
  -1   1  -6       2773.98       3024.35        52.79 o                         
   1   1  -6       5581.67       5129.75        70.15 o                         
   3   1  -6       8531.44       8344.46       114.38 o                         
   5   1  -6       5211.24       5177.70        81.62 o                         
   7   1  -6        315.55        283.26         6.03 o                         
   9   1  -6        404.38        327.58         6.38 o                         
  11   1  -6        534.25        477.56        12.09 o                         
  13   1  -6         73.83         75.44         2.48 o                         
  -8   2  -6        119.50        115.77        13.95 o                         
  -6   2  -6         44.54         40.65         5.69 o                         
  -4   2  -6       2838.64       3061.44        60.26 o                         
  -2   2  -6       2074.83       2063.99        46.92 o                         
   0   2  -6        955.34        884.93        27.04 o                         
   2   2  -6        634.50        552.76        17.93 o                         
   4   2  -6       1500.96       1471.60        18.78 o                         
   6   2  -6       1761.01       1660.92        27.24 o                         
   8   2  -6       1309.61       1262.47        15.36 o                         
  10   2  -6         46.25         40.81         2.10 o                         
  12   2  -6        158.02        147.67         4.76 o                         
  -9   3  -6        668.74        589.56        38.45 o                         
  -7   3  -6       1243.39       1410.48        50.45 o                         
  -5   3  -6        129.35        133.27         7.79 o                         
  -3   3  -6       2201.86       2363.77        96.05 o                         
  -1   3  -6        862.84        795.14        29.53 o                         
   1   3  -6        453.93        393.54        10.59 o                         
   3   3  -6        250.69        217.49         5.33 o                         
   5   3  -6       2727.54       2576.14        44.65 o                         
   7   3  -6       2384.46       2255.79        28.09 o                         
   9   3  -6       2576.24       2296.31        25.47 o                         
  11   3  -6         75.36         67.67         3.26 o                         
  13   3  -6        122.27        114.00         5.08 o                         
  -8   4  -6        747.63        907.65       173.91 o                         
  -6   4  -6        577.94        686.15        89.62 o                         
  -4   4  -6        738.64        787.47        30.55 o                         
  -2   4  -6         59.57         74.54         8.45 o                         
   0   4  -6        696.43        761.13        21.05 o                         
   2   4  -6       1786.97       1681.09        31.20 o                         
   4   4  -6         50.91         43.24         2.68 o                         
   6   4  -6       2340.08       2153.15        21.89 o                         
   8   4  -6        788.15        733.44         9.12 o                         
  10   4  -6       1162.50       1147.42        18.34 o                         
  12   4  -6         25.65         25.10         1.76 o                         
  -9   5  -6        114.83         95.89        14.30 o                         
  -7   5  -6        175.52        197.72        28.23 o                         
  -5   5  -6        937.11        969.27        26.11 o                         
  -3   5  -6       2001.53       2245.19        53.20 o                         
  -1   5  -6        567.60        650.58        18.55 o                         
   1   5  -6       1254.39       1378.82        30.08 o                         
   3   5  -6        602.42        599.21        15.11 o                         
   5   5  -6        720.95        666.08         8.17 o                         
   7   5  -6        318.07        290.74         4.77 o                         
   9   5  -6        584.21        525.87         8.23 o                         
  11   5  -6          0.59          0.97         1.03 o                         
 -10   6  -6        147.97        137.44        10.12 o                         
  -8   6  -6        194.05        197.54        14.16 o                         
  -6   6  -6       1469.01       1580.36        60.78 o                         
  -4   6  -6       1298.05       1367.05        37.80 o                         
  -2   6  -6        528.43        525.26        15.91 o                         
   0   6  -6        390.43        380.72        13.04 o                         
   2   6  -6         75.81         62.48         2.92 o                         
   4   6  -6        216.28        195.03         4.11 o                         
   6   6  -6       1096.60       1046.48        15.16 o                         
   8   6  -6       1387.24       1314.00        14.22 o                         
  10   6  -6        871.21        893.45        21.47 o                         
  12   6  -6        487.55        403.64        14.18 o                         
  -9   7  -6        131.01        129.05        13.60 o                         
  -7   7  -6        136.77        140.89        20.92 o                         
  -5   7  -6       1136.61       1099.13        75.81 o                         
  -3   7  -6       2170.65       2260.10        44.00 o                         
  -1   7  -6       1057.17       1086.35        28.86 o                         
   1   7  -6         46.09         42.72         2.53 o                         
   3   7  -6       1319.50       1271.76        21.48 o                         
   5   7  -6       1415.78       1334.58        17.37 o                         
   7   7  -6        376.39        340.20         6.25 o                         
   9   7  -6        463.26        473.51        14.36 o                         
  11   7  -6         66.66         56.49         6.63 o                         
  -8   8  -6         30.26         29.63         7.32 o                         
  -6   8  -6         39.57         45.32        12.20 o                         
  -4   8  -6        380.09        336.69        24.43 o                         
  -2   8  -6         84.65         88.75         8.84 o                         
   0   8  -6       1972.89       1878.26        35.28 o                         
   2   8  -6       1271.79       1222.87        22.32 o                         
   4   8  -6        592.14        545.13         8.92 o                         
   6   8  -6        403.27        371.30        10.34 o                         
   8   8  -6         95.00         81.92         4.25 o                         
  10   8  -6         67.32         70.43         8.02 o                         
  -7   9  -6        161.70        157.68        16.74 o                         
  -5   9  -6        340.37        371.36        32.46 o                         
  -3   9  -6          5.82         18.13         4.09 o                         
  -1   9  -6       1164.28       1056.54        29.41 o                         
   1   9  -6       1133.66       1090.89        28.46 o                         
   3   9  -6       2962.74       2890.46        48.44 o                         
   5   9  -6         49.64         48.48         3.40 o                         
   7   9  -6         74.06         68.96         3.84 o                         
   9   9  -6        288.07        258.24        11.33 o                         
  -6  10  -6        317.09        320.89        22.35 o                         
  -4  10  -6        150.50        155.23        10.70 o                         
  -2  10  -6         16.98         20.72         4.66 o                         
   0  10  -6        156.36        146.29         6.54 o                         
   2  10  -6        308.95        293.84         8.26 o                         
   4  10  -6         87.15         91.71         4.18 o                         
   6  10  -6        344.42        338.02        10.03 o                         
   8  10  -6         87.31         76.86         4.06 o                         
  -3  11  -6         20.92         26.14         5.93 o                         
  -1  11  -6         15.41         17.99         2.39 o                         
   1  11  -6         16.56         11.66         1.80 o                         
   3  11  -6         91.65         89.41         4.35 o                         
   5  11  -6        127.75        117.58         4.69 o                         
   7  11  -6        113.70         92.83         6.28 o                         
   0  12  -6        253.99        233.09        37.88 o                         
   2  12  -6        508.51        495.74        90.56 o                         
   4  12  -6        251.53        214.51        29.17 o                         
  -8   1  -5       1851.87       2270.70        97.28 o                         
  -4   1  -5          8.91         14.26         2.55 o                         
  -2   1  -5       4004.11       3980.54        79.29 o                         
   0   1  -5       5596.63       5267.58        77.51 o                         
   2   1  -5       3146.27       2754.27        36.14 o                         
   4   1  -5       6123.83       5557.05        74.81 o                         
   6   1  -5       2485.75       2121.79        28.15 o                         
   8   1  -5        751.71        683.63         7.26 o                         
  10   1  -5        762.08        754.39         9.89 o                         
  12   1  -5         68.52         76.48         4.84 o                         
  -9   2  -5       1501.52       1891.83        81.36 o                         
  -7   2  -5        574.20        664.80        38.78 o                         
  -5   2  -5        939.18        993.90        45.52 o                         
  -3   2  -5       1407.60       1424.88        34.01 o                         
  -1   2  -5       2862.61       2892.78        55.12 o                         
   1   2  -5       2221.83       1997.54        27.13 o                         
   3   2  -5       2074.97       1764.10        31.02 o                         
   5   2  -5        287.49        335.45         8.36 o                         
   7   2  -5        721.78        604.32         8.40 o                         
   9   2  -5        283.46        295.08         5.01 o                         
  11   2  -5        361.06        354.71         9.87 o                         
  13   2  -5        500.08        493.83         9.51 o                         
 -12   3  -5        235.96        299.92        16.06 o                         
  -8   3  -5        118.39        155.70        21.08 o                         
  -6   3  -5        864.70        979.40        41.81 o                         
  -4   3  -5       2679.34       3158.77        85.68 o                         
  -2   3  -5       1224.59       1221.25        48.03 o                         
   0   3  -5         20.57         24.79         2.21 o                         
   2   3  -5       2626.88       2507.89        35.54 o                         
   4   3  -5        758.18        716.54        14.30 o                         
   6   3  -5        629.46        632.51        13.17 o                         
   8   3  -5        771.93        724.45         8.50 o                         
  10   3  -5       1357.70       1195.81        21.82 o                         
  12   3  -5         82.49         81.89         3.47 o                         
  -9   4  -5       1181.04       1096.26        58.85 o                         
  -7   4  -5        677.03        746.13        41.24 o                         
  -5   4  -5       1025.34       1096.61        49.37 o                         
  -3   4  -5       1701.20       2049.36        59.70 o                         
  -1   4  -5       1407.73       1414.50        37.82 o                         
   1   4  -5        632.63        713.61        26.11 o                         
   3   4  -5       1238.91       1255.10        29.12 o                         
   5   4  -5       2095.94       2090.39        73.80 o                         
   7   4  -5       3039.80       2749.88        27.70 o                         
   9   4  -5         71.35         71.94         2.43 o                         
  11   4  -5        219.61        207.97         5.85 o                         
  13   4  -5        179.04        136.85         5.93 o                         
 -10   5  -5        776.96        684.62        33.94 o                         
  -8   5  -5         10.82         14.29         8.36 o                         
  -6   5  -5        655.50        673.79        45.08 o                         
  -4   5  -5       4309.37       4682.67       100.20 o                         
  -2   5  -5        482.11        451.61        21.43 o                         
   0   5  -5        111.35        112.33         6.29 o                         
   2   5  -5        295.74        325.60         8.09 o                         
   4   5  -5       3847.95       3715.96       117.29 o                         
   6   5  -5       2675.63       2415.60        19.62 o                         
   8   5  -5        945.39        850.79         9.51 o                         
  10   5  -5        594.77        591.20         9.30 o                         
  12   5  -5         79.88         74.89         5.42 o                         
  -9   6  -5        186.61        219.13        22.67 o                         
  -7   6  -5        633.74        666.32        29.90 o                         
  -5   6  -5        626.66        698.67        21.50 o                         
  -3   6  -5       1730.77       1878.51        40.26 o                         
  -1   6  -5        860.08        887.82        24.57 o                         
   1   6  -5         71.98         75.34         5.41 o                         
   3   6  -5        472.51        433.75        10.43 o                         
   5   6  -5       2142.92       2033.64        19.91 o                         
   7   6  -5        592.61        523.51         6.78 o                         
   9   6  -5        813.89        767.48        10.62 o                         
  11   6  -5        132.05        128.36         9.00 o                         
  -8   7  -5        582.81        681.41        28.37 o                         
  -6   7  -5       1511.47       1645.29        44.82 o                         
  -4   7  -5        495.80        514.18        15.94 o                         
  -2   7  -5       1272.23       1393.19        34.51 o                         
   0   7  -5        318.43        293.85        12.38 o                         
   2   7  -5        970.32        881.10        13.19 o                         
   4   7  -5          3.77          3.19         0.83 o                         
   6   7  -5        109.86        105.68         3.13 o                         
   8   7  -5         43.87         48.40         2.52 o                         
  10   7  -5        138.96        143.68        12.73 o                         
  -9   8  -5        355.36        362.59        21.66 o                         
  -7   8  -5       1132.48       1202.56        65.86 o                         
  -5   8  -5        121.40        106.01        13.60 o                         
  -3   8  -5        508.51        552.44        16.82 o                         
  -1   8  -5        140.79        136.71         9.31 o                         
   1   8  -5       2387.67       2365.96        38.87 o                         
   3   8  -5       1077.47       1018.93        14.47 o                         
   5   8  -5        921.77        891.77        11.89 o                         
   7   8  -5         71.89         71.91         3.37 o                         
   9   8  -5        597.77        597.65        14.92 o                         
  -8   9  -5         12.40         19.17         4.88 o                         
  -4   9  -5         23.56         32.48         6.61 o                         
  -2   9  -5         27.76         23.59         3.17 o                         
   0   9  -5         42.00         43.52         3.13 o                         
   2   9  -5        211.23        197.57         5.58 o                         
   4   9  -5        416.22        409.46         8.90 o                         
   6   9  -5          5.83          6.41         1.83 o                         
   8   9  -5          7.32          7.45         1.60 o                         
  -5  10  -5        197.16        191.49        19.89 o                         
  -3  10  -5         41.38         46.04         5.63 o                         
  -1  10  -5        307.25        302.44        13.00 o                         
   1  10  -5        737.37        727.70        13.89 o                         
   3  10  -5         47.08         43.26         3.06 o                         
   5  10  -5         93.82         83.38         4.46 o                         
   7  10  -5        136.30        142.74         5.82 o                         
  -4  11  -5         53.30         50.90         6.97 o                         
  -2  11  -5        586.89        582.11        16.06 o                         
   0  11  -5        354.48        358.41         8.95 o                         
   2  11  -5        475.46        454.56         9.22 o                         
   4  11  -5        175.06        184.66         6.94 o                         
   6  11  -5        192.07        184.04         6.84 o                         
  -1  12  -5        236.37        215.33        14.66 o                         
   1  12  -5         64.33         53.36        11.33 o                         
   3  12  -5        504.80        480.52        18.01 o                         
  -4   0  -4       7128.83       6182.40       211.77 o                         
  -2   0  -4      14872.20      14260.72       472.19 o                         
   0   0  -4      38620.38      42548.36      1061.16 o                         
   2   0  -4      26117.21      25064.21       723.57 o                         
   4   0  -4       9917.95       9293.26       231.50 o                         
   6   0  -4      11278.97      10642.47       218.40 o                         
   8   0  -4       5631.04       5214.16        55.23 o                         
  10   0  -4       3869.78       3464.71        74.82 o                         
  12   0  -4        322.95        338.77        26.60 o                         
  -9   1  -4       3891.92       4954.42       187.64 o                         
  -5   1  -4        582.04        699.11        29.37 o                         
  -3   1  -4       2815.56       2734.35        58.87 o                         
  -1   1  -4       2733.13       2756.00        55.31 o                         
   1   1  -4       1660.55       1544.43        25.28 o                         
   3   1  -4       7526.26       6795.23        93.37 o                         
   5   1  -4       1540.67       1526.79        20.38 o                         
   7   1  -4       5535.29       5281.12        70.82 o                         
   9   1  -4       1433.68       1333.11        14.03 o                         
  11   1  -4        333.09        346.38        10.82 o                         
  13   1  -4         23.74         28.11         1.53 o                         
  -8   2  -4       2454.33       2933.30       119.01 o                         
  -6   2  -4       1391.54       1494.16        68.40 o                         
  -4   2  -4       3271.91       2690.99        93.71 o                         
  -2   2  -4       3060.26       3169.52        86.72 o                         
   0   2  -4        334.68        295.34         8.28 o                         
   2   2  -4        661.38        680.75         9.52 o                         
   4   2  -4       2623.32       2401.65        29.85 o                         
   6   2  -4        813.85        755.86        16.32 o                         
   8   2  -4       1202.26       1127.88        11.73 o                         
  10   2  -4        359.67        303.77         5.59 o                         
  12   2  -4        184.56        183.26         7.43 o                         
  -9   3  -4        694.08        671.78       112.55 o                         
  -7   3  -4        691.24        870.67        46.14 o                         
  -5   3  -4       1594.56       1815.79        54.31 o                         
  -3   3  -4       1823.32       1922.25        53.86 o                         
  -1   3  -4       1915.68       2216.26        41.04 o                         
   1   3  -4         22.32         35.38         2.30 o                         
   3   3  -4       1239.99       1111.92        23.35 o                         
   5   3  -4        755.94        684.53        12.89 o                         
   7   3  -4        365.75        315.18         4.65 o                         
   9   3  -4         84.59         83.04         2.48 o                         
  11   3  -4        330.00        300.38         8.97 o                         
  13   3  -4        384.85        425.10         8.41 o                         
 -12   4  -4         75.04         74.28         6.63 o                         
  -8   4  -4         21.61         25.81         5.78 o                         
  -6   4  -4       1090.58       1140.79        40.03 o                         
  -4   4  -4          0.84          1.17         2.09 o                         
  -2   4  -4        557.72        663.92        18.81 o                         
   0   4  -4       1657.49       1921.93        46.56 o                         
   2   4  -4        697.95        696.57        13.45 o                         
   4   4  -4        629.42        593.24        13.75 o                         
   6   4  -4       1183.41       1178.60        11.18 o                         
   8   4  -4        294.66        259.63         4.35 o                         
  10   4  -4        390.23        356.81         7.08 o                         
  12   4  -4         21.90         24.36         2.46 o                         
 -11   5  -4         92.22        103.57        10.11 o                         
  -9   5  -4        152.20        163.57        19.53 o                         
  -7   5  -4         44.69         48.45         7.54 o                         
  -5   5  -4        249.76        295.90        17.62 o                         
  -3   5  -4        246.73        286.10        11.74 o                         
  -1   5  -4         98.49        101.10         5.28 o                         
   1   5  -4        994.68       1156.39        25.67 o                         
   3   5  -4        376.53        368.93        12.02 o                         
   5   5  -4        267.34        273.47         5.08 o                         
   7   5  -4        763.85        713.05         7.76 o                         
   9   5  -4        483.74        445.74         6.17 o                         
  11   5  -4        217.78        238.69         6.53 o                         
 -10   6  -4        791.88        890.54       124.75 o                         
  -8   6  -4       1043.03       1085.10        64.06 o                         
  -6   6  -4       2004.74       2199.02        48.51 o                         
  -4   6  -4        495.34        523.52        16.93 o                         
  -2   6  -4        856.31        886.18        22.21 o                         
   0   6  -4       1045.37        994.14        25.99 o                         
   2   6  -4       1442.84       1422.85        27.46 o                         
   4   6  -4       2634.81       2507.17        33.72 o                         
   6   6  -4       1845.44       1728.42        14.38 o                         
   8   6  -4        491.82        448.01         6.90 o                         
  10   6  -4        443.96        467.21         9.38 o                         
  12   6  -4        119.45        110.25         8.02 o                         
  -9   7  -4        184.06        208.42        18.14 o                         
  -7   7  -4        747.18        876.32        40.01 o                         
  -5   7  -4       2148.45       2330.04        60.87 o                         
  -3   7  -4        275.41        273.13        10.84 o                         
  -1   7  -4        412.27        418.79        19.50 o                         
   1   7  -4        427.76        458.64        17.36 o                         
   3   7  -4        360.81        334.66         8.13 o                         
   5   7  -4       2383.73       2197.12        24.47 o                         
   7   7  -4       2645.69       2520.43        25.47 o                         
   9   7  -4        551.99        528.97        11.20 o                         
  11   7  -4        228.29        206.61        13.96 o                         
  -8   8  -4        183.83        209.27        21.28 o                         
  -6   8  -4         15.07         19.58         5.06 o                         
  -4   8  -4         10.95         15.41         3.44 o                         
  -2   8  -4       1025.48       1162.42        40.41 o                         
   0   8  -4       1750.04       1591.93        32.16 o                         
   2   8  -4        906.32        873.00        14.91 o                         
   4   8  -4        956.36        883.18        12.09 o                         
   6   8  -4         48.54         40.78         2.25 o                         
   8   8  -4        145.77        126.36         4.69 o                         
  -7   9  -4         38.79         39.74         9.06 o                         
  -5   9  -4         78.70        106.34        17.78 o                         
  -3   9  -4        682.44        703.85        18.55 o                         
  -1   9  -4       1559.56       1508.47        36.86 o                         
   1   9  -4       1893.80       1827.00        31.84 o                         
   3   9  -4       1013.20        952.38        14.11 o                         
   5   9  -4        177.14        157.53         5.28 o                         
   7   9  -4        156.06        141.90         5.69 o                         
   9   9  -4        199.52        203.19         8.88 o                         
  -4  10  -4        350.25        350.98        19.78 o                         
  -2  10  -4         57.98         75.80         7.71 o                         
   0  10  -4        409.93        430.32        12.49 o                         
   2  10  -4        278.13        280.97         8.01 o                         
   4  10  -4        261.81        277.11         6.97 o                         
   6  10  -4         75.72         79.85         4.50 o                         
   8  10  -4        403.91        393.80        10.79 o                         
  -5  11  -4          4.57          5.58         3.49 o                         
  -3  11  -4        328.71        317.50        15.30 o                         
  -1  11  -4        160.83        157.05         6.82 o                         
   1  11  -4         11.47         14.06         1.69 o                         
   3  11  -4        295.70        294.48         7.43 o                         
   5  11  -4         30.20         30.48         2.55 o                         
   7  11  -4         38.35         36.82         3.01 o                         
  -2  12  -4        104.93         74.98         6.63 o                         
   0  12  -4         54.40         58.55         4.00 o                         
   2  12  -4         53.13         47.83         3.32 o                         
   4  12  -4        143.68        130.91         7.60 o                         
  -4   1  -3       2672.18       2143.76        75.48 o                         
  -2   1  -3       7217.94       7318.58       173.52 o                         
   0   1  -3       8746.17       9090.24       154.38 o                         
   2   1  -3      31262.01      30114.99       727.99 o                         
   4   1  -3       2571.17       2162.87        32.53 o                         
   6   1  -3       1503.97       1336.23        32.65 o                         
   8   1  -3        685.68        624.43         7.04 o                         
  10   1  -3        488.36        435.49         6.15 o                         
  12   1  -3         98.09        121.94         7.52 o                         
  -5   2  -3        368.74        391.77        26.19 o                         
  -3   2  -3       2594.79       3117.31       105.36 o                         
  -1   2  -3       8623.02       9031.13       284.02 o                         
   1   2  -3       7202.85       7123.24       119.03 o                         
   3   2  -3        254.21        209.18         5.88 o                         
   5   2  -3       8239.35       7409.63       112.65 o                         
   7   2  -3        886.58        739.12        13.08 o                         
   9   2  -3        695.17        625.38         8.04 o                         
  11   2  -3         61.32         67.58         2.66 o                         
  13   2  -3         37.35         34.48         2.52 o                         
  -8   3  -3       1587.46       1713.55       246.09 o                         
  -6   3  -3        165.32        162.54        17.09 o                         
  -4   3  -3        523.44        617.91        36.35 o                         
  -2   3  -3        432.94        399.69        15.10 o                         
   0   3  -3       6746.96       7220.68       139.29 o                         
   2   3  -3       1349.49       1313.19        20.82 o                         
   4   3  -3        681.34        717.95        12.16 o                         
   6   3  -3        243.73        257.79        10.29 o                         
   8   3  -3        960.10        824.14         9.04 o                         
  10   3  -3        117.24        107.91         2.94 o                         
  12   3  -3        188.47        188.61         8.05 o                         
  -9   4  -3        462.68        439.95        33.17 o                         
  -7   4  -3         51.85         55.43         9.41 o                         
  -5   4  -3       1065.15       1228.20        40.38 o                         
  -3   4  -3        138.66        142.53        14.30 o                         
  -1   4  -3        442.68        613.94        19.79 o                         
   1   4  -3        361.58        457.68        13.16 o                         
   3   4  -3        976.60        939.00        34.23 o                         
   5   4  -3        320.81        306.28         9.87 o                         
   7   4  -3         57.38         50.09         2.05 o                         
   9   4  -3        412.10        400.84         5.75 o                         
  11   4  -3        674.24        668.31        17.27 o                         
  13   4  -3        130.84        123.54         7.33 o                         
 -12   5  -3        251.13        237.60        12.58 o                         
  -8   5  -3       2986.32       3477.91       160.34 o                         
  -6   5  -3        157.87        153.26        11.88 o                         
  -4   5  -3        113.57        119.69        12.55 o                         
  -2   5  -3       5599.11       6773.96       137.45 o                         
   0   5  -3       2000.32       2115.92        46.30 o                         
   2   5  -3        872.96        809.51        23.21 o                         
   4   5  -3       4130.99       3932.98       132.02 o                         
   6   5  -3        696.32        628.29         7.80 o                         
   8   5  -3       2104.26       1965.38        21.38 o                         
  10   5  -3        103.14         88.06         3.07 o                         
  12   5  -3         97.09        117.87         9.76 o                         
 -11   6  -3        484.38        568.51        26.93 o                         
  -9   6  -3        739.81        825.99        34.79 o                         
  -7   6  -3        393.16        402.59        21.56 o                         
  -5   6  -3        707.01        710.22        21.25 o                         
  -3   6  -3         79.85         73.78         6.44 o                         
  -1   6  -3        987.65       1071.08        25.01 o                         
   1   6  -3       2744.50       2910.83        52.06 o                         
   3   6  -3       2161.07       2154.24        46.81 o                         
   5   6  -3        229.34        189.91         3.65 o                         
   7   6  -3       1294.17       1183.48        12.22 o                         
   9   6  -3        335.93        335.02         6.22 o                         
  11   6  -3         73.76         60.79         3.85 o                         
 -10   7  -3        491.80        526.44        73.04 o                         
  -8   7  -3         60.99         63.24         8.53 o                         
  -6   7  -3        631.78        720.85        36.56 o                         
  -4   7  -3       1070.44       1149.97        58.42 o                         
  -2   7  -3       1485.36       1562.22        34.53 o                         
   0   7  -3        376.38        388.78        14.67 o                         
   2   7  -3        662.76        655.69        18.92 o                         
   4   7  -3        217.03        199.21         4.71 o                         
   6   7  -3       1098.65       1070.79        11.91 o                         
   8   7  -3       1925.46       1888.86        19.63 o                         
  10   7  -3         79.15         80.49         5.12 o                         
  -9   8  -3          8.00         11.85         4.53 o                         
  -7   8  -3        588.43        674.67        30.14 o                         
  -5   8  -3       1489.20       1585.48        41.04 o                         
  -3   8  -3       1815.72       1769.43        43.37 o                         
  -1   8  -3       1406.74       1452.79        34.92 o                         
   1   8  -3       2619.58       2589.69        61.95 o                         
   3   8  -3         89.43         91.81         3.64 o                         
   5   8  -3        946.03        845.66        11.18 o                         
   7   8  -3       1359.89       1248.29        20.20 o                         
   9   8  -3        428.01        423.74         9.71 o                         
  -8   9  -3         23.31         34.16         7.67 o                         
  -6   9  -3        334.12        336.09        19.11 o                         
  -4   9  -3        144.13        179.68        16.90 o                         
  -2   9  -3        157.77        178.89         7.96 o                         
   0   9  -3        959.83        924.75        24.03 o                         
   2   9  -3         68.75         68.49         3.74 o                         
   4   9  -3        837.38        853.02        13.95 o                         
   6   9  -3         52.98         46.31         3.16 o                         
   8   9  -3        119.01        112.88         8.34 o                         
  -7  10  -3        705.98        906.13        44.80 o                         
  -5  10  -3          4.99          4.71         3.01 o                         
  -3  10  -3        274.40        257.02        14.08 o                         
  -1  10  -3        645.84        590.09        19.92 o                         
   1  10  -3        256.73        238.83         7.09 o                         
   3  10  -3         51.13         53.23         3.00 o                         
   5  10  -3         10.17          9.09         1.79 o                         
   7  10  -3        290.50        307.40         7.47 o                         
  -6  11  -3        325.93        402.79        23.06 o                         
  -4  11  -3        109.86        120.06         7.60 o                         
  -2  11  -3        369.14        317.37        13.89 o                         
   0  11  -3         78.23         77.27         4.05 o                         
   2  11  -3        152.28        152.79         4.90 o                         
   4  11  -3        256.47        260.26        10.19 o                         
   6  11  -3          3.13          2.99         0.89 o                         
  -1  12  -3        265.73        269.61         9.62 o                         
   1  12  -3         34.44         42.93         3.50 o                         
   3  12  -3        153.03        154.19         5.27 o                         
   5  12  -3        234.21        196.96         8.98 o                         
  -2   0  -2       9076.02       8606.63       284.65 o                         
   0   0  -2        334.16        309.07        12.29 o                         
   2   0  -2       1431.59       1171.20        38.23 o                         
   4   0  -2       3746.79       3167.45        79.03 o                         
   6   0  -2         85.67         89.06         5.26 o                         
   8   0  -2       1127.77        964.98        12.92 o                         
  10   0  -2        156.22        146.18         4.79 o                         
  12   0  -2        258.28        286.22        10.93 o                         
  -3   1  -2       1083.50       1061.78        38.33 o                         
  -1   1  -2      22639.17      23885.75       553.67 o                         
   1   1  -2       4641.60       4174.59        53.08 o                         
   3   1  -2        301.31        241.12         5.38 o                         
   5   1  -2       2503.60       2623.44        69.16 o                         
   7   1  -2        366.57        335.24         9.42 o                         
   9   1  -2        677.38        649.08         8.31 o                         
  11   1  -2         55.50         47.70         2.43 o                         
  13   1  -2         31.45         37.78         2.10 o                         
  -4   2  -2       5557.93       6107.75       214.09 o                         
   0   2  -2      11915.68      12512.09       290.44 o                         
   2   2  -2       8366.23       7758.75       102.56 o                         
   4   2  -2        344.09        301.06         9.38 o                         
   6   2  -2       1195.33       1177.83        26.92 o                         
   8   2  -2       2767.15       2555.56        24.32 o                         
  10   2  -2        383.41        360.38         6.05 o                         
  12   2  -2        135.35        154.61         6.76 o                         
  -9   3  -2        280.44        349.59        27.22 o                         
  -5   3  -2       1040.63       1013.92        50.11 o                         
  -3   3  -2       4229.26       4741.54       171.85 o                         
  -1   3  -2      16350.13      18338.50       424.83 o                         
   1   3  -2      12834.86      12808.43       210.89 o                         
   3   3  -2       1447.25       1468.86        28.80 o                         
   5   3  -2       1351.33       1199.38        30.30 o                         
   7   3  -2        288.43        285.80         4.46 o                         
   9   3  -2       2538.15       2354.05        23.85 o                         
  11   3  -2        409.45        445.18        10.17 o                         
  13   3  -2        236.61        227.96        10.21 o                         
 -12   4  -2        186.67        208.64        14.66 o                         
  -8   4  -2        646.87        726.93        37.92 o                         
  -6   4  -2        188.04        195.98        18.14 o                         
  -4   4  -2       1417.90       1588.85        74.59 o                         
  -2   4  -2        871.84        807.39        26.09 o                         
   0   4  -2       1817.64       1888.54        40.18 o                         
   2   4  -2       1971.63       1954.39        65.61 o                         
   4   4  -2        901.50       1083.25        22.01 o                         
   6   4  -2       1605.60       1431.93        26.23 o                         
   8   4  -2       1339.67       1193.04        13.41 o                         
  10   4  -2        937.43        917.78        17.07 o                         
  12   4  -2        261.26        301.99         8.15 o                         
  -9   5  -2        159.91        167.06        19.88 o                         
  -7   5  -2       1058.40       1142.52        80.34 o                         
  -5   5  -2        129.64        138.38         9.30 o                         
  -3   5  -2       1124.35       1239.63        38.83 o                         
  -1   5  -2       8534.65       9673.30       188.77 o                         
   1   5  -2       4012.83       4279.72        76.87 o                         
   3   5  -2        504.03        532.71        13.09 o                         
   5   5  -2        474.37        443.15         9.20 o                         
   7   5  -2        296.88        277.49         4.58 o                         
   9   5  -2        109.84         96.91         2.75 o                         
  11   5  -2        116.33        105.63         5.05 o                         
 -10   6  -2         22.45         23.25         4.17 o                         
  -8   6  -2         40.14         52.64        13.25 o                         
  -6   6  -2       1199.21       1271.95        54.84 o                         
  -4   6  -2        423.97        484.56        14.11 o                         
  -2   6  -2       1852.89       2010.30        47.37 o                         
   0   6  -2       1555.73       1674.22        62.51 o                         
   2   6  -2        896.53        934.28        21.12 o                         
   4   6  -2        952.64        861.49        11.69 o                         
   6   6  -2       1757.29       1613.41        18.29 o                         
   8   6  -2         47.58         51.06         2.03 o                         
  10   6  -2          5.29          7.13         1.37 o                         
  12   6  -2        293.96        264.14        13.63 o                         
 -11   7  -2        105.17        107.45         8.02 o                         
  -9   7  -2        924.56        998.62        35.96 o                         
  -7   7  -2       1434.53       1586.98        54.62 o                         
  -5   7  -2        284.93        325.70        14.47 o                         
  -3   7  -2        779.16        792.83        27.81 o                         
  -1   7  -2       1669.13       1730.44        43.35 o                         
   1   7  -2         76.22         67.18         4.66 o                         
   3   7  -2       1148.19       1146.49        14.12 o                         
   5   7  -2        857.27        830.93        10.04 o                         
   7   7  -2        198.94        171.04         4.00 o                         
   9   7  -2         36.80         30.79         3.14 o                         
  11   7  -2         68.74         50.21         5.23 o                         
 -10   8  -2        167.37        192.25        12.21 o                         
  -8   8  -2         27.18         34.02         6.03 o                         
  -6   8  -2        135.35        141.71        13.39 o                         
  -4   8  -2        474.29        480.08        14.39 o                         
  -2   8  -2       3349.86       3492.16        53.61 o                         
   0   8  -2          8.87         15.06         2.29 o                         
   2   8  -2        611.68        581.71        11.38 o                         
   4   8  -2        580.75        535.73         9.29 o                         
   6   8  -2        225.24        203.39         5.29 o                         
   8   8  -2        144.47        131.23         5.50 o                         
  10   8  -2        191.12        141.65        20.76 o                         
  -9   9  -2        258.61        293.64        17.46 o                         
  -7   9  -2       1195.75       1419.92        73.43 o                         
  -5   9  -2        629.86        722.95        41.93 o                         
  -3   9  -2        745.98        731.63        20.87 o                         
  -1   9  -2        993.01       1050.05        24.07 o                         
   1   9  -2        566.58        566.23        13.29 o                         
   3   9  -2       1107.27       1050.77        27.16 o                         
   5   9  -2        303.16        325.84        10.05 o                         
   7   9  -2       1455.78       1493.68        27.02 o                         
   9   9  -2        187.03        212.79         9.70 o                         
  -8  10  -2        200.47        263.54        16.76 o                         
  -6  10  -2         44.59         51.59         9.06 o                         
  -4  10  -2        578.32        593.71        28.61 o                         
  -2  10  -2        824.13        875.14        25.85 o                         
   0  10  -2        315.86        345.87        12.72 o                         
   2  10  -2        113.36        119.60         5.20 o                         
   4  10  -2        295.18        303.07         9.11 o                         
   6  10  -2         90.25         76.13         4.17 o                         
   8  10  -2         94.13         99.31         6.31 o                         
  -5  11  -2         15.71         17.22         3.92 o                         
  -3  11  -2        134.62        123.35         7.85 o                         
  -1  11  -2         45.45         48.98         4.67 o                         
   1  11  -2          0.92          1.39         1.26 o                         
   3  11  -2        275.31        262.45         8.18 o                         
   5  11  -2         85.25         79.13         3.96 o                         
   7  11  -2         88.36         84.65         5.64 o                         
  -2  12  -2        221.94        222.02         9.90 o                         
   0  12  -2        459.78        412.85        14.11 o                         
   2  12  -2        368.77        362.92        10.80 o                         
   4  12  -2          5.40          4.92         1.33 o                         
   0   1  -1       4430.01       4347.49       114.84 o                         
   2   1  -1      18516.13      18144.45       353.58 o                         
   4   1  -1       3545.99       3175.79        43.13 o                         
   6   1  -1        764.40        769.62        17.86 o                         
   8   1  -1        848.08        721.87         8.74 o                         
  10   1  -1        664.36        622.47         9.50 o                         
  12   1  -1        121.18        127.28         3.83 o                         
  -5   2  -1         47.87         57.52         7.67 o                         
  -3   2  -1        187.83        200.31        14.31 o                         
  -1   2  -1       4737.35       4775.33       168.95 o                         
   1   2  -1      18211.11      18359.28       673.63 o                         
   3   2  -1       1113.40        900.05        16.75 o                         
   5   2  -1        506.16        536.06        11.38 o                         
   7   2  -1        731.99        673.55        12.08 o                         
   9   2  -1       2427.02       2301.30        21.97 o                         
  11   2  -1        249.38        262.41         5.63 o                         
  13   2  -1        196.80        197.14         5.58 o                         
  -4   3  -1        703.60        836.02        41.65 o                         
  -2   3  -1          2.34          2.76         1.21 o                         
   0   3  -1      39095.79      39387.27      1468.54 o                         
   2   3  -1        147.73        142.36         4.67 o                         
   4   3  -1       1304.51       1270.03        22.54 o                         
   6   3  -1        936.44       1004.03        20.88 o                         
   8   3  -1         52.06         44.01         1.74 o                         
  10   3  -1        220.50        190.43         4.48 o                         
  12   3  -1         56.52         53.55         2.48 o                         
  -9   4  -1       1394.52       1550.79       159.83 o                         
  -7   4  -1       1367.88       1438.62        75.72 o                         
  -5   4  -1        861.25        911.29        47.60 o                         
  -3   4  -1       1172.58       1155.88        34.74 o                         
  -1   4  -1       5030.27       5418.79       108.58 o                         
   1   4  -1       1923.04       1977.58        33.43 o                         
   3   4  -1        276.52        341.18        10.11 o                         
   5   4  -1       3092.92       3037.46       112.73 o                         
   7   4  -1        555.03        490.57         6.46 o                         
   9   4  -1         96.81         87.84         2.51 o                         
  11   4  -1        122.50        148.82         4.43 o                         
 -12   5  -1        720.52        964.22        39.95 o                         
  -8   5  -1        286.31        307.23        18.84 o                         
  -6   5  -1         23.70         17.51         3.30 o                         
  -4   5  -1       1498.56       1609.33        47.97 o                         
  -2   5  -1       1679.07       1862.46        43.75 o                         
   0   5  -1       5934.27       6237.82       106.80 o                         
   2   5  -1        534.03        560.33        15.44 o                         
   4   5  -1       2433.45       2216.93        45.04 o                         
   6   5  -1       2961.70       2621.95        24.63 o                         
   8   5  -1       1482.38       1366.14        15.21 o                         
  10   5  -1         16.41         14.76         1.40 o                         
  12   5  -1         54.43         61.70         4.36 o                         
  -9   6  -1        204.04        243.10        23.72 o                         
  -7   6  -1       2663.30       3017.24       135.66 o                         
  -5   6  -1          2.15          5.36         2.24 o                         
  -3   6  -1        985.20       1149.29        30.41 o                         
  -1   6  -1      14023.62      15544.15       332.31 o                         
   1   6  -1       2439.30       2436.17        52.40 o                         
   3   6  -1        460.77        479.90        12.77 o                         
   5   6  -1       1189.16       1077.91        12.69 o                         
   7   6  -1        253.22        206.71         4.52 o                         
   9   6  -1        229.00        224.31         6.93 o                         
  11   6  -1         20.66         19.78         2.17 o                         
 -10   7  -1        156.81        187.04        10.53 o                         
  -8   7  -1        758.93        903.20        37.18 o                         
  -6   7  -1        146.06        174.89        12.77 o                         
  -4   7  -1        693.20        709.32        34.39 o                         
  -2   7  -1       1186.53       1203.20        26.98 o                         
   0   7  -1        611.76        620.54        44.56 o                         
   2   7  -1        589.61        541.12        10.81 o                         
   4   7  -1        673.64        653.37         9.14 o                         
   6   7  -1        455.46        475.55         7.97 o                         
   8   7  -1        439.95        435.85         9.15 o                         
  10   7  -1        465.74        448.63        14.09 o                         
  -9   8  -1        324.49        396.38        18.22 o                         
  -7   8  -1        265.93        322.21        20.03 o                         
  -5   8  -1       1130.02       1189.72        32.36 o                         
  -3   8  -1       1515.72       1650.38        30.06 o                         
  -1   8  -1       3151.47       3236.90        59.11 o                         
   1   8  -1        847.24        834.33        16.40 o                         
   3   8  -1       2101.16       2178.90        26.66 o                         
   5   8  -1        723.58        637.25        10.59 o                         
   7   8  -1        269.46        257.59         7.08 o                         
   9   8  -1        486.73        476.19        22.15 o                         
  -8   9  -1         73.74         80.52        16.56 o                         
  -6   9  -1         99.63        100.78        10.67 o                         
  -4   9  -1        107.60        119.37         7.13 o                         
  -2   9  -1        819.62        808.30        19.11 o                         
   0   9  -1        558.35        555.63        14.66 o                         
   2   9  -1       1307.02       1347.56        20.04 o                         
   4   9  -1        265.52        263.24         6.51 o                         
   6   9  -1        539.52        530.86        11.56 o                         
   8   9  -1         28.26         30.10         2.35 o                         
  -7  10  -1        132.64        143.21        21.10 o                         
  -5  10  -1        123.89        157.95        14.99 o                         
  -3  10  -1         13.18         13.09         3.01 o                         
  -1  10  -1        308.52        295.78        14.46 o                         
   1  10  -1        711.76        725.89        20.95 o                         
   3  10  -1         61.54         65.82         3.45 o                         
   5  10  -1        562.59        526.07        11.68 o                         
   7  10  -1        393.40        404.68        16.59 o                         
  -6  11  -1        569.13        619.81        31.13 o                         
  -4  11  -1        488.17        552.10        35.62 o                         
  -2  11  -1       1137.34       1115.67        26.82 o                         
   0  11  -1        385.37        430.41        12.67 o                         
   2  11  -1        452.21        428.15        14.48 o                         
   4  11  -1         62.28         59.83         3.33 o                         
   6  11  -1        406.64        431.28        13.80 o                         
  -3  12  -1        197.87        173.08        15.35 o                         
  -1  12  -1        344.97        360.99        15.66 o                         
   1  12  -1        523.38        548.49        14.73 o                         
   3  12  -1        211.90        221.68         7.74 o                         
   5  12  -1        166.32        143.20         6.03 o                         
   0  13  -1        186.41        148.42         9.78 o                         
   2   0   0       8363.26       7310.43       178.57 o                         
   4   0   0       5573.11       5445.96       133.34 o                         
   6   0   0       2078.70       2178.61        49.43 o                         
   8   0   0        343.44        323.99         7.61 o                         
  10   0   0        688.12        722.94        14.24 o                         
  12   0   0       1176.97       1226.37        39.81 o                         
  -5   1   0       1903.39       2059.40        73.32 o                         
  -3   1   0       1166.97       1052.80        40.16 o                         
  -1   1   0      10982.55      12145.78       399.38 o                         
   1   1   0      11031.11      11151.39       246.08 o                         
   3   1   0       1169.61        952.75        17.41 o                         
   5   1   0       2027.78       2198.54        38.30 o                         
   7   1   0        985.72        972.31        18.53 o                         
   9   1   0       1817.35       1753.70        18.96 o                         
  11   1   0        885.89        893.36        12.11 o                         
  13   1   0        224.38        238.52        10.15 o                         
  -4   2   0       1236.98       1404.76        55.87 o                         
  -2   2   0        939.92        991.33        40.46 o                         
   0   2   0       5329.66       5208.06       122.38 o                         
   2   2   0        998.42        951.05        26.99 o                         
   4   2   0       1271.62       1285.68        26.75 o                         
   6   2   0       1104.02       1051.74        20.69 o                         
   8   2   0       1617.40       1427.87        17.53 o                         
  10   2   0        790.11        732.37         8.76 o                         
  12   2   0         82.79        108.76         3.96 o                         
 -13   3   0        382.01        362.61        17.14 o                         
  -5   3   0        101.37        140.88        12.90 o                         
  -3   3   0       4283.50       4529.79       161.44 o                         
  -1   3   0      13444.03      15478.99       363.33 o                         
   1   3   0      14248.40      14802.19       281.31 o                         
   3   3   0       4594.55       4203.32       144.13 o                         
   5   3   0        113.21        149.83         7.32 o                         
   7   3   0       1086.16       1047.40        11.16 o                         
   9   3   0        647.43        593.18         8.25 o                         
  11   3   0        289.28        318.25         6.28 o                         
  13   3   0        421.82        415.38        33.41 o                         
 -12   4   0        119.00        164.27        13.60 o                         
  -8   4   0        738.43        817.29        49.99 o                         
  -4   4   0        639.66        732.63        39.52 o                         
  -2   4   0       4293.42       4717.52       103.77 o                         
   0   4   0          3.12          2.72         1.34 o                         
   2   4   0       4290.01       4116.73       104.10 o                         
   4   4   0        749.75        813.55        23.59 o                         
   6   4   0        354.91        359.84         6.51 o                         
   8   4   0        693.55        658.56         8.75 o                         
  10   4   0        133.82        114.87         3.31 o                         
  12   4   0        138.31        146.17         5.62 o                         
 -11   5   0         39.42         52.99         9.06 o                         
  -9   5   0        445.64        455.64        33.52 o                         
  -7   5   0        438.42        477.09        23.03 o                         
  -5   5   0        247.60        254.20        11.84 o                         
  -3   5   0        648.13        650.02        22.58 o                         
  -1   5   0       1938.71       1938.75        44.81 o                         
   1   5   0       1991.24       1877.13        45.77 o                         
   3   5   0        631.46        561.33        23.73 o                         
   5   5   0        221.21        212.73         5.03 o                         
   7   5   0        458.61        433.16         6.02 o                         
   9   5   0        466.06        438.41         8.56 o                         
  11   5   0         42.94         35.85         2.19 o                         
 -12   6   0        431.46        459.77        20.31 o                         
 -10   6   0        456.94        508.53        53.42 o                         
  -8   6   0        485.79        534.25        40.86 o                         
  -6   6   0       2351.58       2646.96       121.79 o                         
  -4   6   0       2168.98       2247.86        56.88 o                         
  -2   6   0       1251.89       1337.88        43.93 o                         
   0   6   0         95.28         61.04         4.95 o                         
   2   6   0       1084.67       1095.60        37.78 o                         
   4   6   0       2234.54       2193.72        23.41 o                         
   6   6   0       2309.49       2179.90        28.30 o                         
   8   6   0        413.60        382.73         7.22 o                         
  10   6   0        447.06        447.96         9.43 o                         
  -9   7   0        295.70        323.48        26.17 o                         
  -7   7   0        119.12        136.76        10.42 o                         
  -5   7   0       1583.91       1675.80        40.41 o                         
  -3   7   0       2055.73       2357.34        51.02 o                         
  -1   7   0       4800.41       5024.08        76.61 o                         
   1   7   0       4961.26       4929.55        71.03 o                         
   3   7   0       2241.13       2284.82        26.61 o                         
   5   7   0       1599.91       1489.79        22.59 o                         
   7   7   0        147.38        146.99         4.30 o                         
   9   7   0        231.96        215.60         7.24 o                         
  11   7   0        223.76        203.49        12.57 o                         
 -10   8   0         66.63         83.33         8.72 o                         
  -8   8   0        819.47        966.96        37.09 o                         
  -6   8   0        871.51       1030.27        33.45 o                         
  -4   8   0        205.80        221.41        11.28 o                         
  -2   8   0       1999.62       2081.16        35.66 o                         
   0   8   0          7.60          6.12         1.69 o                         
   2   8   0       1971.27       1884.03        28.84 o                         
   4   8   0        203.91        188.95         5.68 o                         
   6   8   0        867.47        824.67        12.99 o                         
   8   8   0        834.52        808.88        22.47 o                         
  10   8   0         62.64         56.50         4.68 o                         
  -7   9   0         76.32        102.09        10.14 o                         
  -5   9   0        550.48        568.42        28.99 o                         
  -3   9   0       2534.22       2655.55        51.39 o                         
  -1   9   0       1302.29       1345.93        30.74 o                         
   1   9   0       1122.72       1115.21        30.86 o                         
   3   9   0       2336.13       2195.74        28.77 o                         
   5   9   0        565.96        525.18        11.87 o                         
   7   9   0         45.33         48.54         2.68 o                         
   9   9   0        371.99        371.11        29.87 o                         
  -8  10   0        586.38        609.23        29.75 o                         
  -4  10   0         16.49          8.02         5.93 o                         
  -2  10   0         40.92         38.68         4.80 o                         
   0  10   0        186.67        215.92        10.33 o                         
   2  10   0         29.20         25.00         2.80 o                         
   4  10   0          7.14          5.14         1.62 o                         
   6  10   0        576.30        633.62        15.59 o                         
   8  10   0        637.64        618.27        12.07 o                         
  -7  11   0         23.29         18.82         3.49 o                         
  -5  11   0        132.10        160.09        16.04 o                         
  -1  11   0        277.09        308.73        16.49 o                         
   1  11   0        274.83        289.73        14.54 o                         
   3  11   0        138.97        124.94         5.37 o                         
   5  11   0        134.59        138.93         6.58 o                         
   7  11   0         21.59         18.16         1.94 o                         
  -4  12   0         37.29         35.56         6.28 o                         
  -2  12   0        531.99        562.82        28.49 o                         
   0  12   0        286.87        307.77        11.74 o                         
   2  12   0        575.87        521.74        13.92 o                         
   4  12   0         28.65         24.25         2.57 o                         
  -4   1   1       3617.09       3438.86       116.24 o                         
  -2   1   1      18158.39      19864.34       649.27 o                         
   0   1   1       4296.03       4439.51       146.88 o                         
   2   1   1       4891.00       4596.99        75.16 o                         
   4   1   1        418.79        376.12         9.43 o                         
   6   1   1       1976.89       1919.01        35.21 o                         
   8   1   1       1810.47       1631.20        15.26 o                         
  10   1   1        415.59        408.31         6.22 o                         
  12   1   1        125.01        107.60         3.77 o                         
 -13   2   1        206.97        232.07        13.61 o                         
  -5   2   1        387.46        397.12        19.56 o                         
  -3   2   1       1254.22       1131.50        44.72 o                         
  -1   2   1      18690.76      19636.81       450.34 o                         
   1   2   1       5261.13       4925.54       215.36 o                         
   3   2   1        295.98        284.20         7.30 o                         
   5   2   1         82.45         76.68         3.58 o                         
   7   2   1        253.75        190.79         3.56 o                         
   9   2   1       1941.16       1855.82        27.54 o                         
  11   2   1        656.65        625.29        10.56 o                         
  13   2   1         28.11         27.26         3.22 o                         
  -4   3   1       1330.50       1341.99        55.51 o                         
  -2   3   1        142.47        144.45        11.86 o                         
   0   3   1      38783.68      44026.93      1687.29 o                         
   2   3   1          4.05          7.65         1.57 o                         
   4   3   1        709.98        792.88        15.38 o                         
   6   3   1       1422.72       1471.48        27.21 o                         
   8   3   1       1062.15       1020.83        12.44 o                         
  10   3   1        713.81        639.81         9.03 o                         
  12   3   1          1.00          1.42         0.76 o                         
  -7   4   1        662.99        695.85        45.09 o                         
  -5   4   1       2936.50       3147.20       119.17 o                         
  -3   4   1        257.01        302.25        21.29 o                         
  -1   4   1       1713.90       1802.90        44.76 o                         
   1   4   1       5159.67       4812.31       119.37 o                         
   3   4   1       1289.68       1177.32        20.88 o                         
   5   4   1        906.40        910.07        22.77 o                         
   7   4   1       1340.08       1271.55        20.07 o                         
   9   4   1       1546.95       1520.34        18.72 o                         
  11   4   1        257.34        285.00         5.98 o                         
 -12   5   1         57.48         70.78         8.02 o                         
  -8   5   1       1486.60       1566.35        51.67 o                         
  -6   5   1       3169.21       3515.31       146.65 o                         
  -4   5   1       2316.49       2422.65        65.85 o                         
  -2   5   1        423.80        492.39        20.79 o                         
   0   5   1       6285.52       6269.74       214.89 o                         
   2   5   1       1944.27       1823.39        55.85 o                         
   4   5   1       1610.75       1560.63        28.84 o                         
   6   5   1          6.48          9.90         1.07 o                         
   8   5   1        214.50        191.52         4.30 o                         
  10   5   1        942.21        948.68        18.23 o                         
  12   5   1        782.68        834.15        20.40 o                         
 -11   6   1         27.42         29.63         6.62 o                         
  -9   6   1        258.83        287.85        24.07 o                         
  -7   6   1        217.60        250.78        27.56 o                         
  -5   6   1       1241.11       1291.89        47.88 o                         
  -3   6   1        435.72        474.60        21.87 o                         
  -1   6   1       2554.18       2417.92       101.67 o                         
   1   6   1      14153.81      15477.90       368.72 o                         
   3   6   1       1036.58       1100.75        28.85 o                         
   5   6   1          6.90          8.78         1.08 o                         
   7   6   1       2604.35       2527.87        38.99 o                         
   9   6   1        180.63        171.27         5.77 o                         
  11   6   1        100.35         97.18         4.63 o                         
 -10   7   1        445.84        532.90        55.00 o                         
  -8   7   1        403.20        496.76        38.40 o                         
  -6   7   1        380.54        490.39        53.04 o                         
  -4   7   1        753.04        827.55        27.45 o                         
  -2   7   1        589.73        557.18        18.64 o                         
   0   7   1        509.44        536.40        31.47 o                         
   2   7   1       1221.38       1120.25        17.47 o                         
   4   7   1        665.21        632.59        12.92 o                         
   6   7   1        136.61        134.21         4.87 o                         
   8   7   1        695.00        667.86        11.91 o                         
  10   7   1        122.52        120.94         4.76 o                         
  -9   8   1        530.10        655.15        37.39 o                         
  -7   8   1        251.26        295.48        29.66 o                         
  -5   8   1        782.51        819.80        28.95 o                         
  -3   8   1       1985.05       2271.54        45.43 o                         
  -1   8   1        720.72        783.18        23.84 o                         
   1   8   1       2814.95       2875.55        64.92 o                         
   3   8   1       1460.23       1486.82        18.46 o                         
   5   8   1       1134.71       1047.94        14.90 o                         
   7   8   1        307.70        314.72         9.74 o                         
   9   8   1        311.79        294.16         9.13 o                         
  -8   9   1         31.86         51.34         7.32 o                         
  -6   9   1        501.58        581.96        40.63 o                         
  -4   9   1        222.71        246.86        11.06 o                         
  -2   9   1       1326.56       1459.04        47.27 o                         
   0   9   1        505.62        521.39        14.52 o                         
   2   9   1        848.26        805.81        13.14 o                         
   4   9   1        103.68         96.45         4.46 o                         
   6   9   1         86.21         94.36         3.95 o                         
   8   9   1         58.12         52.00         3.55 o                         
  -7  10   1        408.30        544.82        34.23 o                         
  -3  10   1         78.74         83.32        12.55 o                         
  -1  10   1        769.59        779.11        27.46 o                         
   1  10   1        277.82        269.98        11.70 o                         
   3  10   1          6.49          6.48         1.71 o                         
   5  10   1        140.90        142.27         5.98 o                         
   7  10   1        160.76        153.94         5.31 o                         
  -2  11   1        561.32        522.58        25.42 o                         
   0  11   1        389.24        420.95        16.99 o                         
   2  11   1       1225.26       1190.06        38.89 o                         
   4  11   1        475.48        482.90        14.52 o                         
   6  11   1        583.91        593.70        10.99 o                         
  -3  12   1        196.57        230.83        13.05 o                         
  -1  12   1        532.74        567.28        22.39 o                         
   1  12   1        387.35        453.07        15.80 o                         
   3  12   1        158.80        136.87         7.20 o                         
   5  12   1        134.07        108.26         4.04 o                         
   0  13   1        182.86        182.61        11.87 o                         
   2   0   2       9669.16       8741.63       352.92 o                         
   4   0   2        726.61        800.88        21.11 o                         
   6   0   2        246.59        180.54         9.03 o                         
   8   0   2       5470.62       5156.07        81.59 o                         
  10   0   2       1774.60       1673.33        29.45 o                         
  12   0   2        331.85        323.10         9.31 o                         
  -3   1   2        245.80        216.19        10.13 o                         
   1   1   2      23121.91      23322.02       338.53 o                         
   3   1   2       1146.55       1196.74        19.11 o                         
   5   1   2       1614.52       1751.15        28.58 o                         
   7   1   2        281.20        249.30         6.10 o                         
   9   1   2        676.78        655.30         8.23 o                         
  11   1   2        128.60        115.13         3.52 o                         
  13   1   2        176.52        186.05         8.29 o                         
  -4   2   2        384.43        358.13        17.82 o                         
  -2   2   2       8256.97       8552.68       285.08 o                         
   0   2   2      11820.73      11241.27       369.69 o                         
   2   2   2       3351.85       3269.33        67.44 o                         
   4   2   2       5436.15       5418.25       120.55 o                         
   6   2   2       1072.39       1109.85        23.27 o                         
   8   2   2        243.23        213.18         4.27 o                         
  10   2   2        165.44        159.45         4.35 o                         
  12   2   2         76.19         91.79         3.92 o                         
 -13   3   2        206.87        191.61        11.17 o                         
  -5   3   2       1272.03       1123.51        46.67 o                         
  -3   3   2       1215.69       1182.51        48.85 o                         
  -1   3   2      13063.38      13446.66       312.45 o                         
   1   3   2      15491.65      14511.24       276.38 o                         
   3   3   2       4309.70       4219.85        66.95 o                         
   5   3   2       1015.12        899.22        25.11 o                         
   7   3   2         86.78         79.77         2.33 o                         
   9   3   2        288.43        294.58         5.34 o                         
  11   3   2        444.84        450.40         7.36 o                         
 -12   4   2        271.58        365.07        22.34 o                         
  -8   4   2       1358.09       1322.67        66.60 o                         
  -4   4   2        765.09        931.19        44.10 o                         
  -2   4   2       1911.47       2019.12        52.59 o                         
   0   4   2       1643.71       1570.03        44.71 o                         
   2   4   2        861.26        715.36        19.38 o                         
   4   4   2       1512.42       1582.21        26.72 o                         
   6   4   2        224.59        206.43         4.27 o                         
   8   4   2        663.99        620.32         9.76 o                         
  10   4   2       1129.89       1154.30        14.23 o                         
  12   4   2        181.34        180.99         6.05 o                         
 -11   5   2        103.16        118.91        13.95 o                         
  -9   5   2         99.20         89.26        13.60 o                         
  -7   5   2        273.17        337.38        30.71 o                         
  -5   5   2        458.20        449.47        29.34 o                         
  -3   5   2        476.03        481.09        30.75 o                         
  -1   5   2       4044.26       4275.46       109.61 o                         
   1   5   2       8589.38       8735.41       171.80 o                         
   3   5   2       1180.31       1169.65        19.82 o                         
   5   5   2        110.63         92.24         3.10 o                         
   7   5   2       1057.46        993.69        14.01 o                         
   9   5   2        156.15        163.48         5.48 o                         
  11   5   2        143.25        140.09         4.47 o                         
 -12   6   2        290.38        372.11        18.17 o                         
 -10   6   2          2.58         13.59         5.92 o                         
  -8   6   2         24.26         32.96         6.89 o                         
  -6   6   2       1733.56       1968.21        64.73 o                         
  -4   6   2        992.76       1019.13        39.64 o                         
  -2   6   2        849.81        976.69        52.15 o                         
   0   6   2       1687.57       1666.71        50.09 o                         
   2   6   2       2090.24       2065.98        48.51 o                         
   4   6   2        455.39        474.81         8.44 o                         
   6   6   2       1144.22       1088.87        16.87 o                         
   8   6   2         78.11         74.33         3.83 o                         
  10   6   2         15.70         19.57         1.87 o                         
 -11   7   2        101.01        129.04        11.16 o                         
  -9   7   2         32.70         42.65         6.64 o                         
  -7   7   2        253.05        289.32        15.41 o                         
  -5   7   2        877.18       1081.16        64.71 o                         
  -3   7   2       1176.48       1290.37        38.08 o                         
  -1   7   2         49.41         39.75         3.86 o                         
   1   7   2       1668.54       1688.85        34.15 o                         
   3   7   2        835.66        782.07        12.08 o                         
   5   7   2        266.69        277.46         6.60 o                         
   7   7   2       1272.57       1194.39        26.05 o                         
   9   7   2        922.91        861.07        19.04 o                         
  11   7   2        123.86        100.49         7.68 o                         
 -10   8   2        196.99        267.26        18.15 o                         
  -8   8   2        152.36        179.23        20.58 o                         
  -6   8   2        228.12        234.40        27.56 o                         
  -4   8   2        582.78        586.87        39.13 o                         
  -2   8   2        622.90        646.53        21.72 o                         
   0   8   2          6.75          9.48         1.81 o                         
   2   8   2       3315.16       3324.02        52.38 o                         
   4   8   2        462.22        419.00         8.64 o                         
   6   8   2        129.83        110.88         4.69 o                         
   8   8   2         26.67         30.12         2.50 o                         
  10   8   2        173.32        158.03         8.24 o                         
  -7   9   2       1412.09       1815.38        85.94 o                         
  -5   9   2        332.14        381.94        27.40 o                         
  -3   9   2       1166.82       1158.24        60.38 o                         
  -1   9   2        441.79        476.06        16.44 o                         
   1   9   2       1137.10       1198.75        21.46 o                         
   3   9   2        629.11        584.55        11.08 o                         
   5   9   2        665.11        683.45        15.36 o                         
   7   9   2       1235.76       1270.89        34.48 o                         
   9   9   2        242.96        227.92         6.46 o                         
  -6  10   2        135.55        170.19        19.53 o                         
  -4  10   2        266.78        305.19        24.57 o                         
  -2  10   2        130.12        153.92        11.64 o                         
   0  10   2        266.29        289.19        11.85 o                         
   2  10   2        788.49        804.77        15.92 o                         
   4  10   2        608.03        611.29        14.61 o                         
   6  10   2         78.92         87.30         3.77 o                         
   8  10   2        193.56        195.45        12.22 o                         
  -5  11   2         90.58         92.75        12.55 o                         
  -3  11   2        265.70        239.17        26.70 o                         
  -1  11   2          0.87          2.45         2.80 o                         
   1  11   2         48.01         49.94         4.65 o                         
   3  11   2        129.22        129.18         5.99 o                         
   5  11   2         17.52         17.20         2.11 o                         
  -4  12   2          1.80          2.79         2.79 o                         
  -2  12   2        433.57        445.24        27.18 o                         
   0  12   2        433.54        378.68        11.64 o                         
   2  12   2        169.25        159.53         5.81 o                         
   4  12   2         44.86         36.92         2.74 o                         
   0   1   3       9457.56       9225.04       213.24 o                         
   2   1   3       7219.85       6778.43       146.86 o                         
   4   1   3       2439.15       2351.98        70.48 o                         
   6   1   3       1425.52       1454.22        23.63 o                         
   8   1   3        730.30        731.93         9.38 o                         
  10   1   3        883.03        776.76        12.92 o                         
  12   1   3        237.75        229.19         7.34 o                         
 -13   2   3         66.79         59.97         5.93 o                         
   1   2   3       8181.03       7342.69       172.27 o                         
   3   2   3       2827.38       2998.67        63.89 o                         
   5   2   3        375.88        342.36         9.63 o                         
   7   2   3        112.32        105.94         2.76 o                         
   9   2   3       1803.11       1816.31        20.15 o                         
  11   2   3       1003.22        970.27        14.12 o                         
  -4   3   3        687.61        741.49        33.60 o                         
  -2   3   3       1386.37       1343.97        53.88 o                         
   0   3   3       6815.53       6728.78       159.25 o                         
   2   3   3        433.17        384.16         9.27 o                         
   4   3   3        537.68        530.18        12.71 o                         
   6   3   3        169.95        170.51         5.11 o                         
   8   3   3       1547.86       1455.66        17.55 o                         
  10   3   3        527.22        521.56         8.39 o                         
  12   3   3         83.21         82.14         3.87 o                         
  -7   4   3         81.43         87.51        13.95 o                         
  -3   4   3        836.44        820.87        39.58 o                         
  -1   4   3        341.50        404.70        15.76 o                         
   1   4   3        503.68        592.47        19.65 o                         
   3   4   3         86.83         77.62         4.58 o                         
   5   4   3       1140.05       1163.51        27.33 o                         
   7   4   3         44.21         43.46         2.09 o                         
   9   4   3        396.14        365.91         6.86 o                         
  11   4   3        225.93        226.88         6.39 o                         
 -12   5   3         70.38        101.81         9.41 o                         
 -10   5   3         65.63         63.10        11.50 o                         
  -8   5   3       1876.56       2151.76        97.29 o                         
  -6   5   3        610.31        663.91        44.03 o                         
  -4   5   3       4335.02       4539.19       167.98 o                         
  -2   5   3        680.97        666.86        24.50 o                         
   0   5   3       1789.54       1672.20        46.80 o                         
   2   5   3       5997.22       6472.76       129.89 o                         
   4   5   3        108.49         91.52         5.28 o                         
   6   5   3         90.29         75.09         2.82 o                         
   8   5   3       2935.98       2790.90        34.56 o                         
  10   5   3         98.22         88.43         3.42 o                         
  12   5   3        290.80        286.30        15.03 o                         
 -11   6   3         62.90         60.66         9.06 o                         
  -9   6   3        311.04        376.82        39.09 o                         
  -7   6   3       1280.07       1450.81        52.21 o                         
  -5   6   3        228.58        234.71        16.17 o                         
  -3   6   3       2193.31       2391.35        94.72 o                         
  -1   6   3       2635.19       2774.42        74.77 o                         
   1   6   3       1002.35       1035.02        34.18 o                         
   3   6   3         70.28         59.99         3.17 o                         
   5   6   3        678.79        626.85        10.96 o                         
   7   6   3        369.97        316.56         6.78 o                         
   9   6   3        739.30        692.94        17.21 o                         
  11   6   3        495.66        497.41        15.44 o                         
 -10   7   3         99.33        146.45        14.99 o                         
  -8   7   3       2023.30       2536.88        77.75 o                         
  -6   7   3       1165.73       1372.24        41.79 o                         
  -4   7   3        238.60        263.01        13.85 o                         
  -2   7   3        638.17        686.31        20.32 o                         
   0   7   3        340.06        370.39        11.31 o                         
   2   7   3       1401.33       1363.95        18.56 o                         
   4   7   3       1065.95       1051.70        16.45 o                         
   6   7   3        679.34        652.37        10.77 o                         
   8   7   3         86.35         88.37         4.43 o                         
  10   7   3        534.98        530.42        15.44 o                         
  -9   8   3        502.87        665.18        37.04 o                         
  -7   8   3       1475.47       1838.75        61.57 o                         
  -5   8   3        969.33       1113.02        43.69 o                         
  -3   8   3         56.30         70.74         7.22 o                         
  -1   8   3       2711.51       2867.73        54.05 o                         
   1   8   3       1427.07       1429.62        30.63 o                         
   3   8   3       1918.65       1804.55        24.46 o                         
   5   8   3       1443.93       1443.28        24.59 o                         
   7   8   3        488.91        510.20        13.25 o                         
   9   8   3         11.24         15.45         1.75 o                         
  -6   9   3         62.35         79.14        14.99 o                         
  -4   9   3        802.06        907.20        30.11 o                         
  -2   9   3         86.36         90.45         6.82 o                         
   0   9   3       1029.57       1047.58        29.37 o                         
   2   9   3        154.00        183.66         5.98 o                         
   4   9   3        157.59        168.70         6.04 o                         
   6   9   3        330.05        300.18         9.74 o                         
   8   9   3         15.50         14.78         1.88 o                         
  -5  10   3         18.52         22.13         5.19 o                         
  -3  10   3         67.40         70.76         9.73 o                         
  -1  10   3        220.36        206.26        13.66 o                         
   1  10   3        621.84        588.40        22.86 o                         
   3  10   3        284.84        252.36         7.94 o                         
   5  10   3          1.09          0.65         1.41 o                         
   7  10   3        704.79        733.74        16.11 o                         
  -6  11   3         15.34          6.97         3.83 o                         
  -4  11   3        239.74        258.79        16.23 o                         
  -2  11   3        105.54        110.55         8.61 o                         
   0  11   3         63.60         70.52         5.95 o                         
   2  11   3        283.56        239.32        11.13 o                         
   4  11   3         66.98         67.70         4.00 o                         
   6  11   3        388.19        369.56         9.63 o                         
  -5  12   3        199.79        189.29         8.74 o                         
  -3  12   3        178.64        206.72        11.70 o                         
  -1  12   3         24.15         28.53         2.88 o                         
   1  12   3        266.82        269.13         9.01 o                         
   3  12   3         85.13         74.40         6.74 o                         
   2   0   4      13930.76      13306.35       307.10 o                         
   4   0   4       6690.89       6845.85       335.01 o                         
   6   0   4        258.30        207.86        10.38 o                         
   8   0   4        569.10        550.00        10.22 o                         
  10   0   4       1360.93       1291.74        38.21 o                         
  12   0   4        464.12        464.67        21.84 o                         
   1   1   4       2505.30       2342.47        46.57 o                         
   3   1   4       2797.38       2849.45        58.35 o                         
   5   1   4        558.13        613.01        14.88 o                         
   7   1   4        630.54        581.32         8.57 o                         
   9   1   4       3945.18       3796.09        41.20 o                         
  11   1   4        159.89        146.00         4.50 o                         
   0   2   4        282.68        239.97         8.03 o                         
   2   2   4       3054.12       3094.83        61.92 o                         
   4   2   4       3361.09       3459.05        81.98 o                         
   6   2   4       1459.47       1454.65        29.88 o                         
   8   2   4       2343.94       2046.50        21.16 o                         
  10   2   4         44.74         43.55         2.06 o                         
  12   2   4        201.52        241.31         5.34 o                         
  -1   3   4         50.49         70.08         5.93 o                         
   1   3   4       2239.85       2258.78        90.98 o                         
   3   3   4       2004.22       1915.49        45.69 o                         
   5   3   4       1726.37       1822.49        34.14 o                         
   7   3   4        772.85        768.02        10.31 o                         
   9   3   4        572.57        496.56         8.98 o                         
  11   3   4        141.20        147.98         4.19 o                         
 -12   4   4          9.59         10.11         3.49 o                         
   0   4   4       1838.47       1940.11        50.98 o                         
   2   4   4        452.80        468.31        14.35 o                         
   4   4   4          5.54         12.43         2.16 o                         
   6   4   4       1077.93        985.19        14.97 o                         
   8   4   4         12.54         10.17         1.27 o                         
  10   4   4         79.93         88.79         3.07 o                         
  12   4   4         87.29         83.74         4.31 o                         
 -11   5   4        215.09        306.99        21.98 o                         
  -9   5   4        508.68        635.24        40.51 o                         
  -7   5   4        722.56        852.92        51.39 o                         
  -5   5   4        288.78        344.37        18.78 o                         
  -1   5   4        972.88       1090.25        46.60 o                         
   1   5   4        111.61        106.98         7.39 o                         
   3   5   4        227.83        227.80         8.97 o                         
   5   5   4        234.51        241.37         6.12 o                         
   7   5   4         54.43         52.94         2.53 o                         
   9   5   4        167.88        169.90         5.45 o                         
  11   5   4        104.76         95.95         4.22 o                         
 -12   6   4        122.26        124.21         8.37 o                         
 -10   6   4        422.55        538.75        33.52 o                         
  -8   6   4        531.80        641.65        29.86 o                         
  -6   6   4       1770.61       2051.57        66.12 o                         
  -4   6   4       2455.92       2649.17        70.08 o                         
  -2   6   4       1359.59       1299.89        57.18 o                         
   0   6   4       1087.89        965.75        32.08 o                         
   2   6   4        867.74        799.97        25.30 o                         
   4   6   4        531.38        501.70         9.02 o                         
   6   6   4       1861.70       1834.70        22.94 o                         
   8   6   4       1036.09       1000.89        20.91 o                         
  10   6   4        881.93        881.92        24.48 o                         
 -11   7   4        204.88        272.19        16.75 o                         
  -9   7   4        513.69        667.48        27.79 o                         
  -7   7   4       2701.28       3339.72       120.68 o                         
  -5   7   4       2424.34       2749.64        67.07 o                         
  -3   7   4        451.68        449.25        21.71 o                         
  -1   7   4        382.56        422.64        14.94 o                         
   1   7   4        473.20        421.48        14.73 o                         
   3   7   4        273.90        246.72         6.76 o                         
   5   7   4       2010.58       2043.51        42.56 o                         
   7   7   4        725.46        683.99        15.77 o                         
   9   7   4        180.80        172.67         6.02 o                         
 -10   8   4        187.10        276.67        18.14 o                         
  -8   8   4        147.85        170.86        13.36 o                         
  -6   8   4         47.52         49.33         6.41 o                         
  -4   8   4        949.22       1036.20        33.46 o                         
  -2   8   4        909.89        892.46        32.66 o                         
   0   8   4       1760.53       1745.13        36.73 o                         
   2   8   4       1040.86       1085.29        15.23 o                         
   4   8   4         10.19         15.57         1.80 o                         
   6   8   4         13.55         17.18         2.41 o                         
   8   8   4        189.97        156.63         6.04 o                         
  -7   9   4        219.14        286.39        26.51 o                         
  -5   9   4        127.49        154.13        21.27 o                         
  -3   9   4       1031.27       1125.35        34.26 o                         
  -1   9   4       1852.52       1762.60        48.04 o                         
   1   9   4       1580.01       1516.21        28.65 o                         
   3   9   4        648.95        664.91        14.06 o                         
   5   9   4         59.63         54.64         3.91 o                         
   7   9   4         40.09         36.74         2.81 o                         
   9   9   4        233.25        186.89        10.48 o                         
  -8  10   4        339.95        432.45        24.10 o                         
  -6  10   4         48.62         68.49         8.12 o                         
  -4  10   4        231.88        302.31        20.93 o                         
  -2  10   4        240.94        250.11        15.00 o                         
   0  10   4        439.11        476.95        20.45 o                         
   2  10   4         92.42        109.15         6.00 o                         
   4  10   4        380.29        402.32        12.36 o                         
   6  10   4         71.12         78.98         4.63 o                         
  -7  11   4         36.80         37.65         5.58 o                         
  -5  11   4         27.82         32.64         5.30 o                         
  -3  11   4        303.30        331.22        14.66 o                         
  -1  11   4         12.55         16.24         2.62 o                         
   1  11   4        154.55        141.01         7.22 o                         
   3  11   4        337.12        322.32        12.47 o                         
   5  11   4          4.30          3.24         0.98 o                         
  -4  12   4        177.38        190.55         9.99 o                         
  -2  12   4         37.87         48.45         4.74 o                         
   0  12   4         84.52         88.62         4.60 o                         
   2  12   4        103.79         91.46         6.39 o                         
   4  12   4        179.01        173.00         6.52 o                         
   0   1   5       5701.46       5362.16       124.16 o                         
   2   1   5       3893.86       3781.30        71.57 o                         
   4   1   5         37.72         42.46         2.57 o                         
   6   1   5        257.25        269.11         6.71 o                         
   8   1   5       1783.03       1677.89        16.87 o                         
  10   1   5        308.18        311.61         6.70 o                         
  12   1   5        500.93        527.53        15.58 o                         
  -1   2   5       2062.30       1881.37        65.19 o                         
   1   2   5       2621.62       2493.20        54.66 o                         
   3   2   5       1296.10       1242.70        25.27 o                         
   5   2   5       1020.23       1028.87        28.70 o                         
   7   2   5        636.93        562.16         8.41 o                         
   9   2   5       1385.28       1278.20        18.18 o                         
  11   2   5        176.32        151.37         4.23 o                         
 -12   3   5         89.02        110.53        10.46 o                         
   0   3   5         14.81         13.98         1.97 o                         
   2   3   5       1197.75       1152.22        32.99 o                         
   4   3   5       2677.59       2917.28        64.65 o                         
   6   3   5        893.74        871.40        15.20 o                         
   8   3   5        129.60        138.93         3.92 o                         
  10   3   5        221.76        181.71         4.77 o                         
  12   3   5        231.43        274.09        10.99 o                         
 -11   4   5        179.45        198.09        17.44 o                         
  -7   4   5       3034.53       3357.31       133.81 o                         
  -1   4   5        620.06        711.10        31.13 o                         
   1   4   5       1541.77       1510.07        41.27 o                         
   3   4   5       1942.19       2133.19        46.37 o                         
   5   4   5        970.10        958.73        17.81 o                         
   7   4   5        579.58        494.39         8.27 o                         
   9   4   5       1304.93       1233.40        18.00 o                         
  11   4   5        209.83        221.55         5.27 o                         
 -12   5   5         60.69         74.61         7.32 o                         
 -10   5   5        690.49        971.71        50.34 o                         
  -8   5   5        937.83       1103.84        41.19 o                         
  -6   5   5       2754.39       3012.34        86.95 o                         
  -2   5   5        423.39        435.53        24.10 o                         
   0   5   5         83.44         77.51         6.16 o                         
   2   5   5        518.31        445.26        11.53 o                         
   4   5   5       4313.94       4160.72        48.92 o                         
   6   5   5        568.50        512.37        11.50 o                         
   8   5   5         34.25         33.48         2.43 o                         
  10   5   5        817.11        797.23        15.48 o                         
 -11   6   5        145.48        191.46        15.00 o                         
  -9   6   5        842.02       1060.43        55.27 o                         
  -7   6   5        575.94        665.25        30.52 o                         
  -5   6   5       2183.89       2653.31        79.49 o                         
  -3   6   5        479.93        521.92        19.69 o                         
  -1   6   5         82.44         86.53         7.27 o                         
   1   6   5        901.29        873.23        29.70 o                         
   3   6   5       1734.87       1763.48        24.80 o                         
   5   6   5        588.35        624.85        12.02 o                         
   7   6   5        600.66        558.29        14.23 o                         
   9   6   5        186.75        188.07         6.00 o                         
  11   6   5          3.89          3.69         1.16 o                         
 -10   7   5        130.01        168.10        15.35 o                         
  -8   7   5         36.56         40.11         6.69 o                         
  -6   7   5        109.98        138.80        10.35 o                         
  -4   7   5          4.34          8.54         5.93 o                         
  -2   7   5        894.29        869.68        31.10 o                         
   0   7   5        346.99        315.44         9.75 o                         
   2   7   5       1265.73       1267.45        20.17 o                         
   4   7   5        426.08        424.82         8.73 o                         
   6   7   5       1596.04       1553.34        26.35 o                         
   8   7   5        554.97        551.72        13.40 o                         
  10   7   5        222.93        218.37        11.22 o                         
  -9   8   5        538.53        768.42        39.84 o                         
  -7   8   5         87.37        124.71        12.19 o                         
  -5   8   5        942.56       1065.87        49.64 o                         
  -3   8   5       1021.21       1054.78        45.67 o                         
  -1   8   5       2506.53       2666.19        60.59 o                         
   1   8   5        186.42        177.62         7.05 o                         
   3   8   5        441.97        472.80        11.27 o                         
   5   8   5         98.39         82.39         4.82 o                         
   7   8   5       1174.93       1111.14        28.88 o                         
   9   8   5        295.79        285.82        13.53 o                         
  -8   9   5         12.32         10.11         4.88 o                         
  -4   9   5        387.35        448.54        36.31 o                         
  -2   9   5        173.70        178.12         9.99 o                         
   0   9   5         58.90         58.70         4.39 o                         
   2   9   5         22.95         20.57         2.43 o                         
   4   9   5         34.07         38.44         3.33 o                         
   6   9   5        283.91        292.15         9.61 o                         
   8   9   5         12.35          9.92         1.62 o                         
  -7  10   5        164.28        189.83        11.84 o                         
  -5  10   5         98.30         99.23        10.23 o                         
  -3  10   5         30.67         32.16         6.97 o                         
  -1  10   5        732.42        737.78        26.23 o                         
   1  10   5        260.04        287.25        11.91 o                         
   3  10   5         29.89         26.77         2.95 o                         
   5  10   5        185.25        178.34         6.44 o                         
   7  10   5         78.74         89.17         4.46 o                         
  -6  11   5        146.10        159.08        13.26 o                         
  -4  11   5        206.08        220.21        13.22 o                         
  -2  11   5        476.54        468.71        21.13 o                         
   0  11   5        327.68        359.34        11.75 o                         
   2  11   5        640.33        621.44        16.62 o                         
   4  11   5         66.07         63.22         3.99 o                         
   6  11   5        213.16        192.47         6.84 o                         
  -3  12   5        539.15        611.91        20.03 o                         
  -1  12   5         47.48         44.48         3.53 o                         
   1  12   5        208.65        216.51         7.73 o                         
   3  12   5        206.45        203.00         5.51 o                         
   2   0   6       1395.18       1547.09       101.65 o                         
   4   0   6       6581.72       6615.64       299.63 o                         
   6   0   6       1670.09       1769.18        36.54 o                         
   8   0   6       1200.40       1077.21        19.45 o                         
  10   0   6        114.96        120.07         5.99 o                         
  12   0   6        193.44        250.71         9.18 o                         
  -1   1   6       5466.08       5378.98       176.54 o                         
   1   1   6       2572.65       2667.31        62.88 o                         
   3   1   6       2479.74       2880.52        73.83 o                         
   5   1   6       1001.83       1080.16        33.26 o                         
   7   1   6       1937.30       1743.00        17.76 o                         
   9   1   6         71.89         62.90         3.15 o                         
  11   1   6        126.40        131.70         4.35 o                         
   0   2   6       1010.59        897.84        23.33 o                         
   2   2   6       2133.15       2133.85        64.98 o                         
   4   2   6       2699.29       2888.68        64.96 o                         
   6   2   6         32.99         29.93         1.67 o                         
   8   2   6        130.52        115.25         4.62 o                         
  10   2   6        644.56        594.65        11.91 o                         
  12   2   6        300.58        287.25         8.00 o                         
 -11   3   6         82.77        108.43        12.55 o                         
  -1   3   6        583.30        523.29        22.74 o                         
   1   3   6       1052.72        970.39        22.25 o                         
   3   3   6       2008.54       2116.72        46.34 o                         
   5   3   6         83.14         71.72         3.17 o                         
   7   3   6       1336.66       1236.38        17.23 o                         
   9   3   6        706.44        652.71        16.25 o                         
  11   3   6        626.09        600.60        13.66 o                         
 -12   4   6         45.18         48.11         5.93 o                         
 -10   4   6       1038.62       1367.56        64.06 o                         
  -6   4   6       2248.28       2570.85        73.98 o                         
  -2   4   6       1862.35       1782.15        67.60 o                         
   0   4   6        825.73        848.09        33.77 o                         
   2   4   6         26.87         34.35         2.87 o                         
   4   4   6        706.82        672.83        14.72 o                         
   6   4   6        609.67        571.32         9.76 o                         
   8   4   6        817.84        755.76        12.51 o                         
  10   4   6        674.09        610.96        10.67 o                         
 -11   5   6          1.66          1.74         2.44 o                         
  -9   5   6        599.38        747.29        43.33 o                         
  -7   5   6        330.29        396.44        21.54 o                         
  -5   5   6        680.01        760.97        30.71 o                         
  -3   5   6        565.78        634.24        32.15 o                         
  -1   5   6       1207.58       1219.48        35.95 o                         
   1   5   6        588.20        566.23        16.68 o                         
   3   5   6       2055.10       2182.36        29.30 o                         
   5   5   6        985.80        909.83        15.94 o                         
   7   5   6        161.03        144.42         5.77 o                         
   9   5   6        125.70         99.50         4.72 o                         
  11   5   6          4.90          3.11         0.86 o                         
 -10   6   6        866.18       1139.28        53.54 o                         
  -8   6   6       1565.56       2011.20        63.74 o                         
  -6   6   6       1175.35       1417.37        50.27 o                         
  -4   6   6        271.80        298.55        13.85 o                         
  -2   6   6        112.58        107.39         8.13 o                         
   0   6   6        357.33        346.93        25.14 o                         
   2   6   6        511.37        461.44         9.74 o                         
   4   6   6       1256.81       1200.23        19.27 o                         
   6   6   6       1328.22       1368.15        22.97 o                         
   8   6   6        197.32        188.16         8.73 o                         
  10   6   6        165.61        189.68         4.65 o                         
  -9   7   6        483.70        685.60        38.77 o                         
  -7   7   6        395.36        467.20        19.62 o                         
  -5   7   6       1465.15       1683.62        45.86 o                         
  -3   7   6       1287.23       1334.68        43.36 o                         
  -1   7   6         88.12         92.60         6.16 o                         
   1   7   6        981.78       1006.41        18.90 o                         
   3   7   6       2151.67       2184.21        26.60 o                         
   5   7   6       1080.68        965.94        20.07 o                         
   7   7   6        176.67        177.96         6.93 o                         
   9   7   6        122.59        123.95         5.74 o                         
  -8   8   6         92.45        109.48        13.95 o                         
  -6   8   6        402.30        508.34        26.49 o                         
  -4   8   6        577.58        591.18        19.61 o                         
  -2   8   6       1252.95       1302.95        48.20 o                         
   0   8   6       1981.41       1902.60        39.97 o                         
   2   8   6         89.85         80.72         4.31 o                         
   4   8   6        391.79        373.30        10.64 o                         
   6   8   6         41.81         39.27         2.83 o                         
   8   8   6         27.07         28.51         2.51 o                         
  -9   9   6        348.00        365.38        21.31 o                         
  -3   9   6       2869.12       3093.86        84.18 o                         
  -1   9   6       1123.69       1079.10        45.59 o                         
   1   9   6       1250.04       1229.89        27.86 o                         
   3   9   6         23.89         32.59         3.56 o                         
   5   9   6        372.71        379.70         9.38 o                         
   7   9   6        164.50        149.84         4.86 o                         
  -8  10   6         68.14         76.37         8.02 o                         
  -6  10   6        323.09        388.69        19.25 o                         
  -4  10   6         93.04        129.71        16.04 o                         
  -2  10   6        357.08        383.99        17.06 o                         
   0  10   6        151.26        152.24         8.13 o                         
   2  10   6          5.32          9.01         2.20 o                         
   4  10   6        179.32        202.12         7.87 o                         
   6  10   6        300.02        288.97         7.54 o                         
  -5  11   6        127.31        131.42         9.33 o                         
  -3  11   6         89.79         88.22        11.86 o                         
  -1  11   6         15.69         13.88         4.17 o                         
   1  11   6         16.98         19.04         2.80 o                         
   3  11   6         18.84         20.04         2.63 o                         
   5  11   6        179.90        159.71         4.99 o                         
  -4  12   6        200.46        166.55        12.57 o                         
  -2  12   6        478.16        445.07        22.38 o                         
   0  12   6        268.31        255.29        10.15 o                         
   2  12   6        366.20        351.70         8.91 o                         
   2   1   7       3592.54       3202.10       107.49 o                         
   4   1   7       2972.64       3055.27        79.30 o                         
   6   1   7        516.33        451.32        10.04 o                         
   8   1   7       1136.58       1018.85        20.48 o                         
  10   1   7        133.32        137.84         4.71 o                         
  12   1   7         35.36         38.59         2.54 o                         
  -1   2   7       2640.90       2535.98        60.90 o                         
   1   2   7       1314.65       1265.59        33.53 o                         
   3   2   7        246.10        256.14        17.45 o                         
   5   2   7        773.25        695.20        20.85 o                         
   7   2   7        304.69        287.90         8.73 o                         
   9   2   7        149.02        146.66         4.71 o                         
  11   2   7        322.74        325.68         6.73 o                         
 -10   3   7        511.98        590.55        34.58 o                         
  -2   3   7        120.69        138.46         9.42 o                         
   0   3   7       2633.86       2775.96       142.23 o                         
   2   3   7        823.78        848.79        20.74 o                         
   4   3   7        919.86        972.58        30.81 o                         
   6   3   7       1921.85       1736.26        29.96 o                         
   8   3   7        489.42        448.43         9.90 o                         
  10   3   7          6.94          8.26         1.20 o                         
 -11   4   7        492.53        594.14        31.09 o                         
  -9   4   7         50.30         52.99        10.11 o                         
  -7   4   7        360.35        370.66        26.88 o                         
  -1   4   7        108.74        119.06        10.46 o                         
   1   4   7       1488.39       1471.24        40.12 o                         
   3   4   7        382.41        370.00        12.92 o                         
   5   4   7        731.61        742.22        15.36 o                         
   7   4   7       1164.00       1001.58        18.17 o                         
   9   4   7         47.99         42.29         3.42 o                         
  11   4   7        509.23        546.26        17.95 o                         
 -10   5   7        262.35        365.30        25.12 o                         
  -8   5   7        571.45        698.28        41.57 o                         
  -6   5   7        417.62        441.29        22.57 o                         
  -4   5   7        959.27       1069.38        34.84 o                         
  -2   5   7       2002.69       2005.61        54.49 o                         
   0   5   7        214.22        221.52        10.85 o                         
   2   5   7       1746.52       1758.99        38.63 o                         
   4   5   7       1703.52       1639.26        34.84 o                         
   6   5   7       1049.89       1051.47        20.06 o                         
   8   5   7        398.36        359.14        11.49 o                         
  10   5   7         70.54         73.51         3.11 o                         
 -11   6   7        244.90        256.14        15.71 o                         
  -9   6   7        407.40        527.48        33.52 o                         
  -7   6   7         83.14        126.91        16.04 o                         
  -5   6   7         58.06         70.95         8.59 o                         
  -3   6   7        927.98       1082.83        44.27 o                         
  -1   6   7         35.79         34.85         6.45 o                         
   1   6   7       1647.60       1666.14        38.40 o                         
   3   6   7       1489.28       1474.18        19.38 o                         
   5   6   7       1076.49       1087.43        23.11 o                         
   7   6   7        201.06        182.56         6.82 o                         
   9   6   7         21.15         16.39         2.23 o                         
  -8   7   7        259.59        342.25        26.52 o                         
  -6   7   7        343.01        382.28        20.16 o                         
  -4   7   7       2234.79       2406.42        92.16 o                         
  -2   7   7       1162.23       1218.98        29.87 o                         
   0   7   7        983.88       1008.28        24.85 o                         
   2   7   7        445.78        421.23         9.33 o                         
   4   7   7         96.44         91.85         5.55 o                         
   6   7   7        113.96        101.63         5.28 o                         
   8   7   7         36.48         39.57         3.18 o                         
  -5   8   7       1556.58       1580.18        50.72 o                         
  -3   8   7        609.15        617.81        22.60 o                         
  -1   8   7        797.25        833.45        40.14 o                         
   1   8   7        180.77        190.45         6.11 o                         
   3   8   7       1124.75       1098.91        20.17 o                         
   5   8   7       1707.39       1722.16        28.88 o                         
   7   8   7         69.97         65.54         3.54 o                         
   9   8   7        297.34        249.45         9.63 o                         
  -8   9   7        384.43        463.43        28.99 o                         
  -4   9   7        138.66        175.68        14.41 o                         
  -2   9   7         22.26         24.00         4.86 o                         
   0   9   7         92.22        106.74         7.81 o                         
   2   9   7        406.53        417.03        15.25 o                         
   4   9   7         11.05         13.59         2.38 o                         
   6   9   7         57.82         46.80         3.35 o                         
   8   9   7         19.65         17.82         1.83 o                         
  -7  10   7          7.04          8.36         2.71 o                         
  -5  10   7        212.35        246.97        20.58 o                         
  -3  10   7        676.57        764.34        31.95 o                         
  -1  10   7        771.67        797.42        27.66 o                         
   1  10   7         57.00         62.63         5.10 o                         
   3  10   7         20.11         18.79         2.56 o                         
   5  10   7         53.82         56.11         3.24 o                         
  -6  11   7          4.94          3.83         3.14 o                         
  -4  11   7         25.44         27.19         5.93 o                         
  -2  11   7        297.63        339.10        14.23 o                         
   0  11   7        681.02        729.27        24.36 o                         
   2  11   7        415.40        445.52        14.08 o                         
   4  11   7         34.73         37.33         2.65 o                         
  -3  12   7         55.36         58.23         6.97 o                         
  -1  12   7         70.89         74.27         9.76 o                         
   1  12   7        433.98        444.13        24.48 o                         
   6   0   8       2935.73       2678.24        73.47 o                         
   8   0   8       1876.88       1720.12        31.40 o                         
  10   0   8        764.34        774.95        26.35 o                         
   5   1   8        939.52        893.02        20.72 o                         
   7   1   8        957.13        930.26        16.47 o                         
   9   1   8        264.64        238.02         6.58 o                         
  11   1   8         67.50         64.53         2.94 o                         
  -2   2   8       3729.20       3673.36       123.88 o                         
   4   2   8         33.75         31.24         6.25 o                         
   6   2   8       2635.27       2489.96        50.82 o                         
   8   2   8        536.31        448.48         9.64 o                         
  10   2   8         66.47         72.29         2.93 o                         
  -9   3   8        875.65       1012.18        50.02 o                         
  -1   3   8        461.64        450.92        13.96 o                         
   1   3   8        488.60        561.10        23.41 o                         
   5   3   8        769.60        741.74        16.82 o                         
   7   3   8        709.74        660.81        15.00 o                         
   9   3   8         82.70         91.80         4.23 o                         
  11   3   8         15.81         13.33         1.39 o                         
 -10   4   8         56.39         78.44        10.81 o                         
  -8   4   8       1494.13       1756.01        77.15 o                         
  -6   4   8        596.58        693.19        38.09 o                         
  -2   4   8        134.05        189.69        12.56 o                         
   0   4   8        398.34        429.38        14.82 o                         
   2   4   8         91.14        107.39         9.41 o                         
   4   4   8        214.21        208.32         8.12 o                         
   6   4   8        323.63        281.37         9.21 o                         
   8   4   8        322.01        285.32         8.97 o                         
  10   4   8         50.83         46.02         2.55 o                         
 -11   5   8         72.36         74.26         7.67 o                         
  -9   5   8        630.21        770.48        41.93 o                         
  -7   5   8        383.41        479.95        32.12 o                         
  -5   5   8        325.97        397.15        27.22 o                         
  -3   5   8        781.42        760.68        36.03 o                         
  -1   5   8        242.88        258.36        14.31 o                         
   1   5   8       1277.30       1383.73        61.63 o                         
   3   5   8        690.60        646.99        12.99 o                         
   5   5   8        203.77        201.61         7.70 o                         
   7   5   8        275.54        267.36         8.03 o                         
   9   5   8        140.87        141.60         7.99 o                         
 -10   6   8         61.15         82.28         9.76 o                         
  -8   6   8        574.62        761.55        42.97 o                         
  -6   6   8        875.19        970.58        53.69 o                         
  -4   6   8        947.56       1028.84        35.65 o                         
  -2   6   8        656.77        693.65        44.56 o                         
   0   6   8       2240.91       2404.03        63.01 o                         
   2   6   8       2866.42       2846.65        54.34 o                         
   4   6   8       2485.90       2416.65        46.42 o                         
   6   6   8        126.32        116.31         6.09 o                         
   8   6   8         21.30         19.14         2.25 o                         
  10   6   8        311.86        275.92         8.47 o                         
  -7   7   8        403.67        492.22        33.17 o                         
  -5   7   8       1096.17       1340.60       200.42 o                         
  -3   7   8        662.40        687.23        28.13 o                         
  -1   7   8         97.68        107.44         8.29 o                         
   1   7   8       1875.41       1793.37        41.78 o                         
   3   7   8       1288.04       1199.75        23.98 o                         
   5   7   8       1577.73       1534.20        25.76 o                         
   7   7   8        172.19        161.89         5.46 o                         
   9   7   8        200.79        206.83         6.22 o                         
  -4   8   8         76.01         79.94         7.17 o                         
  -2   8   8        243.65        230.21         9.10 o                         
   0   8   8       1311.46       1403.25        49.02 o                         
   2   8   8         28.14         24.68         3.29 o                         
   4   8   8         56.69         58.77         4.89 o                         
   6   8   8        207.43        189.44         6.71 o                         
   8   8   8         29.84         22.73         1.91 o                         
  -9   9   8        144.23        143.41        11.86 o                         
  -5   9   8         78.08        102.30        10.37 o                         
  -3   9   8        501.61        515.43        24.70 o                         
  -1   9   8        232.22        245.21        14.42 o                         
   1   9   8        828.06        837.09        21.21 o                         
   3   9   8        112.82        122.26         6.15 o                         
   5   9   8         52.45         57.23         3.32 o                         
   7   9   8        162.10        165.86         5.24 o                         
  -8  10   8         41.48         38.00         5.23 o                         
  -6  10   8        105.55        104.97        11.16 o                         
  -4  10   8        275.89        300.31        16.93 o                         
  -2  10   8        231.02        254.09        31.40 o                         
   0  10   8        138.75        145.94         7.96 o                         
   2  10   8        143.38        131.96         6.91 o                         
   4  10   8        258.87        258.97         6.66 o                         
   6  10   8        226.01        199.66         7.50 o                         
  -5  11   8         34.64         43.58         6.97 o                         
  -3  11   8        386.74        432.44        24.27 o                         
  -1  11   8         85.76         79.46         8.34 o                         
   1  11   8         36.56         32.70         3.42 o                         
   3  11   8        182.10        178.88         8.33 o                         
  -2  12   8        232.83        247.69        11.08 o                         
   0  12   8        197.70        178.20         9.06 o                         
   4   1   9        595.64        547.47        14.71 o                         
   6   1   9       1802.76       1766.45        44.88 o                         
   8   1   9        353.35        331.86         9.35 o                         
  10   1   9          1.87          2.62         1.06 o                         
   5   2   9       1881.69       1646.04        38.89 o                         
   7   2   9       2043.55       1792.21        39.27 o                         
   9   2   9        384.25        367.38         9.99 o                         
  11   2   9         40.81         35.19         2.03 o                         
  -2   3   9       1082.30       1141.34        30.23 o                         
   4   3   9        225.20        240.71         8.13 o                         
   6   3   9        217.82        215.76         8.51 o                         
   8   3   9          2.45          1.61         1.26 o                         
  10   3   9         47.82         42.25         2.54 o                         
  -3   4   9       1145.07       1202.44        48.35 o                         
  -1   4   9       1953.04       1810.49        66.49 o                         
   3   4   9       1661.79       1640.65        30.28 o                         
   5   4   9        740.98        738.14        14.63 o                         
   7   4   9        221.19        194.15         7.33 o                         
   9   4   9        285.76        297.15        12.27 o                         
 -10   5   9       1133.20       1298.24        54.65 o                         
  -8   5   9         58.71         61.70        10.11 o                         
  -6   5   9       1488.66       1801.67        78.20 o                         
  -4   5   9       2190.75       2228.15        90.58 o                         
  -2   5   9        100.88        133.89         8.14 o                         
   0   5   9        707.27        810.95        33.37 o                         
   2   5   9       2400.82       2367.94        44.98 o                         
   4   5   9       2249.52       2108.61        37.60 o                         
   6   5   9        584.69        563.21        14.89 o                         
   8   5   9        421.38        407.95        12.93 o                         
  10   5   9         54.52         54.71         3.21 o                         
  -9   6   9        410.48        504.86        29.68 o                         
  -7   6   9       1398.02       1618.24        98.66 o                         
  -5   6   9        791.61        816.07        41.61 o                         
  -3   6   9        320.45        323.16        15.55 o                         
  -1   6   9        566.18        719.44        24.68 o                         
   1   6   9         53.69         44.94         3.44 o                         
   3   6   9       1838.55       1766.14        32.33 o                         
   5   6   9        698.47        684.08        17.13 o                         
   7   6   9         13.76         16.52         2.19 o                         
   9   6   9         64.81         56.08         3.93 o                         
  -6   7   9        325.01        439.70        31.41 o                         
  -4   7   9        375.97        416.94        83.95 o                         
  -2   7   9       1715.31       2015.76        55.48 o                         
   0   7   9        190.99        205.01         8.93 o                         
   2   7   9        291.21        286.28         8.79 o                         
   4   7   9        260.81        223.93         8.33 o                         
   6   7   9        590.72        556.24        14.82 o                         
   8   7   9        397.83        423.35        20.13 o                         
  -5   8   9        547.20        646.89        43.32 o                         
  -3   8   9        921.89       1018.37        33.54 o                         
  -1   8   9       2031.05       2259.15        76.80 o                         
   1   8   9       1109.64       1128.49        23.74 o                         
   3   8   9        540.41        514.83        13.16 o                         
   5   8   9        109.27        112.70         4.95 o                         
   7   8   9        695.10        683.92        26.40 o                         
  -8   9   9        228.17        245.72        39.79 o                         
  -6   9   9         44.27         58.24         8.02 o                         
  -4   9   9        158.42        197.55        19.01 o                         
  -2   9   9         97.74         89.24         8.21 o                         
   0   9   9        437.47        449.48        15.10 o                         
   2   9   9        187.95        176.80         7.26 o                         
   4   9   9        356.48        353.24         8.72 o                         
   6   9   9        324.31        292.30         7.18 o                         
  -7  10   9         56.82         74.27         9.07 o                         
  -5  10   9        339.15        351.60        28.46 o                         
  -3  10   9         92.70         91.17         7.02 o                         
  -1  10   9        357.65        396.43        15.36 o                         
   1  10   9        472.54        496.86        15.83 o                         
   3  10   9        117.81        125.91         5.16 o                         
   5  10   9        212.38        210.83         6.63 o                         
  -4  11   9        465.74        528.48        20.25 o                         
  -2  11   9        219.95        241.35        13.65 o                         
   0  11   9          7.87         12.42         2.85 o                         
   2  11   9        107.87        122.14         8.13 o                         
   4   0  10        314.22        333.26        13.45 o                         
   6   0  10        802.92        668.73        27.05 o                         
   8   0  10          2.98          1.67         1.73 o                         
  10   0  10        330.49        338.40        13.99 o                         
   3   1  10        389.98        371.36        12.31 o                         
   5   1  10       1231.92       1130.69        28.04 o                         
   7   1  10         68.96         53.22         3.96 o                         
   9   1  10        222.06        178.95         6.15 o                         
   4   2  10       1641.85       1551.46        24.98 o                         
   6   2  10       1273.45       1190.65        27.37 o                         
   8   2  10        183.05        184.41         8.00 o                         
  10   2  10        109.99        115.87         4.60 o                         
   3   3  10       1797.38       1788.37        28.84 o                         
   5   3  10       1302.62       1136.64        24.88 o                         
   7   3  10        920.83        872.89        18.56 o                         
   9   3  10        187.10        226.49         7.55 o                         
  -2   4  10        117.85        201.87        19.88 o                         
   0   4  10       4072.45       5291.52       245.07 o                         
   2   4  10       1182.56       1178.74        19.63 o                         
   4   4  10        954.16        914.65        22.88 o                         
   6   4  10        314.11        314.00        10.85 o                         
   8   4  10        109.77        107.85         5.29 o                         
  10   4  10         95.80         91.84         4.54 o                         
  -7   5  10        125.12        160.06        16.39 o                         
  -3   5  10        114.70        180.24        19.88 o                         
  -1   5  10        321.01        357.41        16.30 o                         
   1   5  10        291.17        289.46        11.07 o                         
   3   5  10        246.15        238.57         8.35 o                         
   5   5  10        241.39        224.39         7.61 o                         
   7   5  10        488.12        451.97        12.77 o                         
   9   5  10         72.40         72.46         3.49 o                         
  -4   6  10        864.14       1205.23        62.61 o                         
  -2   6  10        148.14        187.24        20.92 o                         
   0   6  10        325.20        323.86        10.85 o                         
   2   6  10        980.03        898.68        17.79 o                         
   4   6  10        690.55        715.47        26.97 o                         
   6   6  10         87.14         82.78         5.17 o                         
   8   6  10        132.95        124.63         4.79 o                         
  -7   7  10        901.98       1406.75        66.48 o                         
  -5   7  10        172.18        254.92        23.72 o                         
  -3   7  10        873.39       1045.40        57.01 o                         
  -1   7  10        777.11        892.30        31.08 o                         
   1   7  10        652.05        622.55        14.07 o                         
   3   7  10       1090.19       1083.80        20.31 o                         
   5   7  10         50.59         63.06         4.35 o                         
   7   7  10         84.37         74.97         3.84 o                         
  -4   8  10        453.88        528.54        38.92 o                         
  -2   8  10         10.97         14.18         4.15 o                         
   0   8  10         28.34         30.84         3.81 o                         
   2   8  10         13.97         15.42         2.29 o                         
   4   8  10        146.38        134.89         5.70 o                         
   6   8  10         85.32         75.95         3.98 o                         
  -7   9  10        238.56        335.34        23.73 o                         
  -5   9  10       1676.33       1984.28        87.81 o                         
  -3   9  10        680.55        790.00        64.84 o                         
  -1   9  10        311.37        341.81        14.55 o                         
   1   9  10       1535.31       1565.85        33.20 o                         
   3   9  10        258.12        260.13         7.98 o                         
   5   9  10         64.23         60.05         3.62 o                         
  -6  10  10        169.01        202.87        16.57 o                         
  -4  10  10         59.92         70.32         7.59 o                         
  -2  10  10         47.73         56.91         6.11 o                         
   0  10  10        522.53        570.37        24.92 o                         
   2  10  10         22.95         23.71         2.61 o                         
   4  10  10        305.58        296.34        10.81 o                         
  -5  11  10          3.81          4.53         2.44 o                         
  -3  11  10         77.21         78.11         8.72 o                         
  -1  11  10        121.34        119.43         9.16 o                         
   1  11  10          3.00          6.62         3.14 o                         
   3  11  10         49.41         41.85         4.88 o                         
   2   1  11        107.86        141.26         9.14 o                         
   4   1  11       2007.70       1960.07        28.37 o                         
   6   1  11        393.82        388.53        12.25 o                         
   8   1  11        534.29        517.85        13.96 o                         
  10   1  11        123.92        127.74         4.98 o                         
   1   2  11       1102.28       1261.92        28.90 o                         
   3   2  11       1227.92       1216.50        21.02 o                         
   5   2  11       1273.87       1182.95        40.36 o                         
   7   2  11        535.23        520.22        13.62 o                         
   9   2  11         48.69         51.29         3.73 o                         
  -2   3  11        538.43        774.17        43.67 o                         
   0   3  11        165.09        165.63         8.50 o                         
   2   3  11       1247.78       1277.65        32.13 o                         
   4   3  11       1007.72        932.67        18.96 o                         
   6   3  11       1055.68        923.33        22.92 o                         
   8   3  11        428.29        370.18        11.22 o                         
  10   3  11         14.90         14.86         1.59 o                         
  -1   4  11         29.99         30.55         4.97 o                         
   1   4  11       1142.83       1156.61        26.40 o                         
   3   4  11         63.79         60.86         5.35 o                         
   5   4  11        162.83        172.10         8.69 o                         
   7   4  11         15.59         21.63         2.67 o                         
   9   4  11        154.41        134.31         5.52 o                         
  -2   5  11       2061.19       2637.32       112.86 o                         
   0   5  11         59.40         47.00         4.78 o                         
   2   5  11        671.09        634.30        14.09 o                         
   4   5  11        488.87        467.92        11.65 o                         
   6   5  11         39.74         46.51         4.19 o                         
   8   5  11        372.57        380.10        11.14 o                         
  -5   6  11        291.70        433.01        33.15 o                         
  -3   6  11        625.62        830.18        49.62 o                         
  -1   6  11        757.40        856.61        24.11 o                         
   1   6  11       1130.16       1158.18        24.70 o                         
   3   6  11        903.70        909.71        20.30 o                         
   5   6  11        376.70        391.76        11.59 o                         
   7   6  11         45.36         43.86         2.92 o                         
  -6   7  11        575.76        803.86        46.12 o                         
  -4   7  11        179.82        205.75        21.97 o                         
  -2   7  11        172.44        202.62        11.57 o                         
   0   7  11       1433.30       1585.64        34.42 o                         
   2   7  11       1526.25       1533.36        29.62 o                         
   4   7  11        115.59        111.29         5.60 o                         
   6   7  11        449.89        418.90        14.23 o                         
   8   7  11        173.52        107.88         8.38 o                         
  -9   8  11        359.53        522.09        18.89 o                         
  -5   8  11       1776.90       2102.94        69.16 o                         
  -3   8  11         39.49         40.87         6.20 o                         
  -1   8  11        963.53       1043.95        29.24 o                         
   1   8  11        547.04        570.78        16.49 o                         
   3   8  11        758.01        735.16        16.39 o                         
   5   8  11        466.97        513.54        14.06 o                         
   7   8  11        440.81        363.71        33.42 o                         
  -8   9  11        326.12        399.39        21.67 o                         
  -6   9  11        172.63        190.08        17.79 o                         
  -4   9  11         72.33         73.56        12.20 o                         
  -2   9  11        162.00        194.34        11.93 o                         
   0   9  11          6.74          6.47         2.72 o                         
   2   9  11        169.43        169.56         7.08 o                         
   4   9  11        457.03        456.98        14.38 o                         
   6   9  11        156.91        164.79        11.17 o                         
  -5  10  11         75.88         83.19         6.60 o                         
  -3  10  11        134.91        160.06         9.18 o                         
  -1  10  11        354.52        404.99        26.19 o                         
   1  10  11        242.63        233.69        10.95 o                         
   3  10  11          9.33          8.56         1.99 o                         
  -2  11  11        373.81        340.93        11.29 o                         
   0  11  11        350.50        362.03        20.62 o                         
   0   0  12       5390.00       5829.70       214.92 o                         
   2   0  12       4182.46       4247.23       145.12 o                         
   4   0  12       2384.66       2141.49        52.29 o                         
   6   0  12        857.59        856.21        27.38 o                         
   8   0  12        827.73        735.40        25.84 o                         
  10   0  12        510.36        468.31        21.54 o                         
  -1   1  12       1700.18       2364.03        99.40 o                         
   1   1  12        125.88        136.74         8.83 o                         
   3   1  12       1752.79       1828.49        29.60 o                         
   5   1  12        372.62        336.45        12.66 o                         
   7   1  12         35.20         51.04         5.33 o                         
   9   1  12         86.88         92.54         4.96 o                         
  -2   2  12         67.05        124.11        15.69 o                         
   0   2  12        543.20        610.38        23.37 o                         
   2   2  12         68.56         68.19         4.82 o                         
   4   2  12        615.79        581.09        15.19 o                         
   6   2  12         69.81         69.79         6.32 o                         
   8   2  12         48.20         47.92         4.26 o                         
  -3   3  12        377.08        512.09        34.91 o                         
  -1   3  12        453.17        610.17        20.55 o                         
   1   3  12       1528.45       1724.02        34.35 o                         
   3   3  12        315.45        316.65         9.09 o                         
   5   3  12        911.28        852.48        20.59 o                         
   7   3  12        387.71        378.43        11.49 o                         
   9   3  12         64.40         61.45         2.99 o                         
 -12   4  12       1160.43       1103.15        42.35 o                         
   0   4  12        628.48        685.22        29.96 o                         
   2   4  12       1412.52       1428.75        24.82 o                         
   4   4  12        636.57        589.06        21.24 o                         
   6   4  12        623.63        555.31        16.85 o                         
   8   4  12         97.25         76.56         6.56 o                         
 -11   5  12        183.73        295.55        17.80 o                         
  -3   5  12        376.54        477.85        35.61 o                         
  -1   5  12        573.93        746.32        32.95 o                         
   1   5  12        811.30        858.58        21.64 o                         
   3   5  12        779.32        758.84        16.58 o                         
   5   5  12         33.72         27.03         4.10 o                         
   7   5  12        133.65        111.79         7.07 o                         
  -8   6  12       2022.54       3305.60       130.49 o                         
  -6   6  12       1558.98       2397.16       104.54 o                         
  -4   6  12        591.83        788.13        48.21 o                         
  -2   6  12       1078.23       1112.19        30.65 o                         
   0   6  12        429.48        440.42        21.39 o                         
   2   6  12        356.07        413.65        15.01 o                         
   4   6  12       1998.74       1969.04        42.01 o                         
   6   6  12        421.30        476.04        12.92 o                         
   8   6  12         53.33         44.73         4.25 o                         
  -7   7  12         47.06         58.56        10.46 o                         
  -5   7  12       1824.18       2503.31       106.42 o                         
  -3   7  12       1194.70       1421.02        36.37 o                         
  -1   7  12       1938.38       2130.36        42.44 o                         
   1   7  12       1432.76       1520.19        39.70 o                         
   3   7  12        419.28        429.97        12.05 o                         
   5   7  12        614.51        616.16        21.48 o                         
   7   7  12        104.86         77.50         5.03 o                         
  -8   8  12         61.63         75.46         6.89 o                         
  -6   8  12        270.64        382.24        19.48 o                         
  -4   8  12        379.75        483.59        25.65 o                         
  -2   8  12        279.41        330.16        12.27 o                         
   0   8  12       1244.57       1300.22        38.66 o                         
   2   8  12         90.92         82.92         6.30 o                         
   4   8  12         62.87         56.30         3.98 o                         
   6   8  12          5.73          6.62         1.97 o                         
  -7   9  12        893.56       1116.48        47.69 o                         
  -5   9  12        187.52        213.97        13.26 o                         
  -3   9  12        182.83        185.50        10.63 o                         
  -1   9  12        269.29        290.25        12.64 o                         
   1   9  12        176.35        177.76        12.22 o                         
   3   9  12        278.88        306.21        10.20 o                         
   5   9  12        456.36        390.11        14.85 o                         
  -4  10  12        214.73        212.65         9.03 o                         
  -2  10  12        158.07        174.73        14.30 o                         
   0  10  12        290.29        270.45        24.26 o                         
   2  10  12        616.43        630.57        17.43 o                         
  -1  11  12        203.16        179.84        11.53 o                         
  -2   1  13        951.13       1101.20        28.39 o                         
   0   1  13       1945.22       2150.91        55.87 o                         
   2   1  13       1922.73       2010.56        38.97 o                         
   4   1  13        213.28        231.44         8.78 o                         
   6   1  13        375.27        373.37        13.09 o                         
   8   1  13        568.03        557.93        15.63 o                         
  -3   2  13        598.14        949.28        52.06 o                         
  -1   2  13       2296.20       2912.56        61.11 o                         
   1   2  13        370.54        404.49        17.26 o                         
   3   2  13       1134.28       1083.74        20.99 o                         
   5   2  13         58.55         55.66         5.57 o                         
   7   2  13        468.90        487.89        17.37 o                         
   9   2  13        611.92        507.57        16.09 o                         
 -12   3  13         42.74         53.35         5.58 o                         
  -2   3  13        753.65        982.16        25.30 o                         
   0   3  13         19.42         30.86         4.32 o                         
   2   3  13        726.65        738.63        15.24 o                         
   4   3  13        138.08        130.94         6.59 o                         
   6   3  13          5.96          4.99         1.81 o                         
   8   3  13         99.07         89.02         4.49 o                         
  -1   4  13        326.24        390.12        16.50 o                         
   1   4  13         76.71         92.95         7.22 o                         
   3   4  13       2786.79       2804.58        49.23 o                         
   5   4  13        661.63        589.81        18.15 o                         
   7   4  13         18.24         18.10         3.31 o                         
 -10   5  13        133.80        180.99        15.70 o                         
  -6   5  13       1829.55       2815.50       120.10 o                         
  -4   5  13        242.76        312.21        28.61 o                         
  -2   5  13       1760.34       2200.30        57.76 o                         
   0   5  13       1873.05       2095.27        49.23 o                         
   2   5  13       1630.74       1690.77        34.83 o                         
   4   5  13        688.59        717.77        24.48 o                         
   6   5  13        655.80        587.47        23.11 o                         
   8   5  13        161.99        123.18        12.04 o                         
  -9   6  13        274.85        475.36        28.27 o                         
  -7   6  13        709.42       1105.41        56.99 o                         
  -5   6  13       1149.63       1563.19        76.35 o                         
  -3   6  13       1561.64       1781.56        96.99 o                         
  -1   6  13        644.35        711.12        22.88 o                         
   1   6  13         99.46        101.85         6.97 o                         
   3   6  13         70.16         67.21         5.06 o                         
   5   6  13        674.23        624.31        18.96 o                         
   7   6  13        289.02        278.45        13.55 o                         
  -6   7  13         86.53        101.11        13.95 o                         
  -4   7  13        568.48        752.11        26.05 o                         
  -2   7  13        400.72        454.55        14.62 o                         
   0   7  13          8.11          9.69         2.43 o                         
   2   7  13        755.24        801.05        20.50 o                         
   4   7  13        267.78        260.47        14.31 o                         
   6   7  13        129.90        116.25         7.70 o                         
  -7   8  13         24.31         30.71         4.80 o                         
  -5   8  13        150.52        197.24        19.87 o                         
  -3   8  13        202.16        222.92        10.15 o                         
  -1   8  13        294.71        306.53        12.60 o                         
   1   8  13       1465.73       1631.06        35.00 o                         
   3   8  13        570.86        569.08        27.35 o                         
   5   8  13        217.34        219.64        11.74 o                         
  -6   9  13        406.61        435.04        23.41 o                         
  -4   9  13        231.97        218.26         9.96 o                         
  -2   9  13         39.32         47.22         6.12 o                         
   0   9  13        125.51        141.55        11.71 o                         
   2   9  13         66.50         61.17         3.96 o                         
   4   9  13        238.55        217.65         8.32 o                         
  -5  10  13        435.03        340.89        19.25 o                         
  -1  10  13        255.31        267.98        13.41 o                         
   1  10  13        114.39         98.62         7.00 o                         
  -6   0  14       5574.45       7814.61       279.45 o                         
  -4   0  14        339.94        545.94        25.67 o                         
  -2   0  14       3193.93       3683.45       103.03 o                         
   0   0  14       1375.87       1539.41        52.43 o                         
   2   0  14        947.91       1040.93        34.75 o                         
   4   0  14        112.55        109.36         8.12 o                         
   6   0  14       1107.64       1070.59        33.65 o                         
   8   0  14        425.27        465.63        20.60 o                         
  -3   1  14        138.40        177.27        14.39 o                         
  -1   1  14        536.38        650.19        24.13 o                         
   1   1  14        335.35        381.42        25.69 o                         
   3   1  14       1691.64       1656.50        32.74 o                         
   5   1  14        997.84        925.26        25.61 o                         
   7   1  14        572.52        564.92        16.19 o                         
   9   1  14         44.67         31.73         4.53 o                         
  -4   2  14        839.93       1225.03        64.00 o                         
  -2   2  14       1172.91       1434.37        41.25 o                         
   0   2  14        434.07        471.75        16.66 o                         
   2   2  14       4237.04       4592.59        70.64 o                         
   4   2  14         14.14         12.61         3.29 o                         
   6   2  14        893.07        884.55        30.10 o                         
   8   2  14         17.93         13.70         2.35 o                         
 -11   3  14        179.44        253.64        17.10 o                         
  -3   3  14        835.99       1104.28        30.62 o                         
  -1   3  14        810.27        884.81        27.69 o                         
   1   3  14       1337.30       1419.75        26.70 o                         
   3   3  14       1375.89       1406.38        23.46 o                         
   5   3  14        192.80        200.71        10.02 o                         
   7   3  14        106.33         84.88         5.63 o                         
  -4   4  14       2852.15       3609.41       147.75 o                         
  -2   4  14        842.43        948.40        32.51 o                         
   0   4  14        355.69        374.17        13.56 o                         
   2   4  14        124.28        125.80         7.03 o                         
   4   4  14        218.74        219.63         9.42 o                         
   6   4  14         56.47         54.05         6.20 o                         
   8   4  14         47.82         49.54         6.28 o                         
  -9   5  14        192.60        314.65        23.37 o                         
  -7   5  14        451.94        740.62        45.05 o                         
  -5   5  14        529.63        693.28        45.06 o                         
  -3   5  14        422.61        562.20        28.76 o                         
  -1   5  14        185.78        208.67        11.89 o                         
   1   5  14        232.70        220.73         8.15 o                         
   3   5  14        315.76        275.17        11.47 o                         
   5   5  14        110.12        111.81         7.50 o                         
   7   5  14        162.97        156.66        13.96 o                         
 -10   6  14        197.81        256.46        10.09 o                         
  -8   6  14        229.84        338.43        24.43 o                         
  -6   6  14        312.15        481.59        34.20 o                         
  -4   6  14        410.75        481.55        32.63 o                         
  -2   6  14        425.25        506.90        20.71 o                         
   0   6  14        576.53        629.45        19.91 o                         
   2   6  14        589.10        606.07        17.10 o                         
   4   6  14        626.28        635.75        31.29 o                         
   6   6  14        509.12        476.06        19.64 o                         
  -9   7  14        410.91        589.66        27.28 o                         
  -7   7  14        698.77        858.18        30.76 o                         
  -5   7  14         67.66         87.24         7.46 o                         
  -3   7  14        158.51        202.71        10.33 o                         
  -1   7  14        406.29        426.92        16.47 o                         
   1   7  14        185.47        179.33         7.85 o                         
   3   7  14       1205.70       1282.98        37.37 o                         
   5   7  14        425.40        374.13        13.42 o                         
  -8   8  14         27.02         30.52         3.32 o                         
  -6   8  14         23.78         25.86         3.41 o                         
  -4   8  14         11.80         12.26         2.70 o                         
  -2   8  14        363.34        447.57        22.43 o                         
   0   8  14         12.54         11.09         2.90 o                         
   2   8  14         97.96         95.64         5.71 o                         
   4   8  14        437.83        407.95        11.94 o                         
  -3   9  14       1098.73       1223.11        57.86 o                         
  -1   9  14        140.03        121.82         9.74 o                         
   1   9  14        850.86        834.86        32.23 o                         
   3   9  14         11.09         12.27         1.94 o                         
  -2  10  14        196.88        198.27        14.31 o                         
   0  10  14        577.25        482.55        23.13 o                         
 -10   1  15        334.49        454.87        23.39 o                         
  -8   1  15        568.87        683.32        37.38 o                         
  -6   1  15        574.10        830.78        32.96 o                         
  -4   1  15       1502.98       2006.00        45.00 o                         
  -2   1  15       2764.64       3418.27        80.19 o                         
   0   1  15        819.77        889.36        27.00 o                         
   2   1  15        716.65        720.29        19.43 o                         
   4   1  15        107.14        112.95         6.25 o                         
   6   1  15        582.16        615.33        19.46 o                         
   8   1  15        421.65        390.11        36.02 o                         
 -11   2  15        274.13        440.66        22.70 o                         
  -9   2  15         97.89        125.18        12.55 o                         
  -5   2  15        312.49        451.86        29.84 o                         
  -3   2  15       2030.59       2443.28        61.75 o                         
  -1   2  15       2000.11       2297.97        53.81 o                         
   1   2  15        103.63        107.82         8.08 o                         
   3   2  15        981.61        984.70        22.91 o                         
   5   2  15        202.84        201.60        11.33 o                         
   7   2  15        446.42        465.46        15.33 o                         
 -10   3  15         20.89         26.84         6.27 o                         
  -6   3  15        486.93        654.39        43.31 o                         
  -4   3  15        453.57        663.93        22.11 o                         
  -2   3  15        195.82        217.77        10.93 o                         
   0   3  15         28.69         28.92         4.27 o                         
   2   3  15       1134.50       1163.67        22.15 o                         
   4   3  15        621.44        580.50        20.87 o                         
   6   3  15        107.18         85.62         5.57 o                         
  -9   4  15        236.83        372.64        26.17 o                         
  -7   4  15        647.52       1014.88        55.57 o                         
  -5   4  15        146.43        251.75        25.46 o                         
  -3   4  15        784.51        988.68        33.11 o                         
  -1   4  15        817.33        955.91        30.70 o                         
   1   4  15        697.10        724.81        16.18 o                         
   3   4  15        356.64        338.72        15.12 o                         
   5   4  15        131.50        131.95        10.41 o                         
   7   4  15        111.92         94.23         7.17 o                         
 -10   5  15        558.71        754.51        23.26 o                         
  -4   5  15        804.37       1078.04        60.15 o                         
  -2   5  15        127.75        149.95        13.78 o                         
   0   5  15        581.09        606.96        15.80 o                         
   2   5  15        852.77        899.46        22.06 o                         
   4   5  15        205.87        211.85        12.24 o                         
   6   5  15         34.25         31.32         3.92 o                         
  -9   6  15         13.43         16.85         2.45 o                         
  -7   6  15        227.31        335.69        17.52 o                         
  -5   6  15         64.89         95.03        10.17 o                         
  -3   6  15        189.61        229.64        12.94 o                         
  -1   6  15        117.96        113.21         7.65 o                         
   1   6  15       1172.21       1200.76        25.93 o                         
   3   6  15        863.95        921.23        37.38 o                         
   5   6  15        146.84        149.99         8.79 o                         
  -8   7  15        223.02        285.26        12.84 o                         
  -6   7  15        349.81        447.93        16.95 o                         
  -4   7  15       1515.41       1892.67        76.50 o                         
  -2   7  15        329.17        377.29        16.93 o                         
   0   7  15        239.49        257.29         9.59 o                         
   2   7  15       1282.01       1303.48        37.46 o                         
   4   7  15       1047.72       1074.86        38.94 o                         
  -7   8  15        807.57        881.85        36.66 o                         
  -5   8  15       1032.53       1267.53        43.31 o                         
  -3   8  15       2077.08       2367.44       190.90 o                         
  -1   8  15        405.39        446.91        13.46 o                         
   1   8  15        101.11        103.53         6.15 o                         
   3   8  15        929.97        964.51        46.83 o                         
  -4   9  15        388.73        378.60        27.79 o                         
  -2   9  15        235.40        274.53        14.14 o                         
   0   9  15        148.02        131.54         6.55 o                         
   2   9  15         37.23         31.73         4.88 o                         
 -10   0  16       1461.08       1947.55        73.09 o                         
  -8   0  16        785.80       1226.77        57.71 o                         
  -6   0  16       3063.11       4088.78       285.54 o                         
  -4   0  16         83.43         94.53        10.11 o                         
  -2   0  16        971.42       1215.01        44.90 o                         
   0   0  16        881.09       1036.78        42.68 o                         
   2   0  16       1306.66       1299.30       249.66 o                         
   4   0  16        942.54       1001.86        33.73 o                         
   6   0  16        737.28        836.79        46.88 o                         
  -9   1  16        400.91        605.10        34.22 o                         
  -7   1  16        392.35        548.69        28.23 o                         
  -5   1  16        273.41        389.86        17.34 o                         
  -3   1  16       2940.65       3417.68       131.75 o                         
  -1   1  16        193.75        220.18        11.91 o                         
   1   1  16        237.21        272.05        14.16 o                         
   3   1  16       1043.23       1080.09        23.48 o                         
   5   1  16        149.27        158.48         9.24 o                         
   7   1  16        119.66        116.92         7.63 o                         
 -10   2  16         23.45         25.45         5.58 o                         
  -8   2  16        200.27        250.98        12.38 o                         
  -6   2  16        222.24        299.33        14.90 o                         
  -4   2  16        210.73        282.03        13.70 o                         
  -2   2  16       1739.44       2085.75        50.00 o                         
   0   2  16        146.78        173.71        10.07 o                         
   2   2  16        185.25        196.23         8.45 o                         
   4   2  16        629.86        642.78        21.07 o                         
   6   2  16         74.26         61.63         4.93 o                         
  -9   3  16        496.99        639.01        24.46 o                         
  -7   3  16         92.47        146.90         9.85 o                         
  -5   3  16        889.43       1223.71        36.95 o                         
  -3   3  16       1368.52       1643.16        36.56 o                         
  -1   3  16        333.88        383.66        13.57 o                         
   1   3  16        252.72        282.59         9.93 o                         
   3   3  16         12.31          7.97         2.24 o                         
   5   3  16         68.74         53.48         4.94 o                         
   7   3  16        485.35        403.18        19.95 o                         
 -10   4  16        187.54        306.09        17.80 o                         
  -8   4  16        276.64        392.01        15.29 o                         
  -6   4  16         36.84         40.57         5.58 o                         
  -4   4  16        420.83        584.96        23.31 o                         
  -2   4  16       1092.70       1303.70        34.78 o                         
   0   4  16         91.18         94.30         5.98 o                         
   2   4  16        196.31        171.97         8.00 o                         
   4   4  16        388.31        399.84        48.53 o                         
   6   4  16        369.87        369.92        13.15 o                         
  -9   5  16         51.34         70.85         5.65 o                         
  -7   5  16         72.54         98.61         9.24 o                         
  -5   5  16        270.22        337.12        19.85 o                         
  -3   5  16        487.80        689.36        45.05 o                         
  -1   5  16        109.47        103.42         8.10 o                         
   1   5  16        734.44        800.85        23.72 o                         
   3   5  16         77.15         83.86         6.42 o                         
   5   5  16        114.16         94.92         8.01 o                         
  -8   6  16        432.13        583.79        15.20 o                         
  -6   6  16        449.07        607.34        21.25 o                         
  -4   6  16        326.35        415.37        15.64 o                         
  -2   6  16        668.98        769.25        23.25 o                         
   0   6  16        693.52        750.87        19.37 o                         
   2   6  16        150.08        151.17         9.77 o                         
   4   6  16        600.33        650.43        31.22 o                         
  -7   7  16        475.77        618.06        70.11 o                         
  -5   7  16       1069.98       1299.67        54.79 o                         
  -3   7  16          0.58          1.90         2.23 o                         
  -1   7  16        663.29        700.58        29.64 o                         
   1   7  16        425.36        411.19        14.70 o                         
   3   7  16        275.18        272.30        20.25 o                         
  -6   8  16         76.25         76.84         5.41 o                         
  -4   8  16        333.15        362.39        17.02 o                         
  -2   8  16        151.67        169.95         8.08 o                         
   0   8  16         62.63         51.85         3.79 o                         
   2   8  16         88.46         71.87         6.28 o                         
  -3   9  16        233.48        187.90        12.58 o                         
 -10   1  17        446.80        465.62        21.67 o                         
  -8   1  17        585.82        814.96        42.29 o                         
  -6   1  17        371.95        496.03        30.00 o                         
  -4   1  17       1153.32       1414.40        49.40 o                         
  -2   1  17        815.63        929.69        27.10 o                         
   0   1  17        911.32        967.31        28.69 o                         
   2   1  17        375.93        438.94        12.88 o                         
   4   1  17        159.28        151.82         9.23 o                         
   6   1  17        207.32        182.29        10.48 o                         
  -9   2  17        148.46        219.37        17.09 o                         
  -7   2  17        165.65        206.42        10.85 o                         
  -5   2  17        105.90        130.14         8.46 o                         
  -3   2  17         17.03         18.60         3.88 o                         
  -1   2  17        580.39        702.58        21.58 o                         
   1   2  17         78.03         88.64         6.34 o                         
   3   2  17        172.42        166.76         8.88 o                         
   5   2  17        446.92        447.55        13.88 o                         
 -10   3  17        311.38        348.42        18.17 o                         
  -8   3  17         69.63         91.59         6.41 o                         
  -6   3  17         76.92        113.86         8.67 o                         
  -4   3  17        415.00        546.65        25.44 o                         
  -2   3  17         60.24         58.83         5.57 o                         
   0   3  17          2.26          2.74         1.79 o                         
   2   3  17        197.95        211.59         9.21 o                         
   4   3  17        396.30        392.36        14.31 o                         
   6   3  17        133.74        123.79         7.50 o                         
  -9   4  17        110.36         99.40         5.79 o                         
  -7   4  17        570.86        807.24        24.65 o                         
  -5   4  17        169.96        243.33        13.25 o                         
  -3   4  17        852.57        954.34        31.29 o                         
  -1   4  17         98.29        116.01         6.92 o                         
   1   4  17        182.25        200.05        10.67 o                         
   3   4  17        663.42        702.59        21.62 o                         
   5   4  17         58.36         52.42         5.37 o                         
  -8   5  17        422.41        582.58        20.75 o                         
  -6   5  17       1011.72       1432.51        46.32 o                         
  -4   5  17        490.66        576.70        26.54 o                         
  -2   5  17        963.42       1056.83        28.80 o                         
   0   5  17        205.26        197.93        10.66 o                         
   2   5  17        949.02        945.40        26.28 o                         
   4   5  17        602.47        665.76        25.28 o                         
  -7   6  17        223.23        309.33        11.62 o                         
  -5   6  17        383.73        523.34        19.15 o                         
  -3   6  17        598.42        657.17        19.90 o                         
  -1   6  17        142.85        154.95         7.60 o                         
   1   6  17        441.41        412.78        23.23 o                         
   3   6  17        170.27        155.09        10.60 o                         
  -6   7  17         66.00         90.64         7.27 o                         
  -4   7  17        266.58        301.88        10.92 o                         
  -2   7  17        254.87        258.94        13.90 o                         
   0   7  17        150.92        148.98        14.13 o                         
   2   7  17        380.24        323.21        18.87 o                         
  -5   8  17        296.26        261.98        11.00 o                         
  -3   8  17        143.17        159.30         9.59 o                         
  -1   8  17        571.04        575.30        20.66 o                         
   1   8  17        461.90        460.72        23.46 o                         
  -8   0  18        198.80        229.53        15.70 o                         
  -6   0  18        852.45        947.32        47.23 o                         
  -4   0  18       2362.56       2821.01       113.71 o                         
  -2   0  18       2595.18       2926.99       298.93 o                         
   0   0  18        712.37        781.90        41.37 o                         
   2   0  18         52.59         50.36         8.12 o                         
   4   0  18        707.86        733.47        42.68 o                         
   6   0  18         92.91         84.42         8.02 o                         
  -9   1  18        127.76        133.24        10.46 o                         
  -7   1  18        301.92        376.19        25.48 o                         
  -5   1  18       1106.95       1422.98        57.07 o                         
  -3   1  18        731.69        796.22        33.16 o                         
  -1   1  18        229.86        278.21        12.72 o                         
   1   1  18         28.21         29.16         4.16 o                         
   3   1  18        201.24        202.22         9.18 o                         
   5   1  18        258.61        249.33        16.23 o                         
  -8   2  18        471.02        646.35        33.89 o                         
  -6   2  18        291.93        349.98        14.35 o                         
  -4   2  18        670.13        768.17        20.28 o                         
  -2   2  18        290.13        293.48        11.87 o                         
   0   2  18        129.68        143.84         7.67 o                         
   2   2  18        903.98        916.12        20.86 o                         
   4   2  18        315.85        328.57        16.95 o                         
  -9   3  18        424.99        512.22        25.18 o                         
  -7   3  18        750.12        993.47        37.51 o                         
  -5   3  18        472.13        568.51        25.31 o                         
  -3   3  18         33.10         53.64         4.85 o                         
  -1   3  18        114.62        124.82         6.41 o                         
   1   3  18        180.97        187.17         7.30 o                         
   3   3  18        705.47        681.33        19.15 o                         
   5   3  18        547.07        495.24        15.59 o                         
  -8   4  18        832.92        804.82        71.67 o                         
  -6   4  18        294.99        372.37        14.82 o                         
  -4   4  18         96.21        100.05         8.17 o                         
  -2   4  18         92.27         89.73         6.01 o                         
   0   4  18         17.66         20.31         2.84 o                         
   2   4  18        134.89        143.97        11.08 o                         
   4   4  18          7.22          3.83         2.09 o                         
  -7   5  18        182.85        220.19         8.91 o                         
  -5   5  18        146.03        179.90         8.79 o                         
  -3   5  18        257.90        299.20        14.37 o                         
  -1   5  18        260.20        287.40        10.95 o                         
   1   5  18        359.17        379.24        20.02 o                         
   3   5  18         67.99         74.55         6.79 o                         
  -6   6  18        309.68        393.52        11.60 o                         
  -4   6  18         83.11        107.66         7.51 o                         
  -2   6  18        178.93        201.00        13.18 o                         
   0   6  18        666.14        672.62        20.86 o                         
   2   6  18        493.85        470.09        19.04 o                         
  -5   7  18        349.19        386.90        15.30 o                         
  -3   7  18         56.98         58.99         4.16 o                         
  -1   7  18        845.66        876.67        25.22 o                         
   1   7  18        523.28        508.30        26.96 o                         
  -8   1  19        446.14        411.57        31.63 o                         
  -6   1  19        585.23        635.71        24.95 o                         
  -4   1  19        452.07        570.70        21.42 o                         
  -2   1  19        396.74        447.19        16.93 o                         
   0   1  19        518.01        593.27        16.33 o                         
   2   1  19       1223.38       1214.66        22.77 o                         
   4   1  19        336.79        340.35        15.78 o                         
  -7   2  19       1031.81       1323.37        57.13 o                         
  -5   2  19        465.10        549.89        19.14 o                         
  -3   2  19        332.44        333.16        11.62 o                         
  -1   2  19        448.99        477.30        13.83 o                         
   1   2  19         13.86         12.40         2.18 o                         
   3   2  19        658.45        635.55        25.81 o                         
  -8   3  19        232.50        288.69        17.11 o                         
  -6   3  19        295.78        360.19        16.49 o                         
  -4   3  19          3.06          4.45         2.01 o                         
  -2   3  19        621.63        648.07        14.68 o                         
   0   3  19         95.98         98.50         5.59 o                         
   2   3  19        107.31         93.77         6.84 o                         
   4   3  19        255.97        227.57        11.10 o                         
  -7   4  19         43.22         41.77         6.62 o                         
  -5   4  19         84.89         98.83         6.07 o                         
  -3   4  19        239.72        242.14        10.63 o                         
  -1   4  19        323.58        326.46        10.13 o                         
   1   4  19        283.39        301.56        16.50 o                         
   3   4  19        163.09        169.93        15.00 o                         
  -6   5  19        340.70        373.57        17.85 o                         
  -4   5  19         31.50         33.83         3.26 o                         
  -2   5  19        165.38        174.99         9.46 o                         
   0   5  19        627.91        677.81        21.39 o                         
   2   5  19        303.34        264.48        45.06 o                         
  -5   6  19        232.54        233.98        11.08 o                         
  -3   6  19          2.90          3.66         1.97 o                         
  -1   6  19         30.61         29.53         4.56 o                         
  -2   7  19        485.54        416.86        20.67 o                         
  -6   0  20       2030.04       2235.86        88.46 o                         
  -4   0  20        513.96        657.87        27.79 o                         
  -2   0  20         59.51         77.86         9.47 o                         
   0   0  20        299.35        317.14        13.07 o                         
   2   0  20         48.78         48.84         6.97 o                         
  -7   1  20        585.93        657.96        31.83 o                         
  -5   1  20        492.53        490.00        27.08 o                         
  -3   1  20        201.38        215.23         9.92 o                         
  -1   1  20          7.13          9.21         2.25 o                         
   1   1  20        442.44        500.01        15.01 o                         
   3   1  20        284.68        254.87        10.23 o                         
  -6   2  20         65.11         74.58         6.87 o                         
  -4   2  20        142.62        165.60         9.48 o                         
  -2   2  20        347.56        369.24        16.18 o                         
   0   2  20        351.88        357.62        10.54 o                         
   2   2  20        154.97        136.66        12.44 o                         
  -7   3  20        110.75        112.38         5.59 o                         
  -5   3  20        138.19        161.62         8.74 o                         
  -3   3  20        249.70        262.38        10.97 o                         
  -1   3  20        130.92        143.80         5.82 o                         
   1   3  20        303.79        277.57        14.66 o                         
   3   3  20        480.94        380.91        19.96 o                         
  -6   4  20        508.88        614.66        27.64 o                         
  -4   4  20         19.86         25.97         2.81 o                         
  -2   4  20         68.30         62.16         4.12 o                         
   0   4  20        163.62        164.91         8.91 o                         
   2   4  20        179.80        156.73        12.57 o                         
  -5   5  20         76.58         69.72         4.40 o                         
  -3   5  20         34.26         30.90         3.26 o                         
  -1   5  20        215.55        190.55        13.96 o                         
   1   5  20          3.41          1.39         1.74 o                         
  -6   1  21       1088.58       1058.94        44.61 o                         
  -4   1  21         56.98         50.84         3.84 o                         
  -2   1  21        116.19        123.06         5.72 o                         
   0   1  21        266.04        251.78         7.85 o                         
   2   1  21        531.03        520.04        21.86 o                         
  -5   2  21        241.46        293.17        14.84 o                         
  -3   2  21         29.82         34.44         2.97 o                         
  -1   2  21        313.89        307.49        13.73 o                         
   1   2  21        478.00        468.98        23.00 o                         
  -6   3  21         24.92         29.63         4.88 o                         
  -4   3  21          7.85          6.17         1.72 o                         
  -2   3  21         19.30         19.31         2.72 o                         
   0   3  21         38.02         37.45         4.38 o                         
  -3   4  21         49.20         39.82         4.19 o                         
  -1   4  21        155.47        132.21         8.13 o                         
  -4   0  22        226.18        221.19        24.09 o                         
  -2   0  22        451.07        445.34        12.35 o                         
   0   0  22        697.02        623.57        29.11 o                         
  -5   1  22        166.87        166.87        12.57 o                         
  -3   1  22         52.91         49.73         2.79 o                         
  -1   1  22          4.14          4.41         1.20 o                         
  -4   2  22        348.71        301.90        10.29 o                         
  -2   2  22        386.62        390.91        22.03 o                         
                                                                                
